# Supplementary material for: Modeling Coastal Vulnerability through Space and Time
Source: PLoS One. 2016 Oct 12;11(10):e0163495. doi: 10.1371/journal.pone.0163495 (PMC5061324; doi:10.1371/journal.pone.0163495)
Supplement: S1 File — The results of the InVEST vulnerability models and the Moran’s I spatial autocorrelation analysis as ESRI shapefiles, as well as map identifying local Hurricane Sandy damage. (ZIP) [file pone.0163495.s001.zip]

Archive with 56 entries (56 files):
- sandy_damage.shx
- hotspot_1609.dbf
- hotspot_1609.prj
- hotspot_1609.sbn
- hotspot_1609.sbx
- hotspot_1609.shp
- hotspot_1609.shp.xml
- hotspot_1609.shx
- hotspot_1609_esritranslate.log
- hotspot_2015.CPG
- hotspot_2015.dbf
- hotspot_2015.prj
- hotspot_2015.sbn
- hotspot_2015.sbx
- hotspot_2015.shp
- hotspot_2015.shp.xml
- hotspot_2015.shx
- hotspot_2080.cpg
- hotspot_2080.dbf
- hotspot_2080.prj
- hotspot_2080.sbn
- hotspot_2080.sbx
- hotspot_2080.shp
- hotspot_2080.shp.xml
- hotspot_2080.shx
- invest_results_1609.cpg
- invest_results_1609.dbf
- invest_results_1609.prj
- invest_results_1609.sbn
- invest_results_1609.sbx
- invest_results_1609.shp
- invest_results_1609.shp.xml
- invest_results_1609.shx
- invest_results_2015.CPG
- invest_results_2015.dbf
- invest_results_2015.prj
- invest_results_2015.sbn
- invest_results_2015.sbx
- invest_results_2015.shp
- invest_results_2015.shp.xml
- invest_results_2015.shx
- invest_results_2080.cpg
- invest_results_2080.dbf
- invest_results_2080.prj
- invest_results_2080.sbn
- invest_results_2080.sbx
- invest_results_2080.shp
- invest_results_2080.shp.xml
- invest_results_2080.shx
- sandy_damage.CPG
- sandy_damage.dbf
- sandy_damage.prj
- sandy_damage.sbn
- sandy_damage.sbx
- sandy_damage.shp
- sandy_damage.shp.xml
