# Supplementary material for: Modeling Coastal Vulnerability through Space and Time
Source: PLoS One. 2016 Oct 12;11(10):e0163495. doi: 10.1371/journal.pone.0163495 (PMC5061324; doi:10.1371/journal.pone.0163495)
Supplement: S1 File — The results of the InVEST vulnerability models and the Moran’s I spatial autocorrelation analysis as ESRI shapefiles, as well as map identifying local Hurricane Sandy damage. (ZIP) [file pone.0163495.s001.zip › hotspot_1609_esritranslate.log]

[ERROR] - ESRITranslator - Error [InvalidForSome]: <metadata> for-some clause: em:contact(v:Metadata, v:Object) <mdContact>

[ERROR] - ESRITranslator - Error [InvalidForOne]: <metadata> for-one clause: em:dateStamp(v:Metadata, v:Date) <mdDateSt>
