# Supplementary material for: Modeling Coastal Vulnerability through Space and Time
Source: PLoS One. 2016 Oct 12;11(10):e0163495. doi: 10.1371/journal.pone.0163495 (PMC5061324; doi:10.1371/journal.pone.0163495)
Supplement: S1 File — The results of the InVEST vulnerability models and the Moran’s I spatial autocorrelation analysis as ESRI shapefiles, as well as map identifying local Hurricane Sandy damage. (ZIP) [file pone.0163495.s001.zip › hotspot_2080.shp.xml]

<metadata xml:lang="en"><Esri><CreaDate>20151125</CreaDate><CreaTime>05504400</CreaTime><ArcGISFormat>1.0</ArcGISFormat><ArcGISstyle>ISO 19139 Metadata Implementation Specification</ArcGISstyle><SyncOnce>FALSE</SyncOnce><DataProperties><lineage><Process Name="Raster to Point (8)" ToolSource="c:\program files (x86)\arcgis\desktop10.2\ArcToolbox\Toolboxes\Conversion Tools.tbx\RasterToPoint" Date="20151125" Time="054701" export="">RasterToPoint C:\GIS\projects\jambay_invest\results\2080_working\outputs\coastal_exposure\1_g_surge_potential.tif "C:\Users\Thomas Hopper\Documents\ArcGIS\Default.gdb\surge" Value</Process><Process Name="Intersect" ToolSource="c:\program files (x86)\arcgis\desktop10.2\ArcToolbox\Toolboxes\Analysis Tools.tbx\Intersect" Date="20151125" Time="054805" export="">Intersect "'C:\Users\Thomas Hopper\Documents\ArcGIS\Default.gdb\surge' #;'C:\Users\Thomas Hopper\Documents\ArcGIS\Default.gdb\erodible_shoreline_merge' #;'C:\Users\Thomas Hopper\Documents\ArcGIS\Default.gdb\relief' #;'C:\Users\Thomas Hopper\Documents\ArcGIS\Default.gdb\wave' #;'C:\Users\Thomas Hopper\Documents\ArcGIS\Default.gdb\coastal_exposure' #;'C:\Users\Thomas Hopper\Documents\ArcGIS\Default.gdb\geomorph' #;'C:\Users\Thomas Hopper\Documents\ArcGIS\Default.gdb\hab_role_merge' #;'C:\Users\Thomas Hopper\Documents\ArcGIS\Default.gdb\nathab' #;'C:\Users\Thomas Hopper\Documents\ArcGIS\Default.gdb\coastal_exposure_nohab' #" "C:\Users\Thomas Hopper\Documents\ArcGIS\Default.gdb\JB_result_intersect" ALL # INPUT</Process><Process ToolSource="c:\program files (x86)\arcgis\desktop10.2\ArcToolbox\Toolboxes\Data Management Tools.tbx\AddField" Date="20151125" Time="061335" Name="" export="">AddField invest_results_2080 surge FLOAT # # # # NULLABLE NON_REQUIRED #</Process><Process ToolSource="c:\program files (x86)\arcgis\desktop10.2\ArcToolbox\Toolboxes\Data Management Tools.tbx\AddField" Date="20151125" Time="061335" Name="" export="">AddField invest_results_2080 relief FLOAT # # # # NULLABLE NON_REQUIRED #</Process><Process ToolSource="c:\program files (x86)\arcgis\desktop10.2\ArcToolbox\Toolboxes\Data Management Tools.tbx\AddField" Date="20151125" Time="061335" Name="" export="">AddField invest_results_2080 wave_exp FLOAT # # # # NULLABLE NON_REQUIRED #</Process><Process ToolSource="c:\program files (x86)\arcgis\desktop10.2\ArcToolbox\Toolboxes\Data Management Tools.tbx\AddField" Date="20151125" Time="061335" Name="" export="">AddField invest_results_2080 nathab FLOAT # # # # NULLABLE NON_REQUIRED #</Process><Process ToolSource="c:\program files (x86)\arcgis\desktop10.2\ArcToolbox\Toolboxes\Data Management Tools.tbx\AddField" Date="20151125" Time="061335" Name="" export="">AddField invest_results_2080 hab_role FLOAT # # # # NULLABLE NON_REQUIRED #</Process><Process ToolSource="c:\program files (x86)\arcgis\desktop10.2\ArcToolbox\Toolboxes\Data Management Tools.tbx\AddField" Date="20151125" Time="061335" Name="" export="">AddField invest_results_2080 erodible FLOAT # # # # NULLABLE NON_REQUIRED #</Process><Process ToolSource="c:\program files (x86)\arcgis\desktop10.2\ArcToolbox\Toolboxes\Data Management Tools.tbx\AddField" Date="20151125" Time="061335" Name="" export="">AddField invest_results_2080 geomorph FLOAT # # # # NULLABLE NON_REQUIRED #</Process><Process ToolSource="c:\program files (x86)\arcgis\desktop10.2\ArcToolbox\Toolboxes\Data Management Tools.tbx\AddField" Date="20151125" Time="061335" Name="" export="">AddField invest_results_2080 exp FLOAT # # # # NULLABLE NON_REQUIRED #</Process><Process ToolSource="c:\program files (x86)\arcgis\desktop10.2\ArcToolbox\Toolboxes\Data Management Tools.tbx\AddField" Date="20151125" Time="061335" Name="" export="">AddField invest_results_2080 exp_nohab FLOAT # # # # NULLABLE NON_REQUIRED #</Process><Process ToolSource="c:\program files (x86)\arcgis\desktop10.2\ArcToolbox\Toolboxes\Data Management Tools.tbx\CalculateField" Date="20151125" Time="061836" Name="" export="">CalculateField invest_results_2080 surge [grid_code] VB #</Process><Process ToolSource="c:\program files (x86)\arcgis\desktop10.2\ArcToolbox\Toolboxes\Data Management Tools.tbx\CalculateField" Date="20151125" Time="061848" Name="" export="">CalculateField invest_results_2080 erodible [grid_code_] VB #</Process><Process ToolSource="c:\program files (x86)\arcgis\desktop10.2\ArcToolbox\Toolboxes\Data Management Tools.tbx\CalculateField" Date="20151125" Time="061902" Name="" export="">CalculateField invest_results_2080 relief [grid_code1] VB #</Process><Process ToolSource="c:\program files (x86)\arcgis\desktop10.2\ArcToolbox\Toolboxes\Data Management Tools.tbx\CalculateField" Date="20151125" Time="061923" Name="" export="">CalculateField invest_results_2080 wave_exp [grid_cod_1] VB #</Process><Process ToolSource="c:\program files (x86)\arcgis\desktop10.2\ArcToolbox\Toolboxes\Data Management Tools.tbx\CalculateField" Date="20151125" Time="061951" Name="" export="">CalculateField invest_results_2080 exp [grid_cod_2] VB #</Process><Process ToolSource="c:\program files (x86)\arcgis\desktop10.2\ArcToolbox\Toolboxes\Data Management Tools.tbx\CalculateField" Date="20151125" Time="062021" Name="" export="">CalculateField invest_results_2080 geomorph [grid_cod_3] VB #</Process><Process ToolSource="c:\program files (x86)\arcgis\desktop10.2\ArcToolbox\Toolboxes\Data Management Tools.tbx\CalculateField" Date="20151125" Time="062049" Name="" export="">CalculateField invest_results_2080 hab_role [grid_cod_4] VB #</Process><Process ToolSource="c:\program files (x86)\arcgis\desktop10.2\ArcToolbox\Toolboxes\Data Management Tools.tbx\CalculateField" Date="20151125" Time="062119" Name="" export="">CalculateField invest_results_2080 nathab [grid_cod_5] VB #</Process><Process ToolSource="c:\program files (x86)\arcgis\desktop10.2\ArcToolbox\Toolboxes\Data Management Tools.tbx\CalculateField" Date="20151125" Time="062130" Name="" export="">CalculateField invest_results_2080 exp_nohab [grid_cod_6] VB #</Process></lineage><itemProps><itemName Sync="TRUE">hotspot_2080</itemName><imsContentType Sync="FALSE" export="False">003</imsContentType><itemLocation><linkage Sync="TRUE">file://\\GG7BJ72\E$\thopper_jambay\final_report\Journal_PlosOne\Result_Data\Shapefiles\hotspot_2080.shp</linkage><protocol Sync="TRUE">Local Area Network</protocol></itemLocation><itemSize Sync="TRUE">0.054</itemSize><nativeExtBox><westBL Sync="TRUE">581626.769018</westBL><eastBL Sync="TRUE">606666.769018</eastBL><southBL Sync="TRUE">4488565.428807</southBL><northBL Sync="TRUE">4501925.428807</northBL><exTypeCode Sync="TRUE">1</exTypeCode></nativeExtBox></itemProps><coordRef><type Sync="TRUE">Projected</type><geogcsn Sync="TRUE">GCS_WGS_1984</geogcsn><csUnits Sync="TRUE">Linear Unit: Meter (1.000000)</csUnits><projcsn Sync="TRUE">WGS_1984_UTM_zone_18N</projcsn><peXml Sync="TRUE">&lt;ProjectedCoordinateSystem xsi:type='typens:ProjectedCoordinateSystem' xmlns:xsi='http://www.w3.org/2001/XMLSchema-instance' xmlns:xs='http://www.w3.org/2001/XMLSchema' xmlns:typens='http://www.esri.com/schemas/ArcGIS/10.1'&gt;&lt;WKT&gt;PROJCS[&amp;quot;WGS_1984_UTM_zone_18N&amp;quot;,GEOGCS[&amp;quot;GCS_WGS_1984&amp;quot;,DATUM[&amp;quot;D_WGS_1984&amp;quot;,SPHEROID[&amp;quot;WGS_1984&amp;quot;,6378137.0,298.257223563]],PRIMEM[&amp;quot;Greenwich&amp;quot;,0.0],UNIT[&amp;quot;Degree&amp;quot;,0.0174532925199433]],PROJECTION[&amp;quot;Transverse_Mercator&amp;quot;],PARAMETER[&amp;quot;false_easting&amp;quot;,500000.0],PARAMETER[&amp;quot;false_northing&amp;quot;,0.0],PARAMETER[&amp;quot;central_meridian&amp;quot;,-75.0],PARAMETER[&amp;quot;scale_factor&amp;quot;,0.9996],PARAMETER[&amp;quot;latitude_of_origin&amp;quot;,0.0],UNIT[&amp;quot;Meter&amp;quot;,1.0],AUTHORITY[&amp;quot;EPSG&amp;quot;,32618]]&lt;/WKT&gt;&lt;XOrigin&gt;-5120900&lt;/XOrigin&gt;&lt;YOrigin&gt;-9998100&lt;/YOrigin&gt;&lt;XYScale&gt;450445547.3910538&lt;/XYScale&gt;&lt;ZOrigin&gt;-100000&lt;/ZOrigin&gt;&lt;ZScale&gt;10000&lt;/ZScale&gt;&lt;MOrigin&gt;-100000&lt;/MOrigin&gt;&lt;MScale&gt;10000&lt;/MScale&gt;&lt;XYTolerance&gt;0.001&lt;/XYTolerance&gt;&lt;ZTolerance&gt;0.001&lt;/ZTolerance&gt;&lt;MTolerance&gt;0.001&lt;/MTolerance&gt;&lt;HighPrecision&gt;true&lt;/HighPrecision&gt;&lt;WKID&gt;32618&lt;/WKID&gt;&lt;LatestWKID&gt;32618&lt;/LatestWKID&gt;&lt;/ProjectedCoordinateSystem&gt;</peXml></coordRef></DataProperties><SyncDate>20160520</SyncDate><SyncTime>17205700</SyncTime><ModDate>20160520</ModDate><ModTime>17211200</ModTime><scaleRange><minScale>500000</minScale><maxScale>5000</maxScale></scaleRange><ArcGISProfile>ISO19139</ArcGISProfile></Esri><dataIdInfo><envirDesc Sync="TRUE">Microsoft Windows 7 Version 6.1 (Build 7601) Service Pack 1; Esri ArcGIS 10.2.2.3552</envirDesc><dataLang><languageCode value="eng" Sync="TRUE"/><countryCode value="USA" Sync="TRUE"/></dataLang><idCitation xmlns=""><resTitle Sync="TRUE">hotspot_2080</resTitle><date><createDate>2015-08-01T00:00:00</createDate></date><presForm><PresFormCd value="005" Sync="TRUE"/></presForm></idCitation><spatRpType><SpatRepTypCd value="001" Sync="TRUE"/></spatRpType><dataExt><geoEle xmlns=""><GeoBndBox esriExtentType="search"><exTypeCode Sync="TRUE">1</exTypeCode><westBL Sync="TRUE">-74.036048</westBL><eastBL Sync="TRUE">-73.738143</eastBL><northBL Sync="TRUE">40.664164</northBL><southBL Sync="TRUE">40.540978</southBL></GeoBndBox></geoEle></dataExt><idPurp>The purpose of this study was to model and map the ecosystem services provided by Jamaica Bay, New York in terms of nine metrics of coastal vulnerability (relief, wave exposure, geomorphology, natural habitats, exposure, exposure with no habitat, habitat role, erodible shoreline, and surge) under past (1609), current (2015), and future (2080) scenarios using InVEST 3.2.0.  </idPurp><idAbs>&lt;DIV STYLE="text-align:Left;"&gt;&lt;DIV&gt;&lt;DIV&gt;&lt;P&gt;&lt;SPAN&gt;These data were generated using the &lt;/SPAN&gt;&lt;SPAN&gt;Hot Spot Analysis (Getis-Ord Gi*) geoprocessing tool in ArcGIS 10.3. The coastal exposure rankings, for the year 2080, as determined by the InVEST 3.2.0. coastal vulnerability model was used in this analysis.&lt;/SPAN&gt;&lt;/P&gt;&lt;/DIV&gt;&lt;/DIV&gt;&lt;/DIV&gt;</idAbs><idCredit>This study was perfomed by Thomas Hopper and Dr. Marcia S Meixler, Rutgers University, Department of Ecology, Evolution, and Natural Resources. This study was supported by funding from the United States Department of the Interior, National Park Service (NPS-14-NERO-0152, task agreement P14AC01607).</idCredit><placeKeys xmlns=""><keyword>New York City, Kings County, Queens County, Jamaica Bay</keyword></placeKeys><dataChar><CharSetCd value="004"/></dataChar><idPoC xmlns=""><rpIndName>Thomas Hopper</rpIndName><rpOrgName>Rutgers University</rpOrgName><rpPosName>Research Assistant</rpPosName><role><RoleCd value="011"/></role><rpCntInfo xmlns=""><cntAddress addressType=""><eMailAdd>tjhop1123@gmail.com</eMailAdd></cntAddress></rpCntInfo><displayName>Thomas Hopper</displayName></idPoC><idPoC xmlns=""><rpIndName>Marcia S. Meixler</rpIndName><rpOrgName>Rutgers University</rpOrgName><rpPosName>Assistant Professor</rpPosName><role><RoleCd value="011"/></role><rpCntInfo xmlns=""><cntAddress addressType=""><eMailAdd>meixler@aesop.rutgers.edu</eMailAdd></cntAddress></rpCntInfo><displayName>Marcia S. Meixler</displayName></idPoC><resMaint xmlns=""><maintFreq><MaintFreqCd value="011"/></maintFreq></resMaint><tpCat><TopicCatCd value="007"/></tpCat></dataIdInfo><mdLang><languageCode value="eng" Sync="TRUE"/><countryCode value="USA" Sync="TRUE"/></mdLang><mdHrLv><ScopeCd value="005" Sync="TRUE"/></mdHrLv><mdHrLvName Sync="TRUE">dataset</mdHrLvName><refSysInfo><RefSystem dimension=""><refSysID xmlns=""><identCode code="32618" Sync="TRUE"/><idCodeSpace Sync="TRUE">EPSG</idCodeSpace><idVersion Sync="TRUE">8.2.6</idVersion></refSysID></RefSystem></refSysInfo><spatRepInfo><VectSpatRep><geometObjs Name="hotspot_2080"><geoObjTyp><GeoObjTypCd value="004" Sync="TRUE"/></geoObjTyp><geoObjCnt Sync="TRUE">2015</geoObjCnt></geometObjs><topLvl><TopoLevCd value="001" Sync="TRUE"/></topLvl></VectSpatRep></spatRepInfo><spdoinfo><ptvctinf><esriterm Name="hotspot_2080"><efeatyp Sync="TRUE">Simple</efeatyp><efeageom code="1" Sync="TRUE"/><esritopo Sync="TRUE">FALSE</esritopo><efeacnt Sync="TRUE">2015</efeacnt><spindex Sync="TRUE">TRUE</spindex><linrefer Sync="TRUE">FALSE</linrefer></esriterm></ptvctinf></spdoinfo><eainfo><detailed Name="hotspot_2080" xmlns=""><enttyp><enttypl Sync="TRUE">hotspot_2080</enttypl><enttypt Sync="TRUE">Feature Class</enttypt><enttypc Sync="TRUE">2015</enttypc><enttypd>The results of our study's Hot Spot Analysis (Getis-Ord Gi*)</enttypd><enttypds>Thomas Hopper</enttypds></enttyp><attr xmlns=""><attrlabl Sync="TRUE">FID</attrlabl><attalias Sync="TRUE">FID</attalias><attrtype Sync="TRUE">OID</attrtype><attwidth Sync="TRUE">4</attwidth><atprecis Sync="TRUE">0</atprecis><attscale Sync="TRUE">0</attscale><attrdef Sync="TRUE">Internal feature number.</attrdef><attrdefs Sync="TRUE">Esri</attrdefs><attrdomv><udom Sync="TRUE">Sequential unique whole numbers that are automatically generated.</udom></attrdomv></attr><attr xmlns=""><attrlabl Sync="TRUE">Shape</attrlabl><attalias Sync="TRUE">Shape</attalias><attrtype Sync="TRUE">Geometry</attrtype><attwidth Sync="TRUE">0</attwidth><atprecis Sync="TRUE">0</atprecis><attscale Sync="TRUE">0</attscale><attrdef Sync="TRUE">Feature geometry.</attrdef><attrdefs Sync="TRUE">Esri</attrdefs><attrdomv><udom Sync="TRUE">Coordinates defining the features.</udom></attrdomv></attr><attr xmlns=""><attrlabl Sync="TRUE">SOURCE_ID</attrlabl><attalias Sync="TRUE">SOURCE_ID</attalias><attrtype Sync="TRUE">Double</attrtype><attwidth Sync="TRUE">10</attwidth><atprecis Sync="TRUE">10</atprecis><attscale Sync="TRUE">0</attscale><attrdef>Internal feature number.</attrdef><attrdefs>ESRI</attrdefs><attrdomv><udom>Sequential unique whole numbers that are automatically generated.</udom></attrdomv></attr><attr xmlns=""><attrlabl Sync="TRUE">exp</attrlabl><attalias Sync="TRUE">exp</attalias><attrtype Sync="TRUE">Single</attrtype><attwidth Sync="TRUE">13</attwidth><atprecis Sync="TRUE">0</atprecis><attscale Sync="TRUE">0</attscale><attrdef>The coastal exposure value as determined using InVEST 3.2.0 coastal vulnerability model.</attrdef><attrdefs>Thomas Hopper</attrdefs><attrdomv><rdom xmlns=""><rdommin>1</rdommin><rdommax>5</rdommax></rdom></attrdomv></attr><attr xmlns=""><attrlabl Sync="TRUE">GiZScore</attrlabl><attalias Sync="TRUE">GiZScore</attalias><attrtype Sync="TRUE">Double</attrtype><attwidth Sync="TRUE">19</attwidth><atprecis Sync="TRUE">0</atprecis><attscale Sync="TRUE">0</attscale><attrdef>standard deviation value determined using the hot spot analysis geoprocessing tool on the coastal exposure value determined using InVEST 3.2.0 coastal vulnerability model.</attrdef><attrdefs>Thomas Hopper</attrdefs><attrdomv><rdom xmlns=""><rdommin>-11.687199</rdommin><rdommax>8.818795</rdommax></rdom></attrdomv></attr><attr xmlns=""><attrlabl Sync="TRUE">GiPValue</attrlabl><attalias Sync="TRUE">GiPValue</attalias><attrtype Sync="TRUE">Double</attrtype><attwidth Sync="TRUE">19</attwidth><atprecis Sync="TRUE">0</atprecis><attscale Sync="TRUE">0</attscale><attrdef>Probability value determined using the hot spot analysis geoprocessing tool on the coastal exposure value determined using InVEST 3.2.0 coastal vulnerability model.</attrdef><attrdefs>Double</attrdefs><attrdomv><rdom xmlns=""><rdommin>0</rdommin><rdommax>1</rdommax></rdom></attrdomv></attr><attr xmlns=""><attrlabl Sync="TRUE">Gi_Bin</attrlabl><attalias Sync="TRUE">Gi_Bin</attalias><attrtype Sync="TRUE">Double</attrtype><attwidth Sync="TRUE">10</attwidth><atprecis Sync="TRUE">10</atprecis><attscale Sync="TRUE">0</attscale><attrdef>The Gi_Bin field identifies statistically significant hot and cold spots as determined using the hot spot analysis geoprocessing tool on the coastal exposure value determined using InVEST 3.2.0 coastal vulnerability model. Features in the +/-3 bins reflect statistical significance with a 99 percent confidence level; features in the +/-2 bins reflect a 95 percent confidence level; features in the +/-1 bins reflect a 90 percent confidence level; and the clustering for features in bin 0 is not statistically significant. </attrdef><attrdefs>ESRI</attrdefs><attrdomv><rdom xmlns=""><rdommin>-3</rdommin><rdommax>3</rdommax></rdom></attrdomv></attr></detailed></eainfo><mdDateSt Sync="TRUE">20160520</mdDateSt><mdChar><CharSetCd value="004" Sync="TRUE"/></mdChar><mdContact xmlns=""><rpIndName>Thomas Hopper</rpIndName><rpOrgName>Rutgers University</rpOrgName><rpPosName>Research Assistant</rpPosName><role><RoleCd value="011"/></role><rpCntInfo xmlns=""><cntAddress addressType=""><eMailAdd>tjhop1123@gmail.com</eMailAdd></cntAddress></rpCntInfo></mdContact><mdContact xmlns=""><rpIndName>Marcia S. Meixler</rpIndName><rpOrgName>Rutgers University</rpOrgName><rpPosName>Assistant Professor</rpPosName><role><RoleCd value="011"/></role><rpCntInfo xmlns=""><cntAddress addressType=""><eMailAdd>meixler@aesop.rutgers.edu</eMailAdd></cntAddress></rpCntInfo></mdContact><distInfo><distFormat><formatName Sync="TRUE">Shapefile</formatName></distFormat><distTranOps><transSize Sync="TRUE">0.054</transSize></distTranOps></distInfo></metadata>
