# Supplementary material for: Modeling Coastal Vulnerability through Space and Time
Source: PLoS One. 2016 Oct 12;11(10):e0163495. doi: 10.1371/journal.pone.0163495 (PMC5061324; doi:10.1371/journal.pone.0163495)
Supplement: S1 File — The results of the InVEST vulnerability models and the Moran’s I spatial autocorrelation analysis as ESRI shapefiles, as well as map identifying local Hurricane Sandy damage. (ZIP) [file pone.0163495.s001.zip › invest_results_1609.shp.xml]

<metadata xml:lang="en"><Esri><CreaDate>20151125</CreaDate><CreaTime>05442200</CreaTime><ArcGISFormat>1.0</ArcGISFormat><ArcGISstyle>ISO 19139 Metadata Implementation Specification</ArcGISstyle><SyncOnce>FALSE</SyncOnce><DataProperties><lineage><Process Name="Raster to Point (8)" ToolSource="c:\program files (x86)\arcgis\desktop10.2\ArcToolbox\Toolboxes\Conversion Tools.tbx\RasterToPoint" Date="20151125" Time="054035" export="">RasterToPoint 1_g_surge_potential.tif "C:\Users\Thomas Hopper\Documents\ArcGIS\Default.gdb\surge" Value</Process><Process Name="Intersect" ToolSource="c:\program files (x86)\arcgis\desktop10.2\ArcToolbox\Toolboxes\Analysis Tools.tbx\Intersect" Date="20151125" Time="054327" export="">Intersect "'C:\Users\Thomas Hopper\Documents\ArcGIS\Default.gdb\surge' #;'C:\Users\Thomas Hopper\Documents\ArcGIS\Default.gdb\erodible_shoreline_merge' #;'C:\Users\Thomas Hopper\Documents\ArcGIS\Default.gdb\relief' #;'C:\Users\Thomas Hopper\Documents\ArcGIS\Default.gdb\wave' #;'C:\Users\Thomas Hopper\Documents\ArcGIS\Default.gdb\coastal_exposure' #;'C:\Users\Thomas Hopper\Documents\ArcGIS\Default.gdb\geomorph' #;'C:\Users\Thomas Hopper\Documents\ArcGIS\Default.gdb\hab_role_merge' #;'C:\Users\Thomas Hopper\Documents\ArcGIS\Default.gdb\nathab' #;'C:\Users\Thomas Hopper\Documents\ArcGIS\Default.gdb\coastal_exposure_nohab' #" "C:\Users\Thomas Hopper\Documents\ArcGIS\Default.gdb\JB_result_intersect" ALL # INPUT</Process><Process ToolSource="c:\program files (x86)\arcgis\desktop10.2\ArcToolbox\Toolboxes\Data Management Tools.tbx\AddField" Date="20151125" Time="061336" Name="" export="">AddField invest_results_1609 surge FLOAT # # # # NULLABLE NON_REQUIRED #</Process><Process ToolSource="c:\program files (x86)\arcgis\desktop10.2\ArcToolbox\Toolboxes\Data Management Tools.tbx\AddField" Date="20151125" Time="061336" Name="" export="">AddField invest_results_1609 relief FLOAT # # # # NULLABLE NON_REQUIRED #</Process><Process ToolSource="c:\program files (x86)\arcgis\desktop10.2\ArcToolbox\Toolboxes\Data Management Tools.tbx\AddField" Date="20151125" Time="061336" Name="" export="">AddField invest_results_1609 wave_exp FLOAT # # # # NULLABLE NON_REQUIRED #</Process><Process ToolSource="c:\program files (x86)\arcgis\desktop10.2\ArcToolbox\Toolboxes\Data Management Tools.tbx\AddField" Date="20151125" Time="061336" Name="" export="">AddField invest_results_1609 nathab FLOAT # # # # NULLABLE NON_REQUIRED #</Process><Process ToolSource="c:\program files (x86)\arcgis\desktop10.2\ArcToolbox\Toolboxes\Data Management Tools.tbx\AddField" Date="20151125" Time="061336" Name="" export="">AddField invest_results_1609 hab_role FLOAT # # # # NULLABLE NON_REQUIRED #</Process><Process ToolSource="c:\program files (x86)\arcgis\desktop10.2\ArcToolbox\Toolboxes\Data Management Tools.tbx\AddField" Date="20151125" Time="061336" Name="" export="">AddField invest_results_1609 erodible FLOAT # # # # NULLABLE NON_REQUIRED #</Process><Process ToolSource="c:\program files (x86)\arcgis\desktop10.2\ArcToolbox\Toolboxes\Data Management Tools.tbx\AddField" Date="20151125" Time="061336" Name="" export="">AddField invest_results_1609 geomorph FLOAT # # # # NULLABLE NON_REQUIRED #</Process><Process ToolSource="c:\program files (x86)\arcgis\desktop10.2\ArcToolbox\Toolboxes\Data Management Tools.tbx\AddField" Date="20151125" Time="061336" Name="" export="">AddField invest_results_1609 exp FLOAT # # # # NULLABLE NON_REQUIRED #</Process><Process ToolSource="c:\program files (x86)\arcgis\desktop10.2\ArcToolbox\Toolboxes\Data Management Tools.tbx\AddField" Date="20151125" Time="061336" Name="" export="">AddField invest_results_1609 exp_nohab FLOAT # # # # NULLABLE NON_REQUIRED #</Process><Process ToolSource="c:\program files (x86)\arcgis\desktop10.2\ArcToolbox\Toolboxes\Data Management Tools.tbx\CalculateField" Date="20151125" Time="063450" Name="" export="">CalculateField invest_results_1609 surge [grid_code] VB #</Process><Process ToolSource="c:\program files (x86)\arcgis\desktop10.2\ArcToolbox\Toolboxes\Data Management Tools.tbx\CalculateField" Date="20151125" Time="063501" Name="" export="">CalculateField invest_results_1609 relief [grid_code1] VB #</Process><Process ToolSource="c:\program files (x86)\arcgis\desktop10.2\ArcToolbox\Toolboxes\Data Management Tools.tbx\CalculateField" Date="20151125" Time="063516" Name="" export="">CalculateField invest_results_1609 wave_exp [grid_cod_1] VB #</Process><Process ToolSource="c:\program files (x86)\arcgis\desktop10.2\ArcToolbox\Toolboxes\Data Management Tools.tbx\CalculateField" Date="20151125" Time="063635" Name="" export="">CalculateField invest_results_1609 nathab [grid_cod_5] VB #</Process><Process ToolSource="c:\program files (x86)\arcgis\desktop10.2\ArcToolbox\Toolboxes\Data Management Tools.tbx\CalculateField" Date="20151125" Time="063652" Name="" export="">CalculateField invest_results_1609 hab_role [grid_cod_4] VB #</Process><Process ToolSource="c:\program files (x86)\arcgis\desktop10.2\ArcToolbox\Toolboxes\Data Management Tools.tbx\CalculateField" Date="20151125" Time="063701" Name="" export="">CalculateField invest_results_1609 erodible [grid_code_] VB #</Process><Process ToolSource="c:\program files (x86)\arcgis\desktop10.2\ArcToolbox\Toolboxes\Data Management Tools.tbx\CalculateField" Date="20151125" Time="063714" Name="" export="">CalculateField invest_results_1609 geomorph [grid_cod_3] VB #</Process><Process ToolSource="c:\program files (x86)\arcgis\desktop10.2\ArcToolbox\Toolboxes\Data Management Tools.tbx\CalculateField" Date="20151125" Time="063727" Name="" export="">CalculateField invest_results_1609 exp [grid_cod_2] VB #</Process><Process ToolSource="c:\program files (x86)\arcgis\desktop10.2\ArcToolbox\Toolboxes\Data Management Tools.tbx\CalculateField" Date="20151125" Time="063743" Name="" export="">CalculateField invest_results_1609 exp_nohab [grid_cod_6] VB #</Process></lineage><itemProps><itemName Sync="TRUE">invest_results_1609</itemName><imsContentType Sync="TRUE" export="False">002</imsContentType><itemLocation><linkage Sync="TRUE">file://\\GG7BJ72\E$\thopper_jambay\final_report\Journal_PlosOne\Result_Data\Shapefiles\invest_results_1609.shp</linkage><protocol Sync="TRUE">Local Area Network</protocol></itemLocation><nativeExtBox><westBL Sync="TRUE">581742.735665</westBL><eastBL Sync="TRUE">604782.735665</eastBL><southBL Sync="TRUE">4491754.245660</southBL><northBL Sync="TRUE">4502874.245660</northBL><exTypeCode Sync="TRUE">1</exTypeCode></nativeExtBox><itemSize Sync="TRUE">0.035</itemSize></itemProps><coordRef><type Sync="TRUE">Projected</type><geogcsn Sync="TRUE">GCS_WGS_1984</geogcsn><csUnits Sync="TRUE">Linear Unit: Meter (1.000000)</csUnits><projcsn Sync="TRUE">WGS_1984_UTM_zone_18N</projcsn><peXml Sync="TRUE">&lt;ProjectedCoordinateSystem xsi:type='typens:ProjectedCoordinateSystem' xmlns:xsi='http://www.w3.org/2001/XMLSchema-instance' xmlns:xs='http://www.w3.org/2001/XMLSchema' xmlns:typens='http://www.esri.com/schemas/ArcGIS/10.1'&gt;&lt;WKT&gt;PROJCS[&amp;quot;WGS_1984_UTM_zone_18N&amp;quot;,GEOGCS[&amp;quot;GCS_WGS_1984&amp;quot;,DATUM[&amp;quot;D_WGS_1984&amp;quot;,SPHEROID[&amp;quot;WGS_1984&amp;quot;,6378137.0,298.257223563]],PRIMEM[&amp;quot;Greenwich&amp;quot;,0.0],UNIT[&amp;quot;Degree&amp;quot;,0.0174532925199433]],PROJECTION[&amp;quot;Transverse_Mercator&amp;quot;],PARAMETER[&amp;quot;false_easting&amp;quot;,500000.0],PARAMETER[&amp;quot;false_northing&amp;quot;,0.0],PARAMETER[&amp;quot;central_meridian&amp;quot;,-75.0],PARAMETER[&amp;quot;scale_factor&amp;quot;,0.9996],PARAMETER[&amp;quot;latitude_of_origin&amp;quot;,0.0],UNIT[&amp;quot;Meter&amp;quot;,1.0],AUTHORITY[&amp;quot;EPSG&amp;quot;,32618]]&lt;/WKT&gt;&lt;XOrigin&gt;-5120900&lt;/XOrigin&gt;&lt;YOrigin&gt;-9998100&lt;/YOrigin&gt;&lt;XYScale&gt;450445547.3910538&lt;/XYScale&gt;&lt;ZOrigin&gt;-100000&lt;/ZOrigin&gt;&lt;ZScale&gt;10000&lt;/ZScale&gt;&lt;MOrigin&gt;-100000&lt;/MOrigin&gt;&lt;MScale&gt;10000&lt;/MScale&gt;&lt;XYTolerance&gt;0.001&lt;/XYTolerance&gt;&lt;ZTolerance&gt;0.001&lt;/ZTolerance&gt;&lt;MTolerance&gt;0.001&lt;/MTolerance&gt;&lt;HighPrecision&gt;true&lt;/HighPrecision&gt;&lt;WKID&gt;32618&lt;/WKID&gt;&lt;LatestWKID&gt;32618&lt;/LatestWKID&gt;&lt;/ProjectedCoordinateSystem&gt;</peXml></coordRef></DataProperties><SyncDate>20160520</SyncDate><SyncTime>17204600</SyncTime><ModDate>20160520</ModDate><ModTime>17205400</ModTime><scaleRange><minScale>500000</minScale><maxScale>5000</maxScale></scaleRange><ArcGISProfile>ISO19139</ArcGISProfile></Esri><dataIdInfo><envirDesc Sync="TRUE">Microsoft Windows 7 Version 6.1 (Build 7601) Service Pack 1; Esri ArcGIS 10.2.2.3552</envirDesc><dataLang><languageCode value="eng" Sync="TRUE"/><countryCode value="USA" Sync="TRUE"/></dataLang><idCitation xmlns=""><resTitle Sync="TRUE">invest_results_1609</resTitle><date><createDate>2015-08-01T00:00:00</createDate></date><presForm><PresFormCd value="005" Sync="TRUE"/></presForm></idCitation><spatRpType><SpatRepTypCd value="001" Sync="TRUE"/></spatRpType><dataExt xmlns=""><geoEle xmlns=""><GeoBndBox esriExtentType="search"><exTypeCode Sync="TRUE">1</exTypeCode><westBL Sync="TRUE">-74.034266</westBL><eastBL Sync="TRUE">-73.760268</eastBL><northBL Sync="TRUE">40.672699</northBL><southBL Sync="TRUE">40.569939</southBL></GeoBndBox></geoEle></dataExt><idPurp>The purpose of this study was to model and map the ecosystem services provided by Jamaica Bay, New York in terms of nine metrics of coastal vulnerability (relief, wave exposure, geomorphology, natural habitats, exposure, exposure with no habitat, habitat role, erodible shoreline, and surge) under past (1609), current (2015), and future (2080) scenarios using InVEST 3.2.0.  </idPurp><idCredit>This study was perfomed by Thomas Hopper and Dr. Marcia S Meixler, Rutgers University, Department of Ecology, Evolution, and Natural Resources. This study was supported by funding from the United States Department of the Interior, National Park Service (NPS-14-NERO-0152, task agreement P14AC01607).</idCredit><idAbs>&lt;DIV STYLE="text-align:Left;"&gt;&lt;DIV&gt;&lt;DIV&gt;&lt;P&gt;&lt;SPAN&gt;These data were generated using the InVEST 3.2.0. coastal vulnerability model for the year 1609.&lt;/SPAN&gt;&lt;/P&gt;&lt;/DIV&gt;&lt;/DIV&gt;&lt;/DIV&gt;</idAbs><placeKeys xmlns=""><keyword>New York City, Kings County, Queens County, Jamaica Bay</keyword></placeKeys><dataChar><CharSetCd value="004"/></dataChar><idPoC xmlns=""><rpIndName>Thomas Hopper</rpIndName><rpOrgName>Rutgers University</rpOrgName><rpPosName>Research Assistant</rpPosName><role><RoleCd value="011"/></role><rpCntInfo xmlns=""><cntAddress addressType=""><eMailAdd>tjhop1123@gmail.com</eMailAdd></cntAddress></rpCntInfo><displayName>Thomas Hopper</displayName></idPoC><idPoC xmlns=""><rpIndName>Marcia S. Meixler</rpIndName><rpOrgName>Rutgers University</rpOrgName><rpPosName>Assistant Professor</rpPosName><role><RoleCd value="011"/></role><displayName>Marcia S. Meixler</displayName></idPoC><resMaint xmlns=""><maintFreq><MaintFreqCd value="011"/></maintFreq></resMaint><tpCat><TopicCatCd value="007"/></tpCat></dataIdInfo><mdLang><languageCode value="eng" Sync="TRUE"/><countryCode value="USA" Sync="TRUE"/></mdLang><mdHrLv><ScopeCd value="005" Sync="TRUE"/></mdHrLv><mdHrLvName Sync="TRUE">dataset</mdHrLvName><refSysInfo><RefSystem><refSysID><identCode code="32618" Sync="TRUE"/><idCodeSpace Sync="TRUE">EPSG</idCodeSpace><idVersion Sync="TRUE">8.2.6</idVersion></refSysID></RefSystem></refSysInfo><spatRepInfo><VectSpatRep><geometObjs Name="invest_results_1609"><geoObjTyp><GeoObjTypCd value="004" Sync="TRUE"/></geoObjTyp><geoObjCnt Sync="TRUE">1289</geoObjCnt></geometObjs><topLvl><TopoLevCd value="001" Sync="TRUE"/></topLvl></VectSpatRep></spatRepInfo><spdoinfo><ptvctinf><esriterm Name="invest_results_1609"><efeatyp Sync="TRUE">Simple</efeatyp><efeageom code="1" Sync="TRUE"/><esritopo Sync="TRUE">FALSE</esritopo><efeacnt Sync="TRUE">1289</efeacnt><spindex Sync="TRUE">TRUE</spindex><linrefer Sync="TRUE">FALSE</linrefer></esriterm></ptvctinf></spdoinfo><eainfo><detailed Name="invest_results_1609" xmlns=""><enttyp><enttypl Sync="TRUE">invest_results_1609</enttypl><enttypt Sync="TRUE">Feature Class</enttypt><enttypc Sync="TRUE">1289</enttypc><enttypd>This data represents the results of the InVEST 3.2.0. coastal vulnerability model for Jamaica Bay, New York</enttypd><enttypds>Thomas Hopper</enttypds></enttyp><attr xmlns=""><attrlabl Sync="TRUE">FID</attrlabl><attalias Sync="TRUE">FID</attalias><attrtype Sync="TRUE">OID</attrtype><attwidth Sync="TRUE">4</attwidth><atprecis Sync="TRUE">0</atprecis><attscale Sync="TRUE">0</attscale><attrdef Sync="TRUE">Internal feature number.</attrdef><attrdefs Sync="TRUE">Esri</attrdefs><attrdomv><udom Sync="TRUE">Sequential unique whole numbers that are automatically generated.</udom></attrdomv></attr><attr xmlns=""><attrlabl Sync="TRUE">OBJECTID</attrlabl><attalias Sync="TRUE">OBJECTID</attalias><attrtype Sync="TRUE">Integer</attrtype><attwidth Sync="TRUE">9</attwidth><atprecis Sync="TRUE">9</atprecis><attscale Sync="TRUE">0</attscale><attrdef Sync="TRUE">Internal feature number.</attrdef><attrdefs Sync="TRUE">Esri</attrdefs><attrdomv><udom Sync="TRUE">Sequential unique whole numbers that are automatically generated.</udom></attrdomv></attr><attr xmlns=""><attrlabl Sync="TRUE">Shape</attrlabl><attalias Sync="TRUE">Shape</attalias><attrtype Sync="TRUE">Geometry</attrtype><attwidth Sync="TRUE">0</attwidth><atprecis Sync="TRUE">0</atprecis><attscale Sync="TRUE">0</attscale><attrdef Sync="TRUE">Feature geometry.</attrdef><attrdefs Sync="TRUE">Esri</attrdefs><attrdomv><udom Sync="TRUE">Coordinates defining the features.</udom></attrdomv></attr><attr xmlns=""><attrlabl Sync="TRUE">surge</attrlabl><attalias Sync="TRUE">surge</attalias><attrtype Sync="TRUE">Single</attrtype><attwidth Sync="TRUE">13</attwidth><atprecis Sync="TRUE">0</atprecis><attscale Sync="TRUE">0</attscale><attrdef>The surge rank as determined by the InVEST 3.2.0. coastal vulnerability model </attrdef><attrdefs>Thomas Hopper</attrdefs><attrdomv><rdom xmlns=""><rdommin>1</rdommin><rdommax>5</rdommax></rdom></attrdomv></attr><attr xmlns=""><attrlabl Sync="TRUE">relief</attrlabl><attalias Sync="TRUE">relief</attalias><attrtype Sync="TRUE">Single</attrtype><attwidth Sync="TRUE">13</attwidth><atprecis Sync="TRUE">0</atprecis><attscale Sync="TRUE">0</attscale><attrdef>The relief rank as determined by the InVEST 3.2.0. coastal vulnerability model </attrdef><attrdefs>Thomas Hopper</attrdefs><attrdomv><rdom xmlns=""><rdommin>1</rdommin><rdommax>5</rdommax></rdom></attrdomv></attr><attr xmlns=""><attrlabl Sync="TRUE">wave_exp</attrlabl><attalias Sync="TRUE">wave_exp</attalias><attrtype Sync="TRUE">Single</attrtype><attwidth Sync="TRUE">13</attwidth><atprecis Sync="TRUE">0</atprecis><attscale Sync="TRUE">0</attscale><attrdef>The relief rank as determined by the InVEST 3.2.0. coastal vulnerability model </attrdef><attrdefs>Thomas Hopper</attrdefs><attrdomv><rdom xmlns=""><rdommin>1</rdommin><rdommax>5</rdommax></rdom></attrdomv></attr><attr xmlns=""><attrlabl Sync="TRUE">nathab</attrlabl><attalias Sync="TRUE">nathab</attalias><attrtype Sync="TRUE">Single</attrtype><attwidth Sync="TRUE">13</attwidth><atprecis Sync="TRUE">0</atprecis><attscale Sync="TRUE">0</attscale><attrdef>The natural habitat rank as determined by the InVEST 3.2.0. coastal vulnerability model </attrdef><attrdefs>Thomas Hopper</attrdefs><attrdomv><rdom xmlns=""><rdommin>1</rdommin><rdommax>5</rdommax></rdom></attrdomv></attr><attr xmlns=""><attrlabl Sync="TRUE">hab_role</attrlabl><attalias Sync="TRUE">hab_role</attalias><attrtype Sync="TRUE">Single</attrtype><attwidth Sync="TRUE">13</attwidth><atprecis Sync="TRUE">0</atprecis><attscale Sync="TRUE">0</attscale><attrdef>The habitat role rank as determined by the InVEST 3.2.0. coastal vulnerability model. This value represents the difference between the coastal exposure rank and coastal exposure; no habitat rank</attrdef><attrdefs>Thomas Hopper</attrdefs><attrdomv><rdom xmlns=""><rdommin>0</rdommin><rdommax>0.907331</rdommax></rdom></attrdomv></attr><attr xmlns=""><attrlabl Sync="TRUE">erodible</attrlabl><attalias Sync="TRUE">erodible</attalias><attrtype Sync="TRUE">Single</attrtype><attwidth Sync="TRUE">13</attwidth><atprecis Sync="TRUE">0</atprecis><attscale Sync="TRUE">0</attscale><attrdef>The erodibility rank as determined by the InVEST 3.2.0. coastal vulnerability model </attrdef><attrdefs>Thomas Hopper</attrdefs><attrdomv><edom xmlns=""><edomv>0</edomv><edomvd>not erodible</edomvd><edomvds>Thomas Hopper</edomvds></edom><edom xmlns=""><edomv>1</edomv><edomvd>erodible</edomvd><edomvds>Thomas Hopper</edomvds></edom></attrdomv></attr><attr xmlns=""><attrlabl Sync="TRUE">geomorph</attrlabl><attalias Sync="TRUE">geomorph</attalias><attrtype Sync="TRUE">Single</attrtype><attwidth Sync="TRUE">13</attwidth><atprecis Sync="TRUE">0</atprecis><attscale Sync="TRUE">0</attscale><attrdef>The geomorphology rank as determined by the InVEST 3.2.0. coastal vulnerability model </attrdef><attrdefs>Thomas Hopper</attrdefs><attrdomv><rdom xmlns=""><rdommin>1</rdommin><rdommax>5</rdommax></rdom></attrdomv></attr><attr xmlns=""><attrlabl Sync="TRUE">exp</attrlabl><attalias Sync="TRUE">exp</attalias><attrtype Sync="TRUE">Single</attrtype><attwidth Sync="TRUE">13</attwidth><atprecis Sync="TRUE">0</atprecis><attscale Sync="TRUE">0</attscale><attrdef>The costal exposure rank as determined by the InVEST 3.2.0. coastal vulnerability model </attrdef><attrdefs>Thomas Hopper</attrdefs><attrdomv><rdom xmlns=""><rdommin>1</rdommin><rdommax>5</rdommax></rdom></attrdomv></attr><attr xmlns=""><attrlabl Sync="TRUE">exp_nohab</attrlabl><attalias Sync="TRUE">exp_nohab</attalias><attrtype Sync="TRUE">Single</attrtype><attwidth Sync="TRUE">13</attwidth><atprecis Sync="TRUE">0</atprecis><attscale Sync="TRUE">0</attscale><attrdef>The costal exposure rank excluding habitat as determined by the InVEST 3.2.0. coastal vulnerability model </attrdef><attrdefs>Thomas Hopper</attrdefs><attrdomv><rdom xmlns=""><rdommin>1</rdommin><rdommax>5</rdommax></rdom></attrdomv></attr><attr xmlns=""><attrlabl Sync="TRUE">x</attrlabl><attalias Sync="TRUE">x</attalias><attrtype Sync="TRUE">Single</attrtype><attwidth Sync="TRUE">13</attwidth><atprecis Sync="TRUE">0</atprecis><attscale Sync="TRUE">0</attscale><attrdef>The latitudinal coordinate of the data point</attrdef><attrdefs>Thomas Hopper</attrdefs><attrdomv><udom>Coordinates defining the features.</udom></attrdomv></attr><attr xmlns=""><attrlabl Sync="TRUE">y</attrlabl><attalias Sync="TRUE">y</attalias><attrtype Sync="TRUE">Single</attrtype><attwidth Sync="TRUE">13</attwidth><atprecis Sync="TRUE">0</atprecis><attscale Sync="TRUE">0</attscale><attrdef>The longitudinal coordinate of the data point</attrdef><attrdefs>Thomas Hopper</attrdefs><attrdomv><udom>Coordinates defining the features.</udom></attrdomv></attr></detailed></eainfo><mdDateSt Sync="TRUE">20160520</mdDateSt><mdChar><CharSetCd value="004" Sync="TRUE"/></mdChar><mdContact xmlns=""><rpIndName>Thomas Hopper</rpIndName><rpOrgName>Rutgers University</rpOrgName><rpPosName>Research Assistant</rpPosName><role><RoleCd value="011"/></role><rpCntInfo xmlns=""><cntAddress addressType=""><eMailAdd>tjhop1123@gmail.com</eMailAdd></cntAddress></rpCntInfo></mdContact><mdContact xmlns=""><rpIndName>Marcia S. Meixler</rpIndName><rpOrgName>Rutgers University</rpOrgName><rpPosName>Assistant Professor</rpPosName><role><RoleCd value="011"/></role><rpCntInfo xmlns=""><cntAddress addressType=""><eMailAdd>meixler@AESOP.Rutgers.edu</eMailAdd></cntAddress></rpCntInfo></mdContact><mdMaint xmlns=""><maintFreq><MaintFreqCd value="011"/></maintFreq></mdMaint><distInfo><distFormat><formatName Sync="TRUE">Shapefile</formatName></distFormat><distTranOps><transSize Sync="TRUE">0.035</transSize></distTranOps></distInfo></metadata>
