# Supplementary material for: Modeling Coastal Vulnerability through Space and Time
Source: PLoS One. 2016 Oct 12;11(10):e0163495. doi: 10.1371/journal.pone.0163495 (PMC5061324; doi:10.1371/journal.pone.0163495)
Supplement: S1 File — The results of the InVEST vulnerability models and the Moran’s I spatial autocorrelation analysis as ESRI shapefiles, as well as map identifying local Hurricane Sandy damage. (ZIP) [file pone.0163495.s001.zip › sandy_damage.shp.xml]

<metadata xml:lang="en"><Esri><DataProperties><copyHistory><copy source="C:\Users\thopper\Downloads\damage_final\damage_final" dest="\\GG7BJ72\E$\thopper_jambay\final_report\Journal_PlosOne\Result_Data\Shapefiles\damage_final" date="20160520" time="16122800"/></copyHistory><itemProps><itemLocation><linkage Sync="TRUE">file://\\GG7BJ72\E$\thopper_jambay\final_report\Journal_PlosOne\Result_Data\Shapefiles\sandy_damage.shp</linkage><protocol Sync="TRUE">Local Area Network</protocol></itemLocation><itemName Sync="TRUE">sandy_damage</itemName><imsContentType Sync="TRUE" export="False">002</imsContentType><nativeExtBox><westBL Sync="TRUE">583571.272835</westBL><eastBL Sync="TRUE">613599.396975</eastBL><southBL Sync="TRUE">4488612.608150</southBL><northBL Sync="TRUE">4501490.572958</northBL><exTypeCode Sync="TRUE">1</exTypeCode></nativeExtBox><itemSize Sync="TRUE">0.554</itemSize></itemProps><lineage><Process ToolSource="c:\program files (x86)\arcgis\desktop10.3\ArcToolbox\Toolboxes\Data Management Tools.tbx\CalculateField" Date="20151214" Time="101952" Name="" export="">CalculateField damge_final remove 0 VB #</Process></lineage><coordRef><type Sync="TRUE">Projected</type><geogcsn Sync="TRUE">GCS_North_American_1983</geogcsn><csUnits Sync="TRUE">Linear Unit: Meter (1.000000)</csUnits><projcsn Sync="TRUE">NAD83_UTM_zone_18N</projcsn><peXml Sync="TRUE">&lt;ProjectedCoordinateSystem xsi:type='typens:ProjectedCoordinateSystem' xmlns:xsi='http://www.w3.org/2001/XMLSchema-instance' xmlns:xs='http://www.w3.org/2001/XMLSchema' xmlns:typens='http://www.esri.com/schemas/ArcGIS/10.1'&gt;&lt;WKT&gt;PROJCS[&amp;quot;NAD83_UTM_zone_18N&amp;quot;,GEOGCS[&amp;quot;GCS_North_American_1983&amp;quot;,DATUM[&amp;quot;D_North_American_1983&amp;quot;,SPHEROID[&amp;quot;GRS_1980&amp;quot;,6378137.0,298.257222101]],PRIMEM[&amp;quot;Greenwich&amp;quot;,0.0],UNIT[&amp;quot;Degree&amp;quot;,0.0174532925199433]],PROJECTION[&amp;quot;Transverse_Mercator&amp;quot;],PARAMETER[&amp;quot;false_easting&amp;quot;,500000.0],PARAMETER[&amp;quot;false_northing&amp;quot;,0.0],PARAMETER[&amp;quot;central_meridian&amp;quot;,-75.0],PARAMETER[&amp;quot;scale_factor&amp;quot;,0.9996],PARAMETER[&amp;quot;latitude_of_origin&amp;quot;,0.0],UNIT[&amp;quot;Meter&amp;quot;,1.0]]&lt;/WKT&gt;&lt;XOrigin&gt;-5120900&lt;/XOrigin&gt;&lt;YOrigin&gt;-9998100&lt;/YOrigin&gt;&lt;XYScale&gt;450445547.3910538&lt;/XYScale&gt;&lt;ZOrigin&gt;-100000&lt;/ZOrigin&gt;&lt;ZScale&gt;10000&lt;/ZScale&gt;&lt;MOrigin&gt;-100000&lt;/MOrigin&gt;&lt;MScale&gt;10000&lt;/MScale&gt;&lt;XYTolerance&gt;0.001&lt;/XYTolerance&gt;&lt;ZTolerance&gt;0.001&lt;/ZTolerance&gt;&lt;MTolerance&gt;0.001&lt;/MTolerance&gt;&lt;HighPrecision&gt;true&lt;/HighPrecision&gt;&lt;/ProjectedCoordinateSystem&gt;</peXml></coordRef></DataProperties><CreaDate>20160520</CreaDate><CreaTime>16122800</CreaTime><ArcGISstyle>ISO 19139 Metadata Implementation Specification</ArcGISstyle><SyncOnce>FALSE</SyncOnce><ArcGISFormat>1.0</ArcGISFormat><SyncDate>20160520</SyncDate><SyncTime>17152900</SyncTime><ModDate>20160520</ModDate><ModTime>17155800</ModTime><scaleRange><minScale>500000</minScale><maxScale>5000</maxScale></scaleRange><ArcGISProfile>ISO19139</ArcGISProfile></Esri><dataIdInfo><envirDesc Sync="TRUE">Microsoft Windows 7 Version 6.1 (Build 7601) Service Pack 1; Esri ArcGIS 10.2.2.3552</envirDesc><dataLang><languageCode value="eng" Sync="TRUE"/><countryCode value="USA" Sync="TRUE"/></dataLang><idCitation xmlns=""><resTitle Sync="TRUE">sandy_damage</resTitle><date><createDate>2015-07-01T00:00:00</createDate></date><presForm><PresFormCd value="005" Sync="TRUE"/></presForm></idCitation><spatRpType><SpatRepTypCd value="001" Sync="TRUE"/></spatRpType><dataExt xmlns=""><geoEle xmlns=""><GeoBndBox esriExtentType="search"><exTypeCode Sync="TRUE">1</exTypeCode><westBL Sync="TRUE">-74.013082</westBL><eastBL Sync="TRUE">-73.656231</eastBL><northBL Sync="TRUE">40.660052</northBL><southBL Sync="TRUE">40.540481</southBL></GeoBndBox></geoEle></dataExt><idPurp>To map Hurricane Sandy damage in Jaimaica Bay, New York City</idPurp><idAbs>&lt;DIV STYLE="text-align:Left;"&gt;&lt;DIV&gt;&lt;DIV&gt;&lt;P&gt;&lt;SPAN&gt;These data represent damage resulting from Hurricane Sandy in Jamaica Bay, New York City. Damage was recorded by comparing pre and post sandy imagery. Damage was categorized by class and severity.&lt;/SPAN&gt;&lt;/P&gt;&lt;/DIV&gt;&lt;/DIV&gt;&lt;/DIV&gt;</idAbs><idCredit>These data were created by the lab of Dr. Marcia Meixler, Rutgers University, Department of Ecology, Evolution, and Natural Resources. We wish to thank Andrew Lahr and Alex Kauffman for their help in compiling these data. This study was supported by funding from the United States Department of the Interior, National Park Service (NPS-14-NERO-0152, task agreement P14AC01607).

</idCredit><placeKeys xmlns=""><keyword>New York City, Kings County, Queens County, Jamaica Bay</keyword></placeKeys><dataChar><CharSetCd value="004"/></dataChar><tpCat><TopicCatCd value="007"/></tpCat></dataIdInfo><mdLang><languageCode value="eng" Sync="TRUE"/><countryCode value="USA" Sync="TRUE"/></mdLang><mdChar><CharSetCd value="004" Sync="TRUE"/></mdChar><mdHrLv><ScopeCd value="005" Sync="TRUE"/></mdHrLv><mdHrLvName Sync="TRUE">dataset</mdHrLvName><refSysInfo><RefSystem><refSysID><identCode code="0" Sync="TRUE"/></refSysID></RefSystem></refSysInfo><spatRepInfo><VectSpatRep><geometObjs Name="sandy_damage"><geoObjTyp><GeoObjTypCd value="002" Sync="TRUE"/></geoObjTyp><geoObjCnt Sync="TRUE">2259</geoObjCnt></geometObjs><topLvl><TopoLevCd value="001" Sync="TRUE"/></topLvl></VectSpatRep></spatRepInfo><spdoinfo><ptvctinf><esriterm Name="sandy_damage"><efeatyp Sync="TRUE">Simple</efeatyp><efeageom code="4" Sync="TRUE"/><esritopo Sync="TRUE">FALSE</esritopo><efeacnt Sync="TRUE">2259</efeacnt><spindex Sync="TRUE">TRUE</spindex><linrefer Sync="TRUE">FALSE</linrefer></esriterm></ptvctinf></spdoinfo><eainfo><detailed Name="sandy_damage" xmlns=""><enttyp><enttypl Sync="TRUE">sandy_damage</enttypl><enttypt Sync="TRUE">Feature Class</enttypt><enttypc Sync="TRUE">2259</enttypc><enttypd>damage caused by Hurricane Sandy in Jamaica Bay, New York City</enttypd></enttyp><attr xmlns=""><attrlabl Sync="TRUE">FID</attrlabl><attalias Sync="TRUE">FID</attalias><attrtype Sync="TRUE">OID</attrtype><attwidth Sync="TRUE">4</attwidth><atprecis Sync="TRUE">0</atprecis><attscale Sync="TRUE">0</attscale><attrdef Sync="TRUE">Internal feature number.</attrdef><attrdefs Sync="TRUE">Esri</attrdefs><attrdomv><udom Sync="TRUE">Sequential unique whole numbers that are automatically generated.</udom></attrdomv></attr><attr xmlns=""><attrlabl Sync="TRUE">Shape</attrlabl><attalias Sync="TRUE">Shape</attalias><attrtype Sync="TRUE">Geometry</attrtype><attwidth Sync="TRUE">0</attwidth><atprecis Sync="TRUE">0</atprecis><attscale Sync="TRUE">0</attscale><attrdef Sync="TRUE">Feature geometry.</attrdef><attrdefs Sync="TRUE">Esri</attrdefs><attrdomv><udom Sync="TRUE">Coordinates defining the features.</udom></attrdomv></attr><attr xmlns=""><attrlabl Sync="TRUE">Sflood</attrlabl><attalias Sync="TRUE">Sflood</attalias><attrtype Sync="TRUE">SmallInteger</attrtype><attwidth Sync="TRUE">4</attwidth><atprecis Sync="TRUE">4</atprecis><attscale Sync="TRUE">0</attscale><attrdef>Minimal Flooding. Flooding was defined as areas with clear changes in water content not driven by tides. This was apparent as dark sunken areas in grass or marsh areas and on pavement and developed lands. If a flood covered only one cell (10,000 square meters) it was digitized as minimal flooding.</attrdef><attrdomv><edom xmlns=""><edomv>0</edomv><edomvd>Not Present </edomvd></edom><edom xmlns=""><edomv>1</edomv><edomvd>Present </edomvd></edom></attrdomv></attr><attr xmlns=""><attrlabl Sync="TRUE">Mflood</attrlabl><attalias Sync="TRUE">Mflood</attalias><attrtype Sync="TRUE">SmallInteger</attrtype><attwidth Sync="TRUE">4</attwidth><atprecis Sync="TRUE">4</atprecis><attscale Sync="TRUE">0</attscale><attrdef>Moderate Flooding. Flooding was defined as areas with clear changes in water content not driven by tides. This was apparent as dark sunken areas in grass or marsh areas and on pavement and developed lands. A flood with a size up to 9 contiguous cells (90,000 square meters)was classified as moderate flooding.</attrdef><attrdomv><edom xmlns=""><edomv>0</edomv><edomvd>Not Present </edomvd></edom><edom xmlns=""><edomv>1</edomv><edomvd>Present </edomvd></edom></attrdomv></attr><attr xmlns=""><attrlabl Sync="TRUE">Lflood</attrlabl><attalias Sync="TRUE">Lflood</attalias><attrtype Sync="TRUE">SmallInteger</attrtype><attwidth Sync="TRUE">4</attwidth><atprecis Sync="TRUE">4</atprecis><attscale Sync="TRUE">0</attscale><attrdef>Severe Flooding. Flooding was defined as areas with clear changes in water content not driven by tides. This was apparent as dark sunken areas in grass or marsh areas and on pavement and developed lands. Any flood larger than a minimal or moderate flood (&gt;90,000 square meters) was classified as severe)</attrdef><attrdomv><edom xmlns=""><edomv>0</edomv><edomvd>Not Present </edomvd></edom><edom xmlns=""><edomv>1</edomv><edomvd>Present </edomvd></edom></attrdomv></attr><attr xmlns=""><attrlabl Sync="TRUE">dieback</attrlabl><attalias Sync="TRUE">dieback</attalias><attrtype Sync="TRUE">SmallInteger</attrtype><attwidth Sync="TRUE">4</attwidth><atprecis Sync="TRUE">4</atprecis><attscale Sync="TRUE">0</attscale><attrdef>Marsh dieback was defined as areas that showed clear evidence of plant death due to the storm (browned areas of dead vegetation). This was a difficult category to see in the imagery and was used sparingly.</attrdef><attrdomv><edom xmlns=""><edomv>0</edomv><edomvd>Not Present </edomvd></edom><edom xmlns=""><edomv>1</edomv><edomvd>Present </edomvd></edom></attrdomv></attr><attr xmlns=""><attrlabl Sync="TRUE">Sartdebris</attrlabl><attalias Sync="TRUE">Sartdebris</attalias><attrtype Sync="TRUE">SmallInteger</attrtype><attwidth Sync="TRUE">4</attwidth><atprecis Sync="TRUE">4</atprecis><attscale Sync="TRUE">0</attscale><attrdef>Minimal artificial debris. Artificial debris was defined as anything that was not sand, rip-rap, or natural. Most of this material consisted of small piles of trash and rubble, boats, cars, and structural materials. Trash, rubble, car parts, and siding were defined as minimal artificial debris.</attrdef><attrdomv><edom xmlns=""><edomv>0</edomv><edomvd>Not Present </edomvd></edom><edom xmlns=""><edomv>1</edomv><edomvd>Present </edomvd></edom></attrdomv></attr><attr xmlns=""><attrlabl Sync="TRUE">Martdebris</attrlabl><attalias Sync="TRUE">Martdebris</attalias><attrtype Sync="TRUE">SmallInteger</attrtype><attwidth Sync="TRUE">4</attwidth><atprecis Sync="TRUE">4</atprecis><attscale Sync="TRUE">0</attscale><attrdef>Moderate artificial debris. Artificial debris was defined as anything that was not sand, rip-rap, or natural. Most of this material consisted of small piles of trash and rubble, boats, cars, and structural materials. Cars and boats were defined as moderate artificial debris. </attrdef><attrdomv><edom xmlns=""><edomv>0</edomv><edomvd>Not Present </edomvd></edom><edom xmlns=""><edomv>1</edomv><edomvd>Present </edomvd></edom></attrdomv></attr><attr xmlns=""><attrlabl Sync="TRUE">Lartdebris</attrlabl><attalias Sync="TRUE">Lartdebris</attalias><attrtype Sync="TRUE">SmallInteger</attrtype><attwidth Sync="TRUE">4</attwidth><atprecis Sync="TRUE">4</atprecis><attscale Sync="TRUE">0</attscale><attrdef>Severe artificial debris. Artificial debris was defined as anything that was not sand, rip-rap, or natural. Most of this material consisted of small piles of trash and rubble, boats, cars, and structural materials. Severe artificial debris was classified as anything larger than a boat or car such as a dock, mooring or house. </attrdef><attrdomv><edom xmlns=""><edomv>0</edomv><edomvd>Not Present </edomvd></edom><edom xmlns=""><edomv>1</edomv><edomvd>Present </edomvd></edom></attrdomv></attr><attr xmlns=""><attrlabl Sync="TRUE">Snatdebris</attrlabl><attalias Sync="TRUE">Snatdebris</attalias><attrtype Sync="TRUE">SmallInteger</attrtype><attwidth Sync="TRUE">4</attwidth><atprecis Sync="TRUE">4</atprecis><attscale Sync="TRUE">0</attscale><attrdef>Minimal natural debris. Natural debris was limited to trees, brush and wrack. Areas of the beach where natural debris had accumulated (i.e. brush and wrack) were labeled as minimal natural debris because the individual masses were never very large, however the collective mass of these groupings could cover considerable areas. In this case the entire area was digitized rather than individual groupings. </attrdef><attrdomv><edom xmlns=""><edomv>0</edomv><edomvd>Not Present </edomvd></edom><edom xmlns=""><edomv>1</edomv><edomvd>Present </edomvd></edom></attrdomv></attr><attr xmlns=""><attrlabl Sync="TRUE">Mnatdebris</attrlabl><attalias Sync="TRUE">Mnatdebris</attalias><attrtype Sync="TRUE">SmallInteger</attrtype><attwidth Sync="TRUE">4</attwidth><atprecis Sync="TRUE">4</atprecis><attscale Sync="TRUE">0</attscale><attrdef>Moderate natural debris. Natural debris was limited to trees, brush and wrack. When present, downed trees were defined as moderate natural debris.  </attrdef><attrdomv><edom xmlns=""><edomv>0</edomv><edomvd>Not Present </edomvd></edom><edom xmlns=""><edomv>1</edomv><edomvd>Present </edomvd></edom></attrdomv></attr><attr xmlns=""><attrlabl Sync="TRUE">Lnatdebris</attrlabl><attalias Sync="TRUE">Lnatdebris</attalias><attrtype Sync="TRUE">SmallInteger</attrtype><attwidth Sync="TRUE">4</attwidth><atprecis Sync="TRUE">4</atprecis><attscale Sync="TRUE">0</attscale><attrdef>Severe natural debris. Natural debris was limited to trees, brush and wrack. We found no situations where large natural debris accumulated and thus have no severe natural debris category.  </attrdef><attrdomv><edom xmlns=""><edomv>0</edomv><edomvd>Not Present </edomvd></edom><edom xmlns=""><edomv>1</edomv><edomvd>Present </edomvd></edom></attrdomv></attr><attr xmlns=""><attrlabl Sync="TRUE">Sand_dep</attrlabl><attalias Sync="TRUE">Sand_dep</attalias><attrtype Sync="TRUE">SmallInteger</attrtype><attwidth Sync="TRUE">4</attwidth><atprecis Sync="TRUE">4</atprecis><attscale Sync="TRUE">0</attscale><attrdef>As the storm’s surge came through much of the beach sand located on the southern edge of the study area was pushed into neighboring areas. If this occurred, the area was digitized and classified as sand deposition.</attrdef><attrdomv><edom xmlns=""><edomv>0</edomv><edomvd>Not Present</edomvd></edom><edom xmlns=""><edomv>1</edomv><edomvd>Present</edomvd></edom></attrdomv></attr></detailed></eainfo><mdDateSt Sync="TRUE">20160520</mdDateSt><mdContact xmlns=""><editorSource>external</editorSource><editorDigest>320b5bbacd130fea9d748fb72d5ead3</editorDigest><rpIndName>Marcia S. Meixler</rpIndName><rpOrgName>Rutgers University</rpOrgName><rpPosName>Assistant Professor</rpPosName><rpCntInfo xmlns=""><cntAddress addressType=""><eMailAdd>meixler@AESOP.Rutgers.edu</eMailAdd></cntAddress></rpCntInfo><editorSave>True</editorSave><displayName>Marcia S. Meixler</displayName><role><RoleCd value="010"/></role></mdContact><mdMaint xmlns=""><maintFreq><MaintFreqCd value="011"/></maintFreq></mdMaint><distInfo><distFormat><formatName Sync="TRUE">Shapefile</formatName></distFormat><distTranOps><transSize Sync="TRUE">0.554</transSize></distTranOps></distInfo></metadata>
