# Supplementary material for: Modeling Coastal Vulnerability through Space and Time
Source: PLoS One. 2016 Oct 12;11(10):e0163495. doi: 10.1371/journal.pone.0163495 (PMC5061324; doi:10.1371/journal.pone.0163495)
Supplement: S1 Table — The datasets used for this analysis, the source organization, notes on how they were used, and a web location of the data when available. All but one dataset (New York City Ecological Cover Map) are publically available. (XLSX) [file pone.0163495.s002.xlsx]

## Sheet: Sheet1
Dataset	File type	Resolution	Source organization	notes	Source website
Watershed Boundaey Dataset (WBD)	Shapefile		USGS	HUC 0203020201, Used as base AOI but expanded to include southern portion of Rockaway Peninsula	http://nhd.usgs.gov/wbd.html
New York City Shoreline Features	Shapefile		NYC DoiTT	Some spot corrections made using post sandy imagery	https://data.cityofnewyork.us/Recreation/New-York-City-Shoreline-Features/2qj2-cctx
WaveWatch III	Shapefile		NOAA	InVEST default, came with invest download package
National Elvevation Dataset (NED)	Raster (DEM)	1/3rd arcsecond (~10m)	USGS		http://nationalmap.gov/elevation.html
Electronic Navigational Charts (ENC)	Shapefile (bathymetric soundings)		NOAA	used to create a bathymetric 60m resolution DEM	http://encdirect.noaa.gov/ENC_Direct/encdirect_download.html
New York City Ecological Cover Map (ECM)	Raster	3 foot	NAC
MapPLUTO - Brooklyn	Shapefile (tax lots)		NYC DCP	used to determine stakeholder	http://www1.nyc.gov/site/planning/data-maps/open-data/dwn-pluto-mappluto.page
MapPLUTO - Queens	Shapefile (tax lots)		NYC DCP	used to determine stakeholder	http://www1.nyc.gov/site/planning/data-maps/open-data/dwn-pluto-mappluto.page
National Wetland Inverntory Dataset	Shapefile		USFWS	used for habitat cover and shoreline geomorphology. Aquatic bed, high dune, and low dune habitat classes extracted. sandy, cobble/gravel, and emergent wetland shoreline geomoprhology classes extracted.	http://www.fws.gov/wetlands/
Sandy Damage	Shapefile		Rutgers University; Dr. Marcia Meixler	Used to determine distance of shoreline segments to sandy damage
