# Supplementary material for: Modeling Coastal Vulnerability through Space and Time
Source: PLoS One. 2016 Oct 12;11(10):e0163495. doi: 10.1371/journal.pone.0163495 (PMC5061324; doi:10.1371/journal.pone.0163495)
Supplement: S2 Table — The results of the InVEST vulnerability models. Each record represents a shoreline segment and include geographic coordinates. (XLSX) [file pone.0163495.s003.xlsx]

## Sheet: 1609
OBJECTID	x	y	Exposure	Exposure; No Habitat	Surge	Relief	Wave Exposure	Natural Habitats	Habitat Role	Erodible	Geomorphology
1	585103	4491750	3.28493	3.75848	2	3	5	2.55	0.473549	1	5
2	585183	4491750	3.75848	3.75848	2	3	5	5	0	1	5
3	585263	4491750	3.75848	3.75848	2	3	5	5	0	1	5
4	585343	4491750	3.75848	3.75848	2	3	5	5	0	1	5
5	585423	4491750	3.75848	3.75848	2	3	5	5	0	1	5
6	585503	4491750	3.75848	3.75848	2	3	5	5	0	1	5
7	585583	4491750	3.75848	3.75848	2	3	5	5	0	1	5
8	586863	4491750	3.75848	3.75848	2	3	5	5	0	1	5
9	586943	4491750	3.75848	3.75848	2	3	5	5	0	1	5
10	587023	4491750	3.75848	3.75848	2	3	5	5	0	1	5
11	587103	4491750	3.75848	3.75848	2	3	5	5	0	1	5
12	587183	4491750	3.75848	3.75848	2	3	5	5	0	1	5
13	584063	4491830	3.01709	3.01709	1	2	5	5	0	1	5
14	584143	4491830	2.77649	3.01709	1	2	5	3.3	0.240594	1	5
15	584223	4491830	3.05015	3.31445	2	2	4	3.3	0.264307	1	5
16	584303	4491830	3.05015	3.31445	2	2	4	3.3	0.264307	1	5
17	584383	4491830	3.31445	3.31445	2	2	4	5	0	1	5
18	584463	4491830	3.31445	3.31445	2	2	4	5	0	1	5
19	584543	4491830	3.31445	3.31445	2	2	4	5	0	1	5
20	584943	4491830	2.97688	3.46572	2	2	5	2.33779	0.488847	1	5
21	585023	4491830	3.08743	3.59443	2	3	4	2.33779	0.507001	1	5
22	585663	4491830	3.12285	3.39346	2	3	3	3.3	0.270607	1	5
23	585743	4491830	3.12285	3.39346	2	3	3	3.3	0.270607	1	5
24	585823	4491830	3.12285	3.39346	2	3	3	3.3	0.270607	1	5
25	585903	4491830	3.39346	3.39346	2	3	3	5	0	1	5
26	585983	4491830	3.39346	3.39346	2	3	3	5	0	1	5
27	586063	4491830	3.39346	3.39346	2	3	3	5	0	1	5
28	586383	4491830	3.3078	3.59443	2	3	4	3.3	0.286633	1	5
29	586463	4491830	3.3078	3.59443	2	3	4	3.3	0.286633	1	5
30	586543	4491830	3.3078	3.59443	2	3	4	3.3	0.286633	1	5
31	586623	4491830	3.3078	3.59443	2	3	4	3.3	0.286633	1	5
32	586703	4491830	3.3078	3.59443	2	3	4	3.3	0.286633	1	5
33	586783	4491830	3.12285	3.39346	2	3	3	3.3	0.270607	1	5
34	587263	4491830	3.3078	3.59443	2	3	4	3.3	0.286633	1	5
35	587343	4491830	3.3078	3.59443	2	3	4	3.3	0.286633	1	5
36	587423	4491830	3.59443	3.59443	2	3	4	5	0	1	5
37	583903	4491910	3.01709	3.01709	1	2	5	5	0	1	5
38	583983	4491910	2.77649	3.01709	1	2	5	3.3	0.240594	1	5
39	584623	4491910	2.68776	3.12913	2	2	3	2.33779	0.44137	1	5
40	584703	4491910	2.73488	3.12913	2	2	3	2.55	0.394255	1	5
41	584783	4491910	2.73488	3.12913	2	2	3	2.55	0.394255	1	5
42	584863	4491910	2.68776	3.12913	2	2	3	2.33779	0.44137	1	5
43	586143	4491910	3.12285	3.39346	2	3	3	3.3	0.270607	1	5
44	586303	4491910	3.12285	3.39346	2	3	3	3.3	0.270607	1	5
45	587503	4491910	3.3078	3.59443	2	3	4	3.3	0.286633	1	5
46	587583	4491910	3.3078	3.59443	2	3	4	3.3	0.286633	1	5
47	587663	4491910	3.59443	3.59443	2	3	4	5	0	1	5
48	589263	4491910	3.97308	4.31736	3	4	5	3.3	0.344282	1	5
49	589343	4491910	3.97308	4.31736	3	4	5	3.3	0.344282	1	5
50	589423	4491910	3.97308	4.31736	3	4	5	3.3	0.344282	1	5
51	583823	4491990	2.77649	3.01709	1	2	5	3.3	0.240594	1	5
52	586223	4491990	3.39346	3.39346	2	3	3	5	0	1	5
53	587743	4491990	3.38664	3.68011	3	3	3	3.3	0.293466	1	5
54	587823	4491990	3.38664	3.68011	3	3	3	3.3	0.293466	1	5
55	587903	4491990	3.89806	3.89806	3	3	4	5	0	1	5
56	587983	4491990	3.89806	3.89806	3	3	4	5	0	1	5
57	589103	4491990	4.12892	4.12892	3	4	4	5	0	1	5
58	589183	4491990	3.58721	3.89806	3	4	3	3.3	0.310846	1	5
59	589503	4491990	3.79966	4.12892	3	4	4	3.3	0.329255	1	5
60	589583	4491990	3.79966	4.12892	3	4	4	3.3	0.329255	1	5
61	589663	4491990	4.12892	4.12892	3	4	4	5	0	1	5
62	583743	4492070	2.77649	3.01709	1	2	5	3.3	0.240594	1	5
63	586223	4492070	3.12285	3.39346	2	3	3	3.3	0.270607	1	5
64	586303	4492070	2.87961	3.12913	2	3	2	3.3	0.249529	1	5
65	588063	4492070	3.38664	3.68011	3	3	3	3.3	0.293466	1	5
66	588143	4492070	3.38664	3.68011	3	3	3	3.3	0.293466	1	5
67	588223	4492070	3.58721	3.89806	3	3	4	3.3	0.310846	1	5
68	588303	4492070	3.89806	3.89806	3	3	4	5	0	1	5
69	588383	4492070	3.89806	3.89806	3	3	4	5	0	1	5
70	588463	4492070	3.89806	3.89806	3	3	4	5	0	1	5
71	588703	4492070	4.12892	4.12892	3	4	4	5	0	1	5
72	588863	4492070	4.12892	4.12892	3	4	4	5	0	1	5
73	588943	4492070	3.79966	4.12892	3	4	4	3.3	0.329255	1	5
74	589023	4492070	3.58721	3.89806	3	4	3	3.3	0.310846	1	5
75	589743	4492070	3.79966	4.12892	3	4	4	3.3	0.329255	1	5
76	589823	4492070	3.79966	4.12892	3	4	4	3.3	0.329255	1	5
77	589903	4492070	4.12892	4.12892	3	4	4	5	0	1	5
78	589983	4492070	4.12892	4.12892	3	4	4	5	0	1	5
79	591343	4492070	4.31736	4.31736	3	4	5	5	0	1	5
80	583663	4492150	2.62653	2.62653	1	1	5	5	0	1	5
81	584783	4492150	2.47841	2.8854	2	2	2	2.33779	0.406991	1	5
82	584863	4492150	2.73488	3.12913	2	2	3	2.55	0.394255	1	5
83	585023	4492150	2.61551	2.99256	2	2	3	2.55	0.377047	0	4
84	586303	4492150	2.87961	3.12913	2	3	2	3.3	0.249529	1	5
85	588543	4492150	3.38664	3.68011	3	3	3	3.3	0.293466	1	5
86	588623	4492150	3.38664	3.68011	3	3	3	3.3	0.293466	1	5
87	588783	4492150	3.38664	3.68011	3	3	3	3.3	0.293466	1	5
88	590063	4492150	3.79966	4.12892	3	4	4	3.3	0.329255	1	5
89	590143	4492150	4.12892	4.12892	3	4	4	5	0	1	5
90	591023	4492150	4.12892	4.12892	3	4	4	5	0	1	5
91	591103	4492150	4.12892	4.12892	3	4	4	5	0	1	5
92	591183	4492150	3.79966	4.12892	3	4	4	3.3	0.329255	1	5
93	591263	4492150	3.58721	3.89806	3	4	3	3.3	0.310846	1	5
94	591423	4492150	3.79966	4.12892	3	4	4	3.3	0.329255	1	5
95	591503	4492150	3.79966	4.12892	3	4	4	3.3	0.329255	1	5
96	591583	4492150	3.79966	4.12892	3	4	4	3.3	0.329255	1	5
97	591663	4492150	3.79966	4.12892	3	4	4	3.3	0.329255	1	5
98	591743	4492150	3.79966	4.12892	3	4	4	3.3	0.329255	1	5
99	591823	4492150	3.79966	4.12892	3	4	4	3.3	0.329255	1	5
100	591903	4492150	3.79966	4.12892	3	4	4	3.3	0.329255	1	5
101	591983	4492150	3.79966	4.12892	3	4	4	3.3	0.329255	1	5
102	592063	4492150	3.79966	4.12892	3	4	4	3.3	0.329255	1	5
103	592143	4492150	4.12892	4.12892	3	4	4	5	0	1	5
104	592223	4492150	4.12892	4.12892	3	4	4	5	0	1	5
105	592303	4492150	4.12892	4.12892	3	4	4	5	0	1	5
106	592383	4492150	4.12892	4.12892	3	4	4	5	0	1	5
107	583663	4492230	2.62653	2.62653	1	1	5	5	0	1	5
108	584703	4492230	2.47841	2.8854	2	2	2	2.33779	0.406991	1	5
109	584943	4492230	2.73488	3.12913	2	2	3	2.55	0.394255	1	5
110	585103	4492230	2.61551	2.99256	2	2	3	2.55	0.377047	0	4
111	585183	4492230	2.77041	3.16979	2	2	4	2.55	0.399377	0	4
112	586383	4492230	2.47841	2.8854	2	2	2	2.33779	0.406991	1	5
113	590223	4492230	3.54653	4.12892	3	4	4	2.33779	0.582392	1	5
114	590783	4492230	4.12892	4.12892	3	4	4	5	0	1	5
115	590863	4492230	3.79966	4.12892	3	4	4	3.3	0.329255	1	5
116	590943	4492230	3.58721	3.89806	3	4	3	3.3	0.310846	1	5
117	592463	4492230	3.79966	4.12892	3	4	4	3.3	0.329255	1	5
118	592543	4492230	3.79966	4.12892	3	4	4	3.3	0.329255	1	5
119	592623	4492230	4.12892	4.12892	3	4	4	5	0	1	5
120	592703	4492230	4.12892	4.12892	3	4	4	5	0	1	5
121	583663	4492310	2.62653	2.62653	1	1	5	5	0	1	5
122	584623	4492310	2.31158	2.51189	1	2	2	3.3	0.200307	1	5
123	585263	4492310	2.77041	3.16979	2	2	4	2.55	0.399377	0	4
124	585343	4492310	2.77041	3.16979	2	2	4	2.55	0.399377	0	4
125	586383	4492310	2.47841	2.8854	2	2	2	2.33779	0.406991	1	5
126	590303	4492310	3.6087	4.12892	3	4	4	2.55	0.520222	1	5
127	590703	4492310	3.58721	3.89806	3	4	3	3.3	0.310846	1	5
128	592783	4492310	3.79966	4.12892	3	4	4	3.3	0.329255	1	5
129	592863	4492310	4.12892	4.12892	3	4	4	5	0	1	5
130	592943	4492310	4.12892	4.12892	3	4	4	5	0	1	5
131	583743	4492390	2.41708	2.62653	1	1	5	3.3	0.209449	1	5
132	584543	4492390	2.01235	2.18672	1	1	2	3.3	0.174378	1	5
133	585343	4492390	2.77041	3.16979	2	2	4	2.55	0.399377	0	4
134	586383	4492390	2.47841	2.8854	2	2	2	2.33779	0.406991	1	5
135	586463	4492390	2.47841	2.8854	2	2	2	2.33779	0.406991	1	5
136	590223	4492390	3.34823	3.89806	3	4	3	2.33779	0.549829	1	5
137	590623	4492390	3.58721	3.89806	3	4	3	3.3	0.310846	1	5
138	593023	4492390	3.79966	4.12892	3	4	4	3.3	0.329255	1	5
139	593103	4492390	3.79966	4.12892	3	4	4	3.3	0.329255	1	5
140	593183	4492390	3.79966	4.12892	3	4	4	3.3	0.329255	1	5
141	593263	4492390	4.12892	4.12892	3	4	4	5	0	1	5
142	593343	4492390	4.12892	4.12892	3	4	4	5	0	1	5
143	593583	4492390	4.12892	4.12892	3	4	4	5	0	1	5
144	593663	4492390	4.12892	4.12892	3	4	4	5	0	1	5
145	593743	4492390	4.12892	4.12892	3	4	4	5	0	1	5
146	593823	4492390	4.57305	4.57305	5	4	4	5	0	1	5
147	593903	4492390	4.78176	4.78176	5	5	4	5	0	1	5
148	593983	4492390	4.78176	4.78176	5	5	4	5	0	1	5
149	594063	4492390	4.78176	4.78176	5	5	4	5	0	1	5
150	594143	4492390	5	5	5	5	5	5	0	1	5
151	594223	4492390	5	5	5	5	5	5	0	1	5
152	594303	4492390	5	5	5	5	5	5	0	1	5
153	594383	4492390	5	5	5	5	5	5	0	1	5
154	594463	4492390	5	5	5	5	5	5	0	1	5
155	594543	4492390	5	5	5	5	5	5	0	1	5
156	583823	4492470	2.41708	2.62653	1	1	5	3.3	0.209449	1	5
157	584543	4492470	2.18233	2.37144	1	1	3	3.3	0.189108	1	5
158	585263	4492470	2.77041	3.16979	2	2	4	2.55	0.399377	0	4
159	586383	4492470	2.47841	2.8854	2	2	2	2.33779	0.406991	1	5
160	586463	4492470	2.52185	2.8854	2	2	2	2.55	0.363545	1	5
161	589983	4492470	3.08743	3.59443	3	4	2	2.33779	0.507001	1	5
162	590063	4492470	3.34823	3.89806	3	4	3	2.33779	0.549829	1	5
163	590143	4492470	3.25822	3.72792	3	4	3	2.55	0.469698	0	4
164	590223	4492470	3.25822	3.72792	3	4	3	2.55	0.469698	0	4
165	590543	4492470	3.34823	3.89806	3	4	3	2.33779	0.549829	1	5
166	593423	4492470	3.79966	4.12892	3	4	4	3.3	0.329255	1	5
167	593503	4492470	3.58721	3.89806	3	4	3	3.3	0.310846	1	5
168	594623	4492470	4.40045	4.78176	5	5	4	3.3	0.381316	1	5
169	594703	4492470	4.40045	4.78176	5	5	4	3.3	0.381316	1	5
170	594783	4492470	4.40045	4.78176	5	5	4	3.3	0.381316	1	5
171	594863	4492470	4.78176	4.78176	5	5	4	5	0	1	5
172	583903	4492550	2.41708	2.62653	1	1	5	3.3	0.209449	1	5
173	583983	4492550	2.41708	2.62653	1	1	5	3.3	0.209449	1	5
174	584063	4492550	2.41708	2.62653	1	1	5	3.3	0.209449	1	5
175	584383	4492550	2.18233	2.37144	1	1	3	3.3	0.189108	1	5
176	584463	4492550	2.41708	2.62653	1	1	5	3.3	0.209449	1	5
177	585183	4492550	2.77041	3.16979	2	2	4	2.55	0.399377	0	4
178	585343	4492550	2.61551	2.99256	2	2	3	2.55	0.377047	0	4
179	585423	4492550	2.61551	2.99256	2	2	3	2.55	0.377047	0	4
180	585503	4492550	2.15307	2.75946	2	2	2	1.4459	0.606392	0	4
181	585583	4492550	2.15307	2.75946	2	2	2	1.4459	0.606392	0	4
182	585663	4492550	2.15307	2.75946	2	2	2	1.4459	0.606392	0	4
183	586383	4492550	2.52185	2.8854	2	2	2	2.55	0.363545	1	5
184	586543	4492550	2.47841	2.8854	2	2	2	2.33779	0.406991	1	5
185	589663	4492550	3.3078	3.59443	3	4	2	3.3	0.286633	1	5
186	589743	4492550	3.3078	3.59443	3	4	2	3.3	0.286633	1	5
187	589823	4492550	3.59443	3.59443	3	4	2	5	0	1	5
188	589903	4492550	3.14155	3.59443	3	4	2	2.55	0.45288	1	5
189	590063	4492550	3.00443	3.43754	3	4	2	2.55	0.433113	0	4
190	590303	4492550	3.25822	3.72792	3	4	3	2.55	0.469698	0	4
191	590463	4492550	3.40692	3.89806	3	4	3	2.55	0.491135	1	5
192	594943	4492550	4.40045	4.78176	5	5	4	3.3	0.381316	1	5
193	595023	4492550	4.40045	4.78176	5	5	4	3.3	0.381316	1	5
194	595103	4492550	4.60128	5	5	5	5	3.3	0.398719	1	5
195	595183	4492550	5	5	5	5	5	5	0	1	5
196	584143	4492630	2.41708	2.62653	1	1	5	3.3	0.209449	1	5
197	584223	4492630	2.41708	2.62653	1	1	5	3.3	0.209449	1	5
198	584303	4492630	2.62653	2.62653	1	1	5	5	0	1	5
199	585263	4492630	2.89685	3.31445	2	2	5	2.55	0.417604	0	4
200	585663	4492630	1.87435	2.40225	2	2	1	1.4459	0.527895	0	4
201	585743	4492630	1.87435	2.40225	2	2	1	1.4459	0.527895	0	4
202	586383	4492630	2.52185	2.8854	2	2	2	2.55	0.363545	1	5
203	586463	4492630	2.52185	2.8854	2	2	2	2.55	0.363545	1	5
204	586543	4492630	2.47841	2.8854	2	2	2	2.33779	0.406991	1	5
205	589423	4492630	2.47888	3.24534	3	3	2	1.3	0.766464	0	4
206	589503	4492630	2.59201	3.39346	3	3	2	1.3	0.801445	1	5
207	589583	4492630	2.64774	3.39346	3	3	2	1.4459	0.745714	1	5
208	590063	4492630	3.00443	3.43754	3	4	2	2.55	0.433113	0	4
209	590383	4492630	3.25822	3.72792	3	4	3	2.55	0.469698	0	4
210	590543	4492630	2.95267	3.43754	3	4	2	2.33779	0.484872	0	4
211	595263	4492630	5	5	5	5	5	5	0	1	5
212	585343	4492710	2.25133	2.8854	2	1	5	1.4459	0.634068	0	4
213	585743	4492710	1.87435	2.40225	2	2	1	1.4459	0.527895	0	4
214	586303	4492710	2.41178	2.75946	2	2	2	2.55	0.347677	0	4
215	586543	4492710	2.52185	2.8854	2	2	2	2.55	0.363545	1	5
216	586623	4492710	2.37023	2.75946	2	2	2	2.33779	0.389227	0	4
217	586703	4492710	2.37023	2.75946	2	2	2	2.33779	0.389227	0	4
218	589343	4492710	2.53218	3.24534	3	3	2	1.4459	0.713166	0	4
219	590063	4492710	3.00443	3.43754	3	4	2	2.55	0.433113	0	4
220	590383	4492710	3.25822	3.72792	3	4	3	2.55	0.469698	0	4
221	590623	4492710	3.00443	3.43754	3	4	2	2.55	0.433113	0	4
222	590703	4492710	2.95267	3.43754	3	4	2	2.33779	0.484872	0	4
223	591503	4492710	3.58721	3.89806	3	4	3	3.3	0.310846	1	5
224	595263	4492710	5	5	5	5	5	5	0	1	5
225	599423	4492710	5	5	5	5	5	5	0	1	5
226	585423	4492790	2.25133	2.8854	2	1	5	1.4459	0.634068	0	4
227	585983	4492790	1.87435	2.40225	2	2	1	1.4459	0.527895	0	4
228	586063	4492790	1.87435	2.40225	2	2	1	1.4459	0.527895	0	4
229	586223	4492790	1.87435	2.40225	2	2	1	1.4459	0.527895	0	4
230	586623	4492790	2.41178	2.75946	2	2	2	2.55	0.347677	0	4
231	586703	4492790	2.37023	2.75946	2	2	2	2.33779	0.389227	0	4
232	589183	4492790	2.53218	3.24534	3	3	2	1.4459	0.713166	0	4
233	589263	4492790	2.53218	3.24534	3	3	2	1.4459	0.713166	0	4
234	590143	4492790	2.68214	3.43754	3	4	2	1.4459	0.755402	0	4
235	590463	4492790	3.25822	3.72792	3	4	3	2.55	0.469698	0	4
236	590543	4492790	3.00443	3.43754	3	4	2	2.55	0.433113	0	4
237	590783	4492790	2.95267	3.43754	3	4	2	2.33779	0.484872	0	4
238	590863	4492790	2.95267	3.43754	3	4	2	2.33779	0.484872	0	4
239	591183	4492790	2.95267	3.43754	3	4	2	2.33779	0.484872	0	4
240	591263	4492790	3.20209	3.72792	3	4	3	2.33779	0.52583	0	4
241	591343	4492790	3.40692	3.89806	3	4	3	2.55	0.491135	1	5
242	591423	4492790	3.40692	3.89806	3	4	3	2.55	0.491135	1	5
243	591583	4492790	3.34823	3.89806	3	4	3	2.33779	0.549829	1	5
244	591663	4492790	3.58721	3.89806	3	4	3	3.3	0.310846	1	5
245	595263	4492790	5	5	5	5	5	5	0	1	5
246	599263	4492790	4.15441	4.5144	3	5	5	3.3	0.359995	1	5
247	599343	4492790	4.60128	5	5	5	5	3.3	0.398719	1	5
248	599503	4492790	4.60128	5	5	5	5	3.3	0.398719	1	5
249	599583	4492790	4.60128	5	5	5	5	3.3	0.398719	1	5
250	585503	4492870	2.25133	2.8854	2	1	5	1.4459	0.634068	0	4
251	585583	4492870	2.25133	2.8854	2	1	5	1.4459	0.634068	0	4
252	585823	4492870	1.87435	2.40225	2	2	1	1.4459	0.527895	0	4
253	586063	4492870	2.15307	2.75946	2	2	2	1.4459	0.606392	0	4
254	586143	4492870	2.15307	2.75946	2	2	2	1.4459	0.606392	0	4
255	586703	4492870	2.41178	2.75946	2	2	2	2.55	0.347677	0	4
256	586783	4492870	2.37023	2.75946	2	2	2	2.33779	0.389227	0	4
257	588303	4492870	2.20439	2.82523	3	3	1	1.4459	0.620847	0	4
258	588943	4492870	2.53218	3.24534	3	3	2	1.4459	0.713166	0	4
259	589023	4492870	2.53218	3.24534	3	3	2	1.4459	0.713166	0	4
260	589103	4492870	2.53218	3.24534	3	3	2	1.4459	0.713166	0	4
261	590143	4492870	2.68214	3.43754	3	4	2	1.4459	0.755402	0	4
262	590623	4492870	3.00443	3.43754	3	4	2	2.55	0.433113	0	4
263	590703	4492870	3.00443	3.43754	3	4	2	2.55	0.433113	0	4
264	590783	4492870	3.14155	3.59443	3	4	2	2.55	0.45288	1	5
265	590863	4492870	3.14155	3.59443	3	4	2	2.55	0.45288	1	5
266	590943	4492870	3.14155	3.59443	3	4	2	2.55	0.45288	1	5
267	591023	4492870	3.14155	3.59443	3	4	2	2.55	0.45288	1	5
268	591103	4492870	3.00443	3.43754	3	4	2	2.55	0.433113	0	4
269	591183	4492870	3.25822	3.72792	3	4	3	2.55	0.469698	0	4
270	591263	4492870	3.25822	3.72792	3	4	3	2.55	0.469698	0	4
271	591743	4492870	3.89806	3.89806	3	4	3	5	0	1	5
272	591823	4492870	3.89806	3.89806	3	4	3	5	0	1	5
273	591903	4492870	3.89806	3.89806	3	4	3	5	0	1	5
274	591983	4492870	3.89806	3.89806	3	4	3	5	0	1	5
275	592063	4492870	3.89806	3.89806	3	4	3	5	0	1	5
276	592143	4492870	3.89806	3.89806	3	4	3	5	0	1	5
277	592223	4492870	3.58721	3.89806	3	4	3	3.3	0.310846	1	5
278	592303	4492870	3.58721	3.89806	3	4	3	3.3	0.310846	1	5
279	595263	4492870	4.60128	5	5	5	5	3.3	0.398719	1	5
280	599183	4492870	4.15441	4.5144	3	5	5	3.3	0.359995	1	5
281	599663	4492870	4.60128	5	5	5	5	3.3	0.398719	1	5
282	599743	4492870	4.60128	5	5	5	5	3.3	0.398719	1	5
283	585583	4492950	2.20394	2.8854	2	1	5	1.3	0.681455	0	4
284	585903	4492950	1.87435	2.40225	2	2	1	1.4459	0.527895	0	4
285	585983	4492950	2.15307	2.75946	2	2	2	1.4459	0.606392	0	4
286	586703	4492950	2.41178	2.75946	2	2	2	2.55	0.347677	0	4
287	586863	4492950	2.41178	2.75946	2	2	2	2.55	0.347677	0	4
288	586943	4492950	2.41178	2.75946	2	2	2	2.55	0.347677	0	4
289	587023	4492950	2.41178	2.75946	2	2	2	2.55	0.347677	0	4
290	587103	4492950	2.41178	2.75946	2	2	2	2.55	0.347677	0	4
291	588303	4492950	2.20439	2.82523	3	3	1	1.4459	0.620847	0	4
292	588383	4492950	2.53218	3.24534	3	3	2	1.4459	0.713166	0	4
293	588463	4492950	2.53218	3.24534	3	3	2	1.4459	0.713166	0	4
294	588543	4492950	2.53218	3.24534	3	3	2	1.4459	0.713166	0	4
295	588623	4492950	2.53218	3.24534	3	3	2	1.4459	0.713166	0	4
296	588703	4492950	2.53218	3.24534	3	3	2	1.4459	0.713166	0	4
297	588783	4492950	2.53218	3.24534	3	3	2	1.4459	0.713166	0	4
298	588863	4492950	2.53218	3.24534	3	3	2	1.4459	0.713166	0	4
299	588943	4492950	2.53218	3.24534	3	3	2	1.4459	0.713166	0	4
300	589103	4492950	2.53218	3.24534	3	3	2	1.4459	0.713166	0	4
301	589183	4492950	2.53218	3.24534	3	3	2	1.4459	0.713166	0	4
302	589263	4492950	2.53218	3.24534	3	3	2	1.4459	0.713166	0	4
303	589343	4492950	2.53218	3.24534	3	3	2	1.4459	0.713166	0	4
304	589423	4492950	2.53218	3.24534	3	3	2	1.4459	0.713166	0	4
305	589503	4492950	2.53218	3.24534	3	3	2	1.4459	0.713166	0	4
306	589583	4492950	2.53218	3.24534	3	3	2	1.4459	0.713166	0	4
307	589663	4492950	2.53218	3.24534	3	3	2	1.4459	0.713166	0	4
308	589743	4492950	2.53218	3.24534	3	3	2	1.4459	0.713166	0	4
309	589823	4492950	2.53218	3.24534	3	3	2	1.4459	0.713166	0	4
310	589903	4492950	2.53218	3.24534	3	3	2	1.4459	0.713166	0	4
311	589983	4492950	2.68214	3.43754	3	4	2	1.4459	0.755402	0	4
312	590063	4492950	2.68214	3.43754	3	4	2	1.4459	0.755402	0	4
313	590143	4492950	2.68214	3.43754	3	4	2	1.4459	0.755402	0	4
314	591343	4492950	3.14155	3.59443	3	4	2	2.55	0.45288	1	5
315	591423	4492950	3.40692	3.89806	3	4	3	2.55	0.491135	1	5
316	592383	4492950	4.12892	4.12892	3	4	4	5	0	1	5
317	592463	4492950	4.12892	4.12892	3	4	4	5	0	1	5
318	592543	4492950	3.79966	4.12892	3	4	4	3.3	0.329255	1	5
319	592623	4492950	3.79966	4.12892	3	4	4	3.3	0.329255	1	5
320	592703	4492950	3.58721	3.89806	3	4	3	3.3	0.310846	1	5
321	595263	4492950	4.60128	5	5	5	5	3.3	0.398719	1	5
322	599103	4492950	4.5144	4.5144	3	5	5	5	0	1	5
323	599823	4492950	4.60128	5	5	5	5	3.3	0.398719	1	5
324	599903	4492950	4.60128	5	5	5	5	3.3	0.398719	1	5
325	585503	4493030	2.25133	2.8854	2	1	5	1.4459	0.634068	0	4
326	585903	4493030	1.63172	2.09128	2	1	1	1.4459	0.459559	0	4
327	586703	4493030	2.41178	2.75946	2	2	2	2.55	0.347677	0	4
328	586783	4493030	2.41178	2.75946	2	2	2	2.55	0.347677	0	4
329	586863	4493030	2.41178	2.75946	2	2	2	2.55	0.347677	0	4
330	587103	4493030	1.87435	2.40225	2	2	1	1.4459	0.527895	0	4
331	587183	4493030	1.87435	2.40225	2	2	1	1.4459	0.527895	0	4
332	587263	4493030	1.87435	2.40225	2	2	1	1.4459	0.527895	0	4
333	587423	4493030	1.87435	2.40225	2	2	1	1.4459	0.527895	0	4
334	587503	4493030	2.15307	2.75946	4	2	1	1.4459	0.606392	0	4
335	587743	4493030	2.53218	3.24534	3	3	2	1.4459	0.713166	0	4
336	587823	4493030	2.53218	3.24534	3	3	2	1.4459	0.713166	0	4
337	587903	4493030	2.20439	2.82523	3	3	1	1.4459	0.620847	0	4
338	591503	4493030	3.25822	3.72792	3	4	3	2.55	0.469698	0	4
339	592783	4493030	4.12892	4.12892	3	4	4	5	0	1	5
340	592863	4493030	4.12892	4.12892	3	4	4	5	0	1	5
341	592943	4493030	3.79966	4.12892	3	4	4	3.3	0.329255	1	5
342	593023	4493030	4.12892	4.12892	3	4	4	5	0	1	5
343	593103	4493030	4.57305	4.57305	5	4	4	5	0	1	5
344	593183	4493030	4.57305	4.57305	5	4	4	5	0	1	5
345	593263	4493030	4.57305	4.57305	5	4	4	5	0	1	5
346	593343	4493030	4.20838	4.57305	5	4	4	3.3	0.364672	1	5
347	593423	4493030	4.20838	4.57305	5	4	4	3.3	0.364672	1	5
348	593503	4493030	4.20838	4.57305	5	4	4	3.3	0.364672	1	5
349	593583	4493030	4.20838	4.57305	5	4	4	3.3	0.364672	1	5
350	595263	4493030	4.60128	5	5	5	5	3.3	0.398719	1	5
351	599183	4493030	4.5144	4.5144	3	5	5	5	0	1	5
352	599263	4493030	5	5	5	5	5	5	0	1	5
353	599343	4493030	4.60128	5	5	5	5	3.3	0.398719	1	5
354	599423	4493030	4.60128	5	5	5	5	3.3	0.398719	1	5
355	599983	4493030	3.33492	3.6239	1	5	5	3.3	0.288983	1	5
356	600063	4493030	3.33492	3.6239	1	5	5	3.3	0.288983	1	5
357	600143	4493030	3.6239	3.6239	1	5	5	5	0	1	5
358	585503	4493110	1.96099	2.62653	1	1	5	1.15995	0.665537	1	5
359	585823	4493110	1.63172	2.09128	2	1	1	1.4459	0.459559	0	4
360	586703	4493110	2.15307	2.75946	2	2	2	1.4459	0.606392	0	4
361	586863	4493110	2.15307	2.75946	2	2	2	1.4459	0.606392	0	4
362	587503	4493110	2.15307	2.75946	4	2	1	1.4459	0.606392	0	4
363	587663	4493110	2.15307	2.75946	4	2	1	1.4459	0.606392	0	4
364	591503	4493110	3.25822	3.72792	3	4	3	2.55	0.469698	0	4
365	593663	4493110	4.57305	4.57305	5	4	4	5	0	1	5
366	593743	4493110	4.57305	4.57305	5	4	4	5	0	1	5
367	593823	4493110	4.40045	4.78176	5	4	5	3.3	0.381316	1	5
368	593903	4493110	4.20838	4.57305	5	4	4	3.3	0.364672	1	5
369	595263	4493110	4.60128	5	5	5	5	3.3	0.398719	1	5
370	599503	4493110	4.60128	5	5	5	5	3.3	0.398719	1	5
371	600223	4493110	3.33492	3.6239	1	5	5	3.3	0.288983	1	5
372	600303	4493110	3.33492	3.6239	1	5	5	3.3	0.288983	1	5
373	585423	4493190	2.00621	2.62653	1	1	5	1.3	0.620317	1	5
374	585823	4493190	1.87435	2.40225	2	1	2	1.4459	0.527895	0	4
375	586623	4493190	2.15307	2.75946	2	2	2	1.4459	0.606392	0	4
376	586943	4493190	1.87435	2.40225	2	2	1	1.4459	0.527895	0	4
377	587583	4493190	2.15307	2.75946	4	2	1	1.4459	0.606392	0	4
378	591583	4493190	3.25822	3.72792	3	4	3	2.55	0.469698	0	4
379	593983	4493190	4.78176	4.78176	5	4	5	5	0	1	5
380	594063	4493190	4.40045	4.78176	5	4	5	3.3	0.381316	1	5
381	594143	4493190	4.20838	4.57305	5	4	4	3.3	0.364672	1	5
382	595263	4493190	4.60128	5	5	5	5	3.3	0.398719	1	5
383	599583	4493190	4.60128	5	5	5	5	3.3	0.398719	1	5
384	600383	4493190	3.33492	3.6239	1	5	5	3.3	0.288983	1	5
385	600463	4493190	3.33492	3.6239	1	5	5	3.3	0.288983	1	5
386	585343	4493270	2.04935	2.62653	1	1	5	1.4459	0.577181	1	5
387	585743	4493270	1.59737	2.09128	2	1	1	1.3	0.493905	0	4
388	586463	4493270	2.09958	2.40225	2	2	1	2.55	0.302671	0	4
389	586543	4493270	2.15307	2.75946	2	2	2	1.4459	0.606392	0	4
390	586783	4493270	1.87435	2.40225	2	2	1	1.4459	0.527895	0	4
391	587663	4493270	2.15307	2.75946	4	2	1	1.4459	0.606392	0	4
392	588223	4493270	2.20439	2.82523	3	3	1	1.4459	0.620847	0	4
393	591663	4493270	3.25822	3.72792	3	4	3	2.55	0.469698	0	4
394	591743	4493270	3.25822	3.72792	3	4	3	2.55	0.469698	0	4
395	594223	4493270	4.78176	4.78176	5	4	5	5	0	1	5
396	594303	4493270	4.40045	4.78176	5	4	5	3.3	0.381316	1	5
397	594383	4493270	4.40045	4.78176	5	4	5	3.3	0.381316	1	5
398	594463	4493270	4.40045	4.78176	5	4	5	3.3	0.381316	1	5
399	594543	4493270	4.40045	4.78176	5	5	4	3.3	0.381316	1	5
400	595103	4493270	4.60128	5	5	5	5	3.3	0.398719	1	5
401	595183	4493270	4.60128	5	5	5	5	3.3	0.398719	1	5
402	599583	4493270	4.60128	5	5	5	5	3.3	0.398719	1	5
403	600543	4493270	3.33492	3.6239	1	5	5	3.3	0.288983	1	5
404	600623	4493270	3.33492	3.6239	1	5	5	3.3	0.288983	1	5
405	585343	4493350	1.96099	2.62653	1	1	5	1.15995	0.665537	1	5
406	585663	4493350	1.39059	1.82056	1	1	1	1.3	0.429969	0	4
407	585743	4493350	1.59737	2.09128	1	1	2	1.3	0.493905	0	4
408	586463	4493350	2.15307	2.75946	2	2	2	1.4459	0.606392	0	4
409	586623	4493350	2.15307	2.75946	2	2	2	1.4459	0.606392	0	4
410	587663	4493350	2.10775	2.75946	4	2	1	1.3	0.651711	0	4
411	588223	4493350	2.20439	2.82523	3	3	1	1.4459	0.620847	0	4
412	591823	4493350	3.25822	3.72792	3	4	3	2.55	0.469698	0	4
413	594623	4493350	5	5	5	5	5	5	0	1	5
414	594703	4493350	5	5	5	5	5	5	0	1	5
415	594783	4493350	5	5	5	5	5	5	0	1	5
416	594863	4493350	5	5	5	5	5	5	0	1	5
417	594943	4493350	5	5	5	5	5	5	0	1	5
418	595023	4493350	5	5	5	5	5	5	0	1	5
419	599663	4493350	5	5	5	5	5	5	0	1	5
420	599743	4493350	4.60128	5	5	5	5	3.3	0.398719	1	5
421	600703	4493350	3.33492	3.6239	1	5	5	3.3	0.288983	1	5
422	600783	4493350	3.33492	3.6239	1	5	5	3.3	0.288983	1	5
423	600863	4493350	3.6239	3.6239	1	5	5	5	0	1	5
424	585263	4493430	2.10105	2.62653	1	1	5	1.63772	0.525479	1	5
425	585663	4493430	1.39059	1.82056	1	1	1	1.3	0.429969	0	4
426	586543	4493430	2.15307	2.75946	2	2	2	1.4459	0.606392	0	4
427	587583	4493430	2.10775	2.75946	4	2	1	1.3	0.651711	0	4
428	591903	4493430	3.25822	3.72792	3	4	3	2.55	0.469698	0	4
429	599823	4493430	4.60128	5	5	5	5	3.3	0.398719	1	5
430	599903	4493430	4.60128	5	5	5	5	3.3	0.398719	1	5
431	600943	4493430	3.33492	3.6239	1	5	5	3.3	0.288983	1	5
432	601023	4493430	3.33492	3.6239	1	5	5	3.3	0.288983	1	5
433	601103	4493430	3.33492	3.6239	1	5	5	3.3	0.288983	1	5
434	601183	4493430	3.6239	3.6239	1	5	5	5	0	1	5
435	585183	4493510	2.10105	2.62653	1	1	5	1.63772	0.525479	1	5
436	586223	4493510	1.63172	2.09128	2	1	1	1.4459	0.459559	0	4
437	586303	4493510	1.63172	2.09128	2	1	1	1.4459	0.459559	0	4
438	586463	4493510	1.63172	2.09128	2	1	1	1.4459	0.459559	0	4
439	586543	4493510	1.87435	2.40225	2	1	2	1.4459	0.527895	0	4
440	586623	4493510	2.15307	2.75946	2	2	2	1.4459	0.606392	0	4
441	586703	4493510	2.15307	2.75946	2	2	2	1.4459	0.606392	0	4
442	587583	4493510	2.10775	2.75946	4	2	1	1.3	0.651711	0	4
443	588223	4493510	2.03268	2.60517	3	2	1	1.4459	0.572488	0	4
444	591983	4493510	3.25822	3.72792	3	4	3	2.55	0.469698	0	4
445	592063	4493510	3.25822	3.72792	3	4	3	2.55	0.469698	0	4
446	599983	4493510	3.6239	3.6239	1	5	5	5	0	1	5
447	600063	4493510	3.33492	3.6239	1	5	5	3.3	0.288983	1	5
448	600143	4493510	3.33492	3.6239	1	5	5	3.3	0.288983	1	5
449	601263	4493510	3.33492	3.6239	1	5	5	3.3	0.288983	1	5
450	601343	4493510	3.33492	3.6239	1	5	5	3.3	0.288983	1	5
451	601423	4493510	3.6239	3.6239	1	5	5	5	0	1	5
452	585103	4493590	2.10105	2.62653	1	1	5	1.63772	0.525479	1	5
453	586383	4493590	1.63172	2.09128	2	1	1	1.4459	0.459559	0	4
454	587503	4493590	2.10775	2.75946	4	2	1	1.3	0.651711	0	4
455	592143	4493590	3.25822	3.72792	3	4	3	2.55	0.469698	0	4
456	600223	4493590	3.6239	3.6239	1	5	5	5	0	1	5
457	600303	4493590	3.33492	3.6239	1	5	5	3.3	0.288983	1	5
458	600383	4493590	3.33492	3.6239	1	5	5	3.3	0.288983	1	5
459	601503	4493590	3.33492	3.6239	1	5	5	3.3	0.288983	1	5
460	601583	4493590	3.33492	3.6239	1	5	5	3.3	0.288983	1	5
461	601663	4493590	3.33492	3.6239	1	5	5	3.3	0.288983	1	5
462	601743	4493590	3.6239	3.6239	1	5	5	5	0	1	5
463	585023	4493670	2.10105	2.62653	1	1	5	1.63772	0.525479	1	5
464	586223	4493670	1.63172	2.09128	2	1	1	1.4459	0.459559	0	4
465	586623	4493670	1.63172	2.09128	2	1	1	1.4459	0.459559	0	4
466	592223	4493670	3.25822	3.72792	3	4	3	2.55	0.469698	0	4
467	600463	4493670	3.33492	3.6239	1	5	5	3.3	0.288983	1	5
468	600543	4493670	3.33492	3.6239	1	5	5	3.3	0.288983	1	5
469	601823	4493670	3.33492	3.6239	1	5	5	3.3	0.288983	1	5
470	601903	4493670	3.33492	3.6239	1	5	5	3.3	0.288983	1	5
471	601983	4493670	3.33492	3.6239	1	5	5	3.3	0.288983	1	5
472	602063	4493670	3.6239	3.6239	1	5	5	5	0	1	5
473	602143	4493670	3.6239	3.6239	1	5	5	5	0	1	5
474	584943	4493750	2.10105	2.62653	1	1	5	1.63772	0.525479	1	5
475	585983	4493750	1.42049	1.82056	1	1	1	1.4459	0.40007	0	4
476	586303	4493750	1.87435	2.40225	2	1	2	1.4459	0.527895	0	4
477	586383	4493750	1.87435	2.40225	2	1	2	1.4459	0.527895	0	4
478	586543	4493750	1.63172	2.09128	2	1	1	1.4459	0.459559	0	4
479	586623	4493750	1.59737	2.09128	2	1	1	1.3	0.493905	0	4
480	587423	4493750	2.10775	2.75946	4	2	1	1.3	0.651711	0	4
481	592223	4493750	3.25822	3.72792	3	4	3	2.55	0.469698	0	4
482	600623	4493750	3.33492	3.6239	1	5	5	3.3	0.288983	1	5
483	600703	4493750	3.33492	3.6239	1	5	5	3.3	0.288983	1	5
484	602223	4493750	3.33492	3.6239	1	5	5	3.3	0.288983	1	5
485	602303	4493750	3.33492	3.6239	1	5	5	3.3	0.288983	1	5
486	602383	4493750	3.6239	3.6239	1	5	5	5	0	1	5
487	602463	4493750	3.6239	3.6239	1	5	5	5	0	1	5
488	602543	4493750	3.6239	3.6239	1	5	5	5	0	1	5
489	584863	4493830	2.14113	2.62653	1	1	5	1.8	0.4854	1	5
490	586063	4493830	1.42049	1.82056	1	1	1	1.4459	0.40007	0	4
491	586143	4493830	1.63172	2.09128	1	1	2	1.4459	0.459559	0	4
492	586223	4493830	1.63172	2.09128	1	1	2	1.4459	0.459559	0	4
493	586303	4493830	1.63172	2.09128	1	1	2	1.4459	0.459559	0	4
494	588143	4493830	2.10775	2.75946	4	2	1	1.3	0.651711	0	4
495	592223	4493830	3.6087	4.12892	5	4	3	2.55	0.520222	0	4
496	600783	4493830	3.6239	3.6239	1	5	5	5	0	1	5
497	600863	4493830	3.6239	3.6239	1	5	5	5	0	1	5
498	600943	4493830	3.33492	3.6239	1	5	5	3.3	0.288983	1	5
499	602623	4493830	3.33492	3.6239	1	5	5	3.3	0.288983	1	5
500	602703	4493830	3.33492	3.6239	1	5	5	3.3	0.288983	1	5
501	602783	4493830	3.33492	3.6239	1	5	5	3.3	0.288983	1	5
502	602863	4493830	3.6239	3.6239	1	5	5	5	0	1	5
503	602943	4493830	3.6239	3.6239	1	5	5	5	0	1	5
504	603023	4493830	3.6239	3.6239	1	5	5	5	0	1	5
505	584863	4493910	2.10105	2.62653	1	1	5	1.63772	0.525479	1	5
506	586063	4493910	1.63172	2.09128	1	1	2	1.4459	0.459559	0	4
507	586143	4493910	1.59737	2.09128	1	1	2	1.3	0.493905	0	4
508	586303	4493910	1.39059	1.82056	1	1	1	1.3	0.429969	0	4
509	592223	4493910	3.6087	4.12892	5	4	3	2.55	0.520222	0	4
510	601023	4493910	3.33492	3.6239	1	5	5	3.3	0.288983	1	5
511	603103	4493910	3.33492	3.6239	1	5	5	3.3	0.288983	1	5
512	603183	4493910	3.33492	3.6239	1	5	5	3.3	0.288983	1	5
513	603263	4493910	3.33492	3.6239	1	5	5	3.3	0.288983	1	5
514	603343	4493910	3.33492	3.6239	1	5	5	3.3	0.288983	1	5
515	603423	4493910	3.6239	3.6239	1	5	5	5	0	1	5
516	603503	4493910	3.6239	3.6239	1	5	5	5	0	1	5
517	603583	4493910	3.6239	3.6239	1	5	5	5	0	1	5
518	603663	4493910	3.6239	3.6239	1	5	5	5	0	1	5
519	603743	4493910	3.6239	3.6239	1	5	5	5	0	1	5
520	584783	4493990	2.14113	2.62653	1	1	5	1.8	0.4854	1	5
521	586063	4493990	1.39059	1.82056	1	1	1	1.3	0.429969	0	4
522	586143	4493990	1.59737	2.09128	1	1	2	1.3	0.493905	0	4
523	592223	4493990	3.6087	4.12892	5	4	3	2.55	0.520222	0	4
524	601103	4493990	3.11274	3.6239	1	5	5	2.33779	0.511158	1	5
525	603823	4493990	3.18935	3.46572	1	5	4	3.3	0.27637	1	5
526	603903	4493990	3.33492	3.6239	1	5	5	3.3	0.288983	1	5
527	603983	4493990	3.6239	3.6239	1	5	5	5	0	1	5
528	604063	4493990	3.46572	3.46572	1	5	4	5	0	1	5
529	604143	4493990	3.46572	3.46572	1	5	4	5	0	1	5
530	604223	4493990	3.46572	3.46572	1	5	4	5	0	1	5
531	604303	4493990	3.6239	3.6239	1	5	5	5	0	1	5
532	604383	4493990	3.6239	3.6239	1	5	5	5	0	1	5
533	584783	4494070	2.00934	2.51189	1	1	4	1.63772	0.502543	1	5
534	585903	4494070	1.42049	1.82056	1	1	1	1.4459	0.40007	0	4
535	588063	4494070	2.20394	2.8854	5	2	1	1.3	0.681455	0	4
536	592143	4494070	3.6087	4.12892	5	4	3	2.55	0.520222	0	4
537	601183	4494070	3.11274	3.6239	1	5	5	2.33779	0.511158	1	5
538	604463	4494070	3.33492	3.6239	1	5	5	3.3	0.288983	1	5
539	604543	4494070	3.18935	3.46572	1	5	4	3.3	0.27637	1	5
540	604623	4494070	3.18935	3.46572	1	5	4	3.3	0.27637	1	5
541	604703	4494070	3.18935	3.46572	1	5	4	3.3	0.27637	1	5
542	604783	4494070	3.18935	3.46572	1	5	4	3.3	0.27637	1	5
543	584703	4494150	2.04767	2.51189	1	1	4	1.8	0.464214	1	5
544	585823	4494150	1.42049	1.82056	1	1	1	1.4459	0.40007	0	4
545	592223	4494150	3.6087	4.12892	5	4	3	2.55	0.520222	0	4
546	601263	4494150	3.02906	3.46572	1	5	5	2.55	0.436663	0	4
547	601343	4494150	3.02906	3.46572	1	5	5	2.55	0.436663	0	4
548	584703	4494230	2.00934	2.51189	1	1	4	1.63772	0.502543	1	5
549	592223	4494230	3.6087	4.12892	5	4	3	2.55	0.520222	0	4
550	601423	4494230	3.02906	3.46572	1	5	5	2.55	0.436663	0	4
551	584623	4494310	2.18233	2.37144	1	1	3	3.3	0.189108	1	5
552	585823	4494310	1.42049	1.82056	1	1	1	1.4459	0.40007	0	4
553	592063	4494310	3.6087	4.12892	5	4	3	2.55	0.520222	0	4
554	592143	4494310	3.6087	4.12892	5	4	3	2.55	0.520222	0	4
555	601343	4494310	3.02906	3.46572	1	5	5	2.55	0.436663	0	4
556	584543	4494390	2.51189	2.51189	1	1	4	5	0	1	5
557	592063	4494390	3.6087	4.12892	5	4	3	2.55	0.520222	0	4
558	601263	4494390	3.02906	3.46572	1	5	5	2.55	0.436663	0	4
559	584543	4494470	2.31158	2.51189	1	1	4	3.3	0.200307	1	5
560	592063	4494470	3.6087	4.12892	5	4	3	2.55	0.520222	0	4
561	601263	4494470	3.02906	3.46572	1	5	5	2.55	0.436663	0	4
562	584463	4494550	2.31158	2.51189	1	1	4	3.3	0.200307	1	5
563	591823	4494550	2.73488	3.12913	5	3	1	2.55	0.394255	0	4
564	591903	4494550	3.14155	3.59443	5	3	2	2.55	0.45288	0	4
565	592063	4494550	3.6087	4.12892	5	4	3	2.55	0.520222	0	4
566	592143	4494550	3.6087	4.12892	5	4	3	2.55	0.520222	0	4
567	592223	4494550	3.6087	4.12892	5	4	3	2.55	0.520222	0	4
568	601343	4494550	3.02906	3.46572	1	5	5	2.55	0.436663	0	4
569	584303	4494630	2.31158	2.51189	1	1	4	3.3	0.200307	1	5
570	584383	4494630	2.31158	2.51189	1	1	4	3.3	0.200307	1	5
571	591823	4494630	3.14155	3.59443	5	3	2	2.55	0.45288	0	4
572	592303	4494630	3.6087	4.12892	5	4	3	2.55	0.520222	0	4
573	592383	4494630	3.6087	4.12892	5	4	3	2.55	0.520222	0	4
574	601423	4494630	3.02906	3.46572	1	5	5	2.55	0.436663	0	4
575	584223	4494710	2.31158	2.51189	1	1	4	3.3	0.200307	1	5
576	591743	4494710	3.14155	3.59443	5	3	2	2.55	0.45288	0	4
577	592463	4494710	3.6087	4.12892	5	4	3	2.55	0.520222	0	4
578	592543	4494710	3.6087	4.12892	5	4	3	2.55	0.520222	0	4
579	601503	4494710	3.02906	3.46572	1	5	5	2.55	0.436663	0	4
580	601583	4494710	3.02906	3.46572	1	5	5	2.55	0.436663	0	4
581	584063	4494790	2.31158	2.51189	1	1	4	3.3	0.200307	1	5
582	584143	4494790	2.31158	2.51189	1	1	4	3.3	0.200307	1	5
583	591663	4494790	3.14155	3.59443	5	3	2	2.55	0.45288	0	4
584	592623	4494790	3.6087	4.12892	5	4	3	2.55	0.520222	0	4
585	601663	4494790	3.02906	3.46572	1	5	5	2.55	0.436663	0	4
586	583903	4494870	2.37144	2.37144	1	1	3	5	0	1	5
587	583983	4494870	2.18233	2.37144	1	1	3	3.3	0.189108	1	5
588	590863	4494870	2.44151	3.12913	5	3	1	1.4459	0.687629	0	4
589	590943	4494870	2.68214	3.43754	4	3	2	1.4459	0.755402	0	4
590	591423	4494870	2.73488	3.12913	5	3	1	2.55	0.394255	0	4
591	591583	4494870	2.73488	3.12913	5	3	1	2.55	0.394255	0	4
592	592703	4494870	3.82242	4.37345	5	4	4	2.55	0.551032	0	4
593	601743	4494870	3.02906	3.46572	1	5	5	2.55	0.436663	0	4
594	583743	4494950	2.37144	2.37144	1	1	3	5	0	1	5
595	583823	4494950	2.18233	2.37144	1	1	3	3.3	0.189108	1	5
596	590623	4494950	2.44151	3.12913	5	3	1	1.4459	0.687629	0	4
597	590703	4494950	2.80455	3.59443	5	3	2	1.4459	0.789878	0	4
598	590783	4494950	2.80455	3.59443	5	3	2	1.4459	0.789878	0	4
599	591503	4494950	2.73488	3.12913	5	3	1	2.55	0.394255	0	4
600	592703	4494950	3.82242	4.37345	5	4	4	2.55	0.551032	0	4
601	601743	4494950	3.02906	3.46572	1	5	5	2.55	0.436663	0	4
602	601823	4494950	3.02906	3.46572	1	5	5	2.55	0.436663	0	4
603	583583	4495030	2.31158	2.51189	1	1	4	3.3	0.200307	1	5
604	583663	4495030	2.31158	2.51189	1	1	4	3.3	0.200307	1	5
605	590623	4495030	2.39012	3.12913	5	3	1	1.3	0.739019	0	4
606	592623	4495030	3.6087	4.12892	5	4	3	2.55	0.520222	0	4
607	601663	4495030	3.02906	3.46572	1	5	5	2.55	0.436663	0	4
608	602063	4495030	2.73488	3.12913	1	5	3	2.55	0.394255	0	4
609	602143	4495030	2.89685	3.31445	1	5	4	2.55	0.417604	0	4
610	603183	4495030	2.52185	2.8854	1	5	2	2.55	0.363545	0	4
611	603263	4495030	2.52185	2.8854	1	5	2	2.55	0.363545	0	4
612	603343	4495030	2.73488	3.12913	1	5	3	2.55	0.394255	0	4
613	583343	4495110	2.04767	2.51189	1	1	4	1.8	0.464214	1	5
614	583423	4495110	2.00934	2.51189	1	1	4	1.63772	0.502543	1	5
615	583503	4495110	2.31158	2.51189	1	1	4	3.3	0.200307	1	5
616	590623	4495110	2.80455	3.59443	5	3	2	1.4459	0.789878	0	4
617	591423	4495110	2.73488	3.12913	5	3	1	2.55	0.394255	0	4
618	592543	4495110	3.40692	3.89806	5	3	3	2.55	0.491135	0	4
619	601583	4495110	3.02906	3.46572	1	5	5	2.55	0.436663	0	4
620	601983	4495110	2.73488	3.12913	1	5	3	2.55	0.394255	0	4
621	602223	4495110	3.02906	3.46572	1	5	5	2.55	0.436663	0	4
622	602303	4495110	3.02906	3.46572	1	5	5	2.55	0.436663	0	4
623	603183	4495110	2.52185	2.8854	1	5	2	2.55	0.363545	0	4
624	603423	4495110	2.52185	2.8854	1	5	2	2.55	0.363545	0	4
625	583023	4495190	1.9599	2.51189	1	1	4	1.4459	0.551988	1	5
626	583103	4495190	2.00934	2.51189	1	1	4	1.63772	0.502543	1	5
627	583183	4495190	2.00934	2.51189	1	1	4	1.63772	0.502543	1	5
628	583263	4495190	2.00934	2.51189	1	1	4	1.63772	0.502543	1	5
629	590463	4495190	2.39012	3.12913	5	3	1	1.3	0.739019	0	4
630	590543	4495190	2.80455	3.59443	5	3	2	1.4459	0.789878	0	4
631	591343	4495190	2.73488	3.12913	5	3	1	2.55	0.394255	0	4
632	592543	4495190	3.40692	3.89806	5	3	3	2.55	0.491135	0	4
633	592623	4495190	3.40692	3.89806	5	3	3	2.55	0.491135	0	4
634	601583	4495190	3.02906	3.46572	1	5	5	2.55	0.436663	0	4
635	601983	4495190	2.89685	3.31445	1	5	4	2.55	0.417604	0	4
636	602383	4495190	3.02906	3.46572	1	5	5	2.55	0.436663	0	4
637	602463	4495190	3.02906	3.46572	1	5	5	2.55	0.436663	0	4
638	602543	4495190	3.02906	3.46572	1	5	5	2.55	0.436663	0	4
639	602623	4495190	3.02906	3.46572	1	5	5	2.55	0.436663	0	4
640	602703	4495190	3.02906	3.46572	1	5	5	2.55	0.436663	0	4
641	602783	4495190	3.02906	3.46572	1	5	5	2.55	0.436663	0	4
642	602863	4495190	3.02906	3.46572	1	5	5	2.55	0.436663	0	4
643	603103	4495190	2.52185	2.8854	1	5	2	2.55	0.363545	0	4
644	603423	4495190	2.89685	3.31445	1	5	4	2.55	0.417604	0	4
645	582143	4495270	2.51189	2.51189	1	1	4	5	0	1	5
646	582223	4495270	2.04767	2.51189	1	1	4	1.8	0.464214	1	5
647	582303	4495270	2.04767	2.51189	1	1	4	1.8	0.464214	1	5
648	582383	4495270	2.04767	2.51189	1	1	4	1.8	0.464214	1	5
649	582543	4495270	1.85032	2.37144	1	1	3	1.4459	0.521125	1	5
650	582623	4495270	1.85032	2.37144	1	1	3	1.4459	0.521125	1	5
651	582703	4495270	1.85032	2.37144	1	1	3	1.4459	0.521125	1	5
652	582783	4495270	1.81137	2.37144	1	1	3	1.3	0.560072	1	5
653	582863	4495270	1.91865	2.51189	1	1	4	1.3	0.593241	1	5
654	582943	4495270	1.91865	2.51189	1	1	4	1.3	0.593241	1	5
655	590463	4495270	2.5861	3.31445	5	2	2	1.4459	0.728353	0	4
656	591343	4495270	2.44151	3.12913	5	3	1	1.4459	0.687629	0	4
657	592703	4495270	3.40692	3.89806	5	3	3	2.55	0.491135	0	4
658	601663	4495270	3.02906	3.46572	1	5	5	2.55	0.436663	0	4
659	601743	4495270	3.02906	3.46572	1	5	5	2.55	0.436663	0	4
660	601823	4495270	3.02906	3.46572	1	5	5	2.55	0.436663	0	4
661	601903	4495270	3.02906	3.46572	1	5	5	2.55	0.436663	0	4
662	602943	4495270	3.02906	3.46572	1	5	5	2.55	0.436663	0	4
663	603103	4495270	2.73488	3.12913	1	5	3	2.55	0.394255	0	4
664	603503	4495270	2.89685	3.31445	1	5	4	2.55	0.417604	0	4
665	581983	4495350	2.41708	2.62653	1	1	5	3.3	0.209449	1	5
666	582063	4495350	2.31158	2.51189	1	1	4	3.3	0.200307	1	5
667	582463	4495350	1.81137	2.37144	1	1	3	1.3	0.560072	1	5
668	590383	4495350	2.25133	2.8854	5	2	1	1.4459	0.634068	0	4
669	590463	4495350	2.5861	3.31445	5	2	2	1.4459	0.728353	0	4
670	591423	4495350	2.44151	3.12913	5	3	1	1.4459	0.687629	0	4
671	591503	4495350	2.73488	3.12913	5	3	1	2.55	0.394255	0	4
672	592783	4495350	3.40692	3.89806	5	3	3	2.55	0.491135	0	4
673	603023	4495350	3.02906	3.46572	1	5	5	2.55	0.436663	0	4
674	603583	4495350	3.02906	3.46572	1	5	5	2.55	0.436663	0	4
675	603663	4495350	3.02906	3.46572	1	5	5	2.55	0.436663	0	4
676	581903	4495430	2.41708	2.62653	1	1	5	3.3	0.209449	1	5
677	590303	4495430	2.25133	2.8854	5	2	1	1.4459	0.634068	0	4
678	590383	4495430	2.5861	3.31445	5	2	2	1.4459	0.728353	0	4
679	591663	4495430	2.73488	3.12913	5	3	1	2.55	0.394255	0	4
680	592783	4495430	3.40692	3.89806	5	3	3	2.55	0.491135	0	4
681	603743	4495430	2.70413	3.46572	1	5	5	1.4459	0.761595	0	4
682	603823	4495430	2.70413	3.46572	1	5	5	1.4459	0.761595	0	4
683	603903	4495430	2.70413	3.46572	1	5	5	1.4459	0.761595	0	4
684	603983	4495430	2.70413	3.46572	1	5	5	1.4459	0.761595	0	4
685	581823	4495510	2.41708	2.62653	1	1	5	3.3	0.209449	1	5
686	590303	4495510	2.25133	2.8854	5	2	1	1.4459	0.634068	0	4
687	591743	4495510	2.73488	3.12913	5	3	1	2.55	0.394255	0	4
688	592703	4495510	3.40692	3.89806	5	3	3	2.55	0.491135	0	4
689	603983	4495510	2.53167	3.31445	1	5	4	1.3	0.782787	0	4
690	581743	4495590	2.41708	2.62653	1	1	5	3.3	0.209449	1	5
691	590223	4495590	2.25133	2.8854	5	2	1	1.4459	0.634068	0	4
692	591743	4495590	2.73488	3.12913	5	3	1	2.55	0.394255	0	4
693	592783	4495590	3.40692	3.89806	5	3	3	2.55	0.491135	0	4
694	603903	4495590	2.5861	3.31445	1	5	4	1.4459	0.728353	0	4
695	590223	4495670	2.25133	2.8854	5	2	1	1.4459	0.634068	0	4
696	591743	4495670	2.73488	3.12913	5	3	1	2.55	0.394255	0	4
697	592783	4495670	3.40692	3.89806	5	3	3	2.55	0.491135	0	4
698	603903	4495670	2.5861	3.31445	1	5	4	1.4459	0.728353	0	4
699	590223	4495750	2.20394	2.8854	5	2	1	1.3	0.681455	0	4
700	591743	4495750	2.73488	3.12913	5	3	1	2.55	0.394255	0	4
701	592783	4495750	3.40692	3.89806	5	3	3	2.55	0.491135	0	4
702	603903	4495750	2.5861	3.31445	1	5	4	1.4459	0.728353	0	4
703	591743	4495830	2.73488	3.12913	5	3	1	2.55	0.394255	0	4
704	592863	4495830	3.40692	3.89806	5	3	3	2.55	0.491135	0	4
705	603903	4495830	2.5861	3.31445	1	5	4	1.4459	0.728353	0	4
706	591743	4495910	2.73488	3.12913	5	3	1	2.55	0.394255	0	4
707	592783	4495910	3.04146	3.89806	5	3	3	1.4459	0.8566	0	4
708	592943	4495910	3.40692	3.89806	5	3	3	2.55	0.491135	0	4
709	603903	4495910	2.5861	3.31445	1	5	4	1.4459	0.728353	0	4
710	591743	4495990	2.5861	3.31445	5	2	2	1.4459	0.728353	0	4
711	592863	4495990	2.80455	3.59443	5	3	2	1.4459	0.789878	0	4
712	593023	4495990	3.40692	3.89806	5	3	3	2.55	0.491135	0	4
713	593103	4495990	3.40692	3.89806	5	3	3	2.55	0.491135	0	4
714	593183	4495990	3.6087	4.12892	5	3	4	2.55	0.520222	0	4
715	603903	4495990	2.44151	3.12913	1	5	3	1.4459	0.687629	0	4
716	591663	4496070	2.25133	2.8854	5	2	1	1.4459	0.634068	0	4
717	593263	4496070	3.6087	4.12892	5	3	4	2.55	0.520222	0	4
718	602783	4496070	2.73488	3.12913	1	5	3	2.55	0.394255	0	4
719	603903	4496070	2.44151	3.12913	1	5	3	1.4459	0.687629	0	4
720	591663	4496150	2.25133	2.8854	5	2	1	1.4459	0.634068	0	4
721	593343	4496150	3.6087	4.12892	5	3	4	2.55	0.520222	0	4
722	602303	4496150	3.02906	3.46572	1	5	5	2.55	0.436663	0	4
723	602383	4496150	3.02906	3.46572	1	5	5	2.55	0.436663	0	4
724	602463	4496150	2.73488	3.12913	1	5	3	2.55	0.394255	0	4
725	602543	4496150	2.73488	3.12913	1	5	3	2.55	0.394255	0	4
726	602623	4496150	2.73488	3.12913	1	5	3	2.55	0.394255	0	4
727	602703	4496150	2.73488	3.12913	1	5	3	2.55	0.394255	0	4
728	602863	4496150	2.52185	2.8854	1	5	2	2.55	0.363545	0	4
729	602943	4496150	2.73488	3.12913	1	5	3	2.55	0.394255	0	4
730	603823	4496150	2.25133	2.8854	1	5	2	1.4459	0.634068	0	4
731	591663	4496230	2.25133	2.8854	5	2	1	1.4459	0.634068	0	4
732	593423	4496230	3.6087	4.12892	5	3	4	2.55	0.520222	0	4
733	602223	4496230	3.02906	3.46572	1	5	5	2.55	0.436663	0	4
734	603023	4496230	2.73488	3.12913	1	5	3	2.55	0.394255	0	4
735	603743	4496230	2.25133	2.8854	1	5	2	1.4459	0.634068	0	4
736	591583	4496310	2.25133	2.8854	5	2	1	1.4459	0.634068	0	4
737	593423	4496310	3.6087	4.12892	5	3	4	2.55	0.520222	0	4
738	602143	4496310	3.02906	3.46572	1	5	5	2.55	0.436663	0	4
739	603103	4496310	2.73488	3.12913	1	5	3	2.55	0.394255	0	4
740	603743	4496310	2.25133	2.8854	1	5	2	1.4459	0.634068	0	4
741	591583	4496390	2.25133	2.8854	5	2	1	1.4459	0.634068	0	4
742	592783	4496390	2.80455	3.59443	5	3	2	1.4459	0.789878	0	4
743	593503	4496390	3.6087	4.12892	5	3	4	2.55	0.520222	0	4
744	602063	4496390	3.02906	3.46572	1	5	5	2.55	0.436663	0	4
745	603183	4496390	2.73488	3.12913	1	5	3	2.55	0.394255	0	4
746	603743	4496390	2.25133	2.8854	1	5	2	1.4459	0.634068	0	4
747	591663	4496470	2.25133	2.8854	5	2	1	1.4459	0.634068	0	4
748	591743	4496470	2.25133	2.8854	5	2	1	1.4459	0.634068	0	4
749	592703	4496470	2.80455	3.59443	5	3	2	1.4459	0.789878	0	4
750	592783	4496470	2.80455	3.59443	5	3	2	1.4459	0.789878	0	4
751	593503	4496470	3.22159	4.12892	5	3	4	1.4459	0.907331	0	4
752	602063	4496470	3.02906	3.46572	1	5	5	2.55	0.436663	0	4
753	603263	4496470	2.73488	3.12913	1	5	3	2.55	0.394255	0	4
754	603743	4496470	2.44151	3.12913	1	5	3	1.4459	0.687629	0	4
755	591823	4496550	2.20394	2.8854	5	2	1	1.3	0.681455	0	4
756	592623	4496550	2.44151	3.12913	5	3	1	1.4459	0.687629	0	4
757	592703	4496550	2.80455	3.59443	5	3	2	1.4459	0.789878	0	4
758	593423	4496550	3.04146	3.89806	5	3	3	1.4459	0.8566	0	4
759	602143	4496550	3.02906	3.46572	1	5	5	2.55	0.436663	0	4
760	603263	4496550	2.73488	3.12913	1	5	3	2.55	0.394255	0	4
761	603823	4496550	2.44151	3.12913	1	5	3	1.4459	0.687629	0	4
762	591983	4496630	2.25133	2.8854	5	2	1	1.4459	0.634068	0	4
763	592063	4496630	2.25133	2.8854	5	2	1	1.4459	0.634068	0	4
764	592303	4496630	2.20394	2.8854	5	2	1	1.3	0.681455	0	4
765	592383	4496630	2.25133	2.8854	5	2	1	1.4459	0.634068	0	4
766	592543	4496630	2.44151	3.12913	5	3	1	1.4459	0.687629	0	4
767	593423	4496630	3.04146	3.89806	5	3	3	1.4459	0.8566	0	4
768	602143	4496630	3.02906	3.46572	1	5	5	2.55	0.436663	0	4
769	603263	4496630	2.73488	3.12913	1	5	3	2.55	0.394255	0	4
770	592223	4496710	2.25133	2.8854	5	2	1	1.4459	0.634068	0	4
771	593423	4496710	3.04146	3.89806	5	3	3	1.4459	0.8566	0	4
772	602143	4496710	3.02906	3.46572	1	5	5	2.55	0.436663	0	4
773	603263	4496710	2.73488	3.12913	1	5	3	2.55	0.394255	0	4
774	593343	4496790	3.04146	3.89806	5	3	3	1.4459	0.8566	0	4
775	602143	4496790	3.02906	3.46572	1	5	5	2.55	0.436663	0	4
776	603263	4496790	2.73488	3.12913	1	5	3	2.55	0.394255	0	4
777	593423	4496870	3.04146	3.89806	5	3	3	1.4459	0.8566	0	4
778	602143	4496870	3.02906	3.46572	1	5	5	2.55	0.436663	0	4
779	603263	4496870	2.73488	3.12913	1	5	3	2.55	0.394255	0	4
780	593423	4496950	3.04146	3.89806	5	3	3	1.4459	0.8566	0	4
781	602063	4496950	3.02906	3.46572	1	5	5	2.55	0.436663	0	4
782	603263	4496950	2.73488	3.12913	1	5	3	2.55	0.394255	0	4
783	593423	4497030	3.04146	3.89806	5	3	3	1.4459	0.8566	0	4
784	601983	4497030	3.02906	3.46572	1	5	5	2.55	0.436663	0	4
785	603263	4497030	2.73488	3.12913	1	5	3	2.55	0.394255	0	4
786	593423	4497110	3.04146	3.89806	5	3	3	1.4459	0.8566	0	4
787	601903	4497110	3.02906	3.46572	1	5	5	2.55	0.436663	0	4
788	603263	4497110	2.73488	3.12913	1	5	3	2.55	0.394255	0	4
789	593343	4497190	3.04146	3.89806	5	3	3	1.4459	0.8566	0	4
790	601823	4497190	3.02906	3.46572	1	5	5	2.55	0.436663	0	4
791	603343	4497190	2.73488	3.12913	1	5	3	2.55	0.394255	0	4
792	593183	4497270	2.80455	3.59443	5	2	3	1.4459	0.789878	0	4
793	593263	4497270	2.80455	3.59443	5	2	3	1.4459	0.789878	0	4
794	601823	4497270	3.02906	3.46572	1	5	5	2.55	0.436663	0	4
795	603343	4497270	2.73488	3.12913	1	5	3	2.55	0.394255	0	4
796	593103	4497350	2.80455	3.59443	5	2	3	1.4459	0.789878	0	4
797	601823	4497350	3.02906	3.46572	1	5	5	2.55	0.436663	0	4
798	603263	4497350	2.73488	3.12913	1	5	3	2.55	0.394255	0	4
799	593023	4497430	2.80455	3.59443	5	2	3	1.4459	0.789878	0	4
800	601823	4497430	3.02906	3.46572	1	5	5	2.55	0.436663	0	4
801	603263	4497430	2.73488	3.12913	1	5	3	2.55	0.394255	0	4
802	592863	4497510	2.5861	3.31445	5	2	2	1.4459	0.728353	0	4
803	592943	4497510	2.5861	3.31445	5	2	2	1.4459	0.728353	0	4
804	601823	4497510	3.02906	3.46572	1	5	5	2.55	0.436663	0	4
805	603263	4497510	2.73488	3.12913	1	5	3	2.55	0.394255	0	4
806	592783	4497590	2.5861	3.31445	5	2	2	1.4459	0.728353	0	4
807	593023	4497590	2.80455	3.59443	5	2	3	1.4459	0.789878	0	4
808	593103	4497590	2.80455	3.59443	5	2	3	1.4459	0.789878	0	4
809	593183	4497590	2.80455	3.59443	5	2	3	1.4459	0.789878	0	4
810	593263	4497590	2.80455	3.59443	5	2	3	1.4459	0.789878	0	4
811	593343	4497590	3.14155	3.59443	5	2	3	2.55	0.45288	0	4
812	593423	4497590	3.14155	3.59443	5	2	3	2.55	0.45288	0	4
813	601823	4497590	3.02906	3.46572	1	5	5	2.55	0.436663	0	4
814	603263	4497590	2.73488	3.12913	1	5	3	2.55	0.394255	0	4
815	592623	4497670	2.5861	3.31445	5	2	2	1.4459	0.728353	0	4
816	592703	4497670	2.5861	3.31445	5	2	2	1.4459	0.728353	0	4
817	592943	4497670	2.5861	3.31445	5	2	2	1.4459	0.728353	0	4
818	593503	4497670	3.14155	3.59443	5	2	3	2.55	0.45288	0	4
819	601903	4497670	3.02906	3.46572	1	5	5	2.55	0.436663	0	4
820	603263	4497670	2.73488	3.12913	1	5	3	2.55	0.394255	0	4
821	592463	4497750	2.5861	3.31445	5	2	2	1.4459	0.728353	0	4
822	592543	4497750	2.5861	3.31445	5	2	2	1.4459	0.728353	0	4
823	592623	4497750	2.5861	3.31445	5	2	2	1.4459	0.728353	0	4
824	592703	4497750	2.5861	3.31445	5	2	2	1.4459	0.728353	0	4
825	592783	4497750	2.5861	3.31445	5	2	2	1.4459	0.728353	0	4
826	592863	4497750	2.5861	3.31445	5	2	2	1.4459	0.728353	0	4
827	593583	4497750	3.14155	3.59443	5	2	3	2.55	0.45288	0	4
828	601983	4497750	3.02906	3.46572	1	5	5	2.55	0.436663	0	4
829	602063	4497750	3.02906	3.46572	1	5	5	2.55	0.436663	0	4
830	602143	4497750	3.02906	3.46572	1	5	5	2.55	0.436663	0	4
831	603263	4497750	2.73488	3.12913	1	5	3	2.55	0.394255	0	4
832	592223	4497830	1.9599	2.51189	5	1	1	1.4459	0.551988	0	4
833	592463	4497830	1.9599	2.51189	5	1	1	1.4459	0.551988	0	4
834	593663	4497830	2.80455	3.59443	5	2	3	1.4459	0.789878	0	4
835	602223	4497830	3.02906	3.46572	1	5	5	2.55	0.436663	0	4
836	603183	4497830	2.52185	2.8854	1	5	2	2.55	0.363545	0	4
837	592063	4497910	1.87435	2.40225	4	1	1	1.4459	0.527895	0	4
838	592383	4497910	1.9599	2.51189	5	1	1	1.4459	0.551988	0	4
839	593743	4497910	2.80455	3.59443	5	2	3	1.4459	0.789878	0	4
840	593823	4497910	2.80455	3.59443	5	2	3	1.4459	0.789878	0	4
841	602223	4497910	3.02906	3.46572	1	5	5	2.55	0.436663	0	4
842	603183	4497910	2.73488	3.12913	1	5	3	2.55	0.394255	0	4
843	593903	4497990	2.80455	3.59443	5	2	3	1.4459	0.789878	0	4
844	602303	4497990	3.02906	3.46572	1	5	5	2.55	0.436663	0	4
845	602383	4497990	3.02906	3.46572	1	5	5	2.55	0.436663	0	4
846	602623	4497990	2.73488	3.12913	1	5	3	2.55	0.394255	0	4
847	602703	4497990	2.73488	3.12913	1	5	3	2.55	0.394255	0	4
848	602783	4497990	2.61551	2.99256	1	4	3	2.55	0.377047	0	4
849	603183	4497990	2.73488	3.12913	1	5	3	2.55	0.394255	0	4
850	593983	4498070	2.80455	3.59443	5	2	3	1.4459	0.789878	0	4
851	594063	4498070	2.97065	3.80731	5	2	4	1.4459	0.836658	0	4
852	602463	4498070	2.89685	3.31445	1	4	5	2.55	0.417604	0	4
853	602543	4498070	2.89685	3.31445	1	4	5	2.55	0.417604	0	4
854	602863	4498070	2.89685	3.31445	1	4	5	2.55	0.417604	0	4
855	602943	4498070	2.89685	3.31445	1	4	5	2.55	0.417604	0	4
856	603023	4498070	2.89685	3.31445	1	4	5	2.55	0.417604	0	4
857	603103	4498070	2.89685	3.31445	1	4	5	2.55	0.417604	0	4
858	594143	4498150	2.97065	3.80731	5	2	4	1.4459	0.836658	0	4
859	591983	4498230	1.76955	2.26793	3	1	1	1.4459	0.498379	0	4
860	594143	4498230	2.62569	3.43754	3	2	4	1.3	0.811857	0	4
861	591823	4498310	1.76955	2.26793	3	1	1	1.4459	0.498379	0	4
862	594143	4498310	2.47888	3.24534	3	2	3	1.3	0.766464	0	4
863	594223	4498310	2.68214	3.43754	3	2	4	1.4459	0.755402	0	4
864	591663	4498390	1.76955	2.26793	3	1	1	1.4459	0.498379	0	4
865	591743	4498390	1.76955	2.26793	3	1	1	1.4459	0.498379	0	4
866	593983	4498390	2.53167	3.31445	5	2	2	1.3	0.782787	0	4
867	594063	4498390	2.28579	2.99256	3	2	2	1.3	0.706763	0	4
868	594303	4498390	2.68214	3.43754	3	2	4	1.4459	0.755402	0	4
869	603343	4498390	2.89685	3.31445	1	4	5	2.55	0.417604	0	4
870	603503	4498390	2.61551	2.99256	1	4	3	2.55	0.377047	0	4
871	603583	4498390	2.61551	2.99256	1	4	3	2.55	0.377047	0	4
872	603663	4498390	2.61551	2.99256	1	4	3	2.55	0.377047	0	4
873	603743	4498390	2.77041	3.16979	1	4	4	2.55	0.399377	0	4
874	603823	4498390	2.77041	3.16979	1	4	4	2.55	0.399377	0	4
875	591583	4498470	1.76955	2.26793	3	1	1	1.4459	0.498379	0	4
876	593983	4498470	2.28579	2.99256	3	2	2	1.3	0.706763	0	4
877	594383	4498470	2.68214	3.43754	3	2	4	1.4459	0.755402	0	4
878	603263	4498470	2.77041	3.16979	1	4	4	2.55	0.399377	0	4
879	603423	4498470	2.41178	2.75946	1	4	2	2.55	0.347677	0	4
880	603903	4498470	2.41178	2.75946	1	4	2	2.55	0.347677	0	4
881	593983	4498550	2.03268	2.60517	3	2	1	1.4459	0.572488	0	4
882	594463	4498550	3.00443	3.43754	3	2	4	2.55	0.433113	0	4
883	603183	4498550	2.77041	3.16979	1	4	4	2.55	0.399377	0	4
884	594543	4498630	3.00443	3.43754	3	2	4	2.55	0.433113	0	4
885	603103	4498630	2.77041	3.16979	1	4	4	2.55	0.399377	0	4
886	594623	4498710	3.00443	3.43754	3	2	4	2.55	0.433113	0	4
887	603023	4498710	2.77041	3.16979	1	4	4	2.55	0.399377	0	4
888	594623	4498790	3.00443	3.43754	3	2	4	2.55	0.433113	0	4
889	602943	4498790	2.89685	3.31445	1	4	5	2.55	0.417604	0	4
890	603023	4498790	2.77041	3.16979	1	4	4	2.55	0.399377	0	4
891	594703	4498870	3.00443	3.43754	3	2	4	2.55	0.433113	0	4
892	602863	4498870	2.77041	3.16979	1	4	4	2.55	0.399377	0	4
893	594783	4498950	3.00443	3.43754	3	2	4	2.55	0.433113	0	4
894	602863	4498950	2.77041	3.16979	1	4	4	2.55	0.399377	0	4
895	594863	4499030	3.00443	3.43754	3	2	4	2.55	0.433113	0	4
896	602783	4499030	2.77041	3.16979	1	4	4	2.55	0.399377	0	4
897	594703	4499110	2.61551	2.99256	3	2	2	2.55	0.377047	0	4
898	594783	4499110	2.83645	3.24534	3	2	3	2.55	0.408896	0	4
899	594863	4499110	2.83645	3.24534	3	2	3	2.55	0.408896	0	4
900	594943	4499110	3.00443	3.43754	3	2	4	2.55	0.433113	0	4
901	602703	4499110	2.61551	2.99256	1	4	3	2.55	0.377047	0	4
902	594223	4499190	1.76955	2.26793	3	1	1	1.4459	0.498379	0	4
903	594303	4499190	2.03268	2.60517	3	1	2	1.4459	0.572488	0	4
904	594383	4499190	2.27693	2.60517	3	1	2	2.55	0.328238	0	4
905	594463	4499190	2.27693	2.60517	3	1	2	2.55	0.328238	0	4
906	594543	4499190	2.61551	2.99256	3	2	2	2.55	0.377047	0	4
907	594623	4499190	2.61551	2.99256	3	2	2	2.55	0.377047	0	4
908	595023	4499190	3.00443	3.43754	3	2	4	2.55	0.433113	0	4
909	602303	4499190	2.89685	3.31445	1	4	5	2.55	0.417604	0	4
910	602383	4499190	2.77041	3.16979	1	4	4	2.55	0.399377	0	4
911	602463	4499190	2.77041	3.16979	1	4	4	2.55	0.399377	0	4
912	602543	4499190	2.61551	2.99256	1	4	3	2.55	0.377047	0	4
913	602623	4499190	2.61551	2.99256	1	4	3	2.55	0.377047	0	4
914	594463	4499270	2.27693	2.60517	3	1	2	2.55	0.328238	0	4
915	595023	4499270	2.83645	3.24534	3	2	3	2.55	0.408896	0	4
916	602223	4499270	2.89685	3.31445	1	4	5	2.55	0.417604	0	4
917	602623	4499270	2.61551	2.99256	1	4	3	2.55	0.377047	0	4
918	594383	4499350	1.98219	2.26793	3	1	1	2.55	0.285748	0	4
919	594463	4499350	2.27693	2.60517	3	1	2	2.55	0.328238	0	4
920	595103	4499350	2.83645	3.24534	3	2	3	2.55	0.408896	0	4
921	602223	4499350	2.77041	3.16979	1	4	4	2.55	0.399377	0	4
922	602703	4499350	2.41178	2.75946	1	4	2	2.55	0.347677	0	4
923	602783	4499350	2.41178	2.75946	1	4	2	2.55	0.347677	0	4
924	602863	4499350	2.41178	2.75946	1	4	2	2.55	0.347677	0	4
925	602943	4499350	2.41178	2.75946	1	4	2	2.55	0.347677	0	4
926	603023	4499350	2.41178	2.75946	1	4	2	2.55	0.347677	0	4
927	603103	4499350	2.41178	2.75946	1	4	2	2.55	0.347677	0	4
928	603183	4499350	2.41178	2.75946	1	4	2	2.55	0.347677	0	4
929	603263	4499350	2.41178	2.75946	1	4	2	2.55	0.347677	0	4
930	594223	4499430	1.98219	2.26793	3	1	1	2.55	0.285748	0	4
931	594383	4499430	1.98219	2.26793	3	1	1	2.55	0.285748	0	4
932	595183	4499430	2.83645	3.24534	3	2	3	2.55	0.408896	0	4
933	602143	4499430	2.77041	3.16979	1	4	4	2.55	0.399377	0	4
934	602303	4499430	2.41178	2.75946	1	4	2	2.55	0.347677	0	4
935	603263	4499430	2.09958	2.40225	1	4	1	2.55	0.302671	0	4
936	594303	4499510	1.98219	2.26793	3	1	1	2.55	0.285748	0	4
937	594703	4499510	2.27693	2.60517	3	1	2	2.55	0.328238	0	4
938	594783	4499510	2.27693	2.60517	3	1	2	2.55	0.328238	0	4
939	594863	4499510	2.27693	2.60517	3	1	2	2.55	0.328238	0	4
940	594943	4499510	2.61551	2.99256	3	2	2	2.55	0.377047	0	4
941	595023	4499510	2.61551	2.99256	3	2	2	2.55	0.377047	0	4
942	595103	4499510	2.83645	3.24534	3	2	3	2.55	0.408896	0	4
943	602143	4499510	2.77041	3.16979	1	4	4	2.55	0.399377	0	4
944	602383	4499510	2.41178	2.75946	1	4	2	2.55	0.347677	0	4
945	603263	4499510	2.09958	2.40225	1	4	1	2.55	0.302671	0	4
946	603503	4499510	2.09958	2.40225	1	4	1	2.55	0.302671	0	4
947	603583	4499510	2.41178	2.75946	1	4	2	2.55	0.347677	0	4
948	594543	4499590	1.98219	2.26793	3	1	1	2.55	0.285748	0	4
949	594623	4499590	2.27693	2.60517	3	1	2	2.55	0.328238	0	4
950	594703	4499590	2.27693	2.60517	3	1	2	2.55	0.328238	0	4
951	594943	4499590	1.98219	2.26793	3	1	1	2.55	0.285748	0	4
952	595183	4499590	2.83645	3.24534	3	2	3	2.55	0.408896	0	4
953	602063	4499590	2.77041	3.16979	1	4	4	2.55	0.399377	0	4
954	602383	4499590	2.09958	2.40225	1	4	1	2.55	0.302671	0	4
955	603263	4499590	2.09958	2.40225	1	4	1	2.55	0.302671	0	4
956	603503	4499590	2.09958	2.40225	1	4	1	2.55	0.302671	0	4
957	603663	4499590	2.09958	2.40225	1	4	1	2.55	0.302671	0	4
958	603743	4499590	2.09958	2.40225	1	4	1	2.55	0.302671	0	4
959	594463	4499670	1.98219	2.26793	3	1	1	2.55	0.285748	0	4
960	594863	4499670	1.98219	2.26793	3	1	1	2.55	0.285748	0	4
961	595263	4499670	3.00443	3.43754	3	2	4	2.55	0.433113	0	4
962	602063	4499670	2.77041	3.16979	1	4	4	2.55	0.399377	0	4
963	602463	4499670	2.09958	2.40225	1	4	1	2.55	0.302671	0	4
964	602623	4499670	2.09958	2.40225	1	4	1	2.55	0.302671	0	4
965	603343	4499670	2.09958	2.40225	1	4	1	2.55	0.302671	0	4
966	603423	4499670	2.09958	2.40225	1	4	1	2.55	0.302671	0	4
967	603823	4499670	2.09958	2.40225	1	4	1	2.55	0.302671	0	4
968	594223	4499750	2.27693	2.60517	3	1	2	2.55	0.328238	0	4
969	594463	4499750	1.98219	2.26793	3	1	1	2.55	0.285748	0	4
970	595263	4499750	2.83645	3.24534	3	2	3	2.55	0.408896	0	4
971	601983	4499750	2.77041	3.16979	1	4	4	2.55	0.399377	0	4
972	602063	4499750	2.61551	2.99256	1	4	3	2.55	0.377047	0	4
973	602623	4499750	2.09958	2.40225	1	4	1	2.55	0.302671	0	4
974	603823	4499750	1.87435	2.40225	1	4	1	1.4459	0.527895	0	4
975	594063	4499830	1.98219	2.26793	3	1	1	2.55	0.285748	0	4
976	594143	4499830	2.27693	2.60517	3	1	2	2.55	0.328238	0	4
977	594303	4499830	1.98219	2.26793	3	1	1	2.55	0.285748	0	4
978	594383	4499830	1.98219	2.26793	3	1	1	2.55	0.285748	0	4
979	595263	4499830	2.83645	3.24534	3	2	3	2.55	0.408896	0	4
980	595743	4499830	3.00443	3.43754	3	2	4	2.55	0.433113	0	4
981	595823	4499830	3.00443	3.43754	3	2	4	2.55	0.433113	0	4
982	601903	4499830	2.77041	3.16979	1	4	4	2.55	0.399377	0	4
983	603743	4499830	1.87435	2.40225	1	4	1	1.4459	0.527895	0	4
984	594063	4499910	1.98219	2.26793	3	1	1	2.55	0.285748	0	4
985	594143	4499910	2.27693	2.60517	3	1	2	2.55	0.328238	0	4
986	595183	4499910	2.27693	2.60517	3	1	2	2.55	0.328238	0	4
987	595343	4499910	2.46927	2.82523	3	1	3	2.55	0.355965	0	4
988	595423	4499910	3.00443	3.43754	3	2	4	2.55	0.433113	0	4
989	595503	4499910	3.00443	3.43754	3	2	4	2.55	0.433113	0	4
990	595583	4499910	3.00443	3.43754	3	2	4	2.55	0.433113	0	4
991	595663	4499910	2.83645	3.24534	3	2	3	2.55	0.408896	0	4
992	595903	4499910	3.00443	3.43754	3	2	4	2.55	0.433113	0	4
993	595983	4499910	3.00443	3.43754	3	2	4	2.55	0.433113	0	4
994	601903	4499910	2.77041	3.16979	1	4	4	2.55	0.399377	0	4
995	602143	4499910	2.09958	2.40225	1	4	1	2.55	0.302671	0	4
996	602383	4499910	2.09958	2.40225	1	4	1	2.55	0.302671	0	4
997	602703	4499910	2.09958	2.40225	1	4	1	2.55	0.302671	0	4
998	603823	4499910	1.87435	2.40225	1	4	1	1.4459	0.527895	0	4
999	594143	4499990	2.27693	2.60517	3	1	2	2.55	0.328238	0	4
1000	594943	4499990	1.98219	2.26793	3	1	1	2.55	0.285748	0	4
1001	595103	4499990	2.27693	2.60517	3	1	2	2.55	0.328238	0	4
1002	595183	4499990	2.46927	2.82523	3	1	3	2.55	0.355965	0	4
1003	595263	4499990	2.46927	2.82523	3	1	3	2.55	0.355965	0	4
1004	596063	4499990	3.00443	3.43754	3	2	4	2.55	0.433113	0	4
1005	596223	4499990	3.00443	3.43754	3	2	4	2.55	0.433113	0	4
1006	596303	4499990	3.00443	3.43754	3	2	4	2.55	0.433113	0	4
1007	601183	4499990	2.77041	3.16979	1	4	4	2.55	0.399377	0	4
1008	601263	4499990	2.77041	3.16979	1	4	4	2.55	0.399377	0	4
1009	601343	4499990	2.77041	3.16979	1	4	4	2.55	0.399377	0	4
1010	601903	4499990	2.77041	3.16979	1	4	4	2.55	0.399377	0	4
1011	602223	4499990	2.09958	2.40225	1	4	1	2.55	0.302671	0	4
1012	602383	4499990	2.09958	2.40225	1	4	1	2.55	0.302671	0	4
1013	602703	4499990	2.09958	2.40225	1	4	1	2.55	0.302671	0	4
1014	593983	4500070	1.76955	2.26793	3	1	1	1.4459	0.498379	0	4
1015	594063	4500070	2.03268	2.60517	3	1	2	1.4459	0.572488	0	4
1016	595263	4500070	2.46927	2.82523	3	1	3	2.55	0.355965	0	4
1017	595983	4500070	2.61551	2.99256	3	2	2	2.55	0.377047	0	4
1018	596063	4500070	3.00443	3.43754	3	2	4	2.55	0.433113	0	4
1019	596143	4500070	3.00443	3.43754	3	2	4	2.55	0.433113	0	4
1020	596383	4500070	3.00443	3.43754	3	2	4	2.55	0.433113	0	4
1021	596463	4500070	2.77041	3.16979	2	2	4	2.55	0.399377	0	4
1022	601103	4500070	2.61551	2.99256	1	3	4	2.55	0.377047	0	4
1023	601423	4500070	2.46927	2.82523	1	3	3	2.55	0.355965	0	4
1024	601903	4500070	2.61551	2.99256	1	4	3	2.55	0.377047	0	4
1025	602143	4500070	2.09958	2.40225	1	4	1	2.55	0.302671	0	4
1026	602223	4500070	2.41178	2.75946	1	4	2	2.55	0.347677	0	4
1027	603823	4500070	1.76955	2.26793	1	3	1	1.4459	0.498379	0	4
1028	593983	4500150	1.76955	2.26793	3	1	1	1.4459	0.498379	0	4
1029	594863	4500150	1.98219	2.26793	3	1	1	2.55	0.285748	0	4
1030	594943	4500150	2.27693	2.60517	3	1	2	2.55	0.328238	0	4
1031	595343	4500150	1.98219	2.26793	3	1	1	2.55	0.285748	0	4
1032	595903	4500150	2.61551	2.99256	3	2	2	2.55	0.377047	0	4
1033	595983	4500150	2.83645	3.24534	3	2	3	2.55	0.408896	0	4
1034	596543	4500150	2.77041	3.16979	2	2	4	2.55	0.399377	0	4
1035	597983	4500150	3.6087	4.12892	5	3	4	2.55	0.520222	0	4
1036	598063	4500150	3.6087	4.12892	5	3	4	2.55	0.520222	0	4
1037	598143	4500150	3.6087	4.12892	5	3	4	2.55	0.520222	0	4
1038	598383	4500150	3.7734	4.31736	5	3	5	2.55	0.543965	0	4
1039	601023	4500150	2.61551	2.99256	1	3	4	2.55	0.377047	0	4
1040	601503	4500150	2.46927	2.82523	1	3	3	2.55	0.355965	0	4
1041	601583	4500150	2.46927	2.82523	1	3	3	2.55	0.355965	0	4
1042	601903	4500150	2.46927	2.82523	1	3	3	2.55	0.355965	0	4
1043	602783	4500150	1.98219	2.26793	1	3	1	2.55	0.285748	0	4
1044	602863	4500150	1.98219	2.26793	1	3	1	2.55	0.285748	0	4
1045	603823	4500150	1.73231	2.26793	1	3	1	1.3	0.535626	0	4
1046	603903	4500150	2.03268	2.60517	1	3	2	1.4459	0.572488	0	4
1047	603983	4500150	2.03268	2.60517	1	3	2	1.4459	0.572488	0	4
1048	593823	4500230	1.76955	2.26793	3	1	1	1.4459	0.498379	0	4
1049	593903	4500230	2.03268	2.60517	3	1	2	1.4459	0.572488	0	4
1050	593983	4500230	2.03268	2.60517	3	1	2	1.4459	0.572488	0	4
1051	594783	4500230	1.76955	2.26793	3	1	1	1.4459	0.498379	0	4
1052	594863	4500230	2.27693	2.60517	3	1	2	2.55	0.328238	0	4
1053	595823	4500230	2.27693	2.60517	3	1	2	2.55	0.328238	0	4
1054	595903	4500230	2.27693	2.60517	3	1	2	2.55	0.328238	0	4
1055	596543	4500230	2.61551	2.99256	2	2	3	2.55	0.377047	0	4
1056	597743	4500230	3.6087	4.12892	5	3	4	2.55	0.520222	0	4
1057	597823	4500230	3.6087	4.12892	5	3	4	2.55	0.520222	0	4
1058	597903	4500230	3.6087	4.12892	5	3	4	2.55	0.520222	0	4
1059	598223	4500230	3.6087	4.12892	5	3	4	2.55	0.520222	0	4
1060	598303	4500230	3.40692	3.89806	5	3	3	2.55	0.491135	0	4
1061	598463	4500230	3.6087	4.12892	5	3	4	2.55	0.520222	0	4
1062	598623	4500230	3.6087	4.12892	5	3	4	2.55	0.520222	0	4
1063	598703	4500230	3.7734	4.31736	5	3	5	2.55	0.543965	0	4
1064	599183	4500230	3.6087	4.12892	5	3	4	2.55	0.520222	0	4
1065	599903	4500230	3.6087	4.12892	5	3	4	2.55	0.520222	0	4
1066	599983	4500230	3.6087	4.12892	5	3	4	2.55	0.520222	0	4
1067	601023	4500230	2.61551	2.99256	1	3	4	2.55	0.377047	0	4
1068	601663	4500230	2.46927	2.82523	1	3	3	2.55	0.355965	0	4
1069	601903	4500230	2.46927	2.82523	1	3	3	2.55	0.355965	0	4
1070	602943	4500230	1.98219	2.26793	1	3	1	2.55	0.285748	0	4
1071	604063	4500230	2.03268	2.60517	1	3	2	1.4459	0.572488	0	4
1072	593743	4500310	1.76955	2.26793	3	1	1	1.4459	0.498379	0	4
1073	594783	4500310	1.76955	2.26793	3	1	1	1.4459	0.498379	0	4
1074	595823	4500310	2.27693	2.60517	3	1	2	2.55	0.328238	0	4
1075	596543	4500310	2.61551	2.99256	2	2	3	2.55	0.377047	0	4
1076	597263	4500310	2.77041	3.16979	2	2	4	2.55	0.399377	0	4
1077	597343	4500310	2.77041	3.16979	2	2	4	2.55	0.399377	0	4
1078	597423	4500310	2.77041	3.16979	2	2	4	2.55	0.399377	0	4
1079	597503	4500310	3.32761	3.80731	5	2	4	2.55	0.479701	0	4
1080	597663	4500310	3.40692	3.89806	5	3	3	2.55	0.491135	0	4
1081	597903	4500310	3.40692	3.89806	5	3	3	2.55	0.491135	0	4
1082	597983	4500310	3.14155	3.59443	5	3	2	2.55	0.45288	0	4
1083	598463	4500310	3.6087	4.12892	5	3	4	2.55	0.520222	0	4
1084	598543	4500310	3.6087	4.12892	5	3	4	2.55	0.520222	0	4
1085	598783	4500310	3.6087	4.12892	5	3	4	2.55	0.520222	0	4
1086	599103	4500310	3.22159	4.12892	5	3	4	1.4459	0.907331	0	4
1087	599263	4500310	3.22159	4.12892	5	3	4	1.4459	0.907331	0	4
1088	599343	4500310	3.22159	4.12892	5	3	4	1.4459	0.907331	0	4
1089	599423	4500310	3.6087	4.12892	5	3	4	2.55	0.520222	0	4
1090	599503	4500310	3.22159	4.12892	5	3	4	1.4459	0.907331	0	4
1091	599583	4500310	3.22159	4.12892	5	3	4	1.4459	0.907331	0	4
1092	599663	4500310	3.22159	4.12892	5	3	4	1.4459	0.907331	0	4
1093	599743	4500310	3.22159	4.12892	5	3	4	1.4459	0.907331	0	4
1094	599823	4500310	3.6087	4.12892	5	3	4	2.55	0.520222	0	4
1095	600063	4500310	3.6087	4.12892	5	3	4	2.55	0.520222	0	4
1096	600143	4500310	3.6087	4.12892	5	3	4	2.55	0.520222	0	4
1097	600223	4500310	2.61551	2.99256	1	3	4	2.55	0.377047	0	4
1098	600303	4500310	2.61551	2.99256	1	3	4	2.55	0.377047	0	4
1099	600623	4500310	2.46927	2.82523	1	3	3	2.55	0.355965	0	4
1100	600703	4500310	2.46927	2.82523	1	3	3	2.55	0.355965	0	4
1101	600783	4500310	2.46927	2.82523	1	3	3	2.55	0.355965	0	4
1102	601103	4500310	2.27693	2.60517	1	3	2	2.55	0.328238	0	4
1103	601743	4500310	2.46927	2.82523	1	3	3	2.55	0.355965	0	4
1104	601823	4500310	2.46927	2.82523	1	3	3	2.55	0.355965	0	4
1105	602863	4500310	1.98219	2.26793	1	3	1	2.55	0.285748	0	4
1106	602943	4500310	2.27693	2.60517	1	3	2	2.55	0.328238	0	4
1107	604143	4500310	2.03268	2.60517	1	3	2	1.4459	0.572488	0	4
1108	593743	4500390	1.76955	2.26793	3	1	1	1.4459	0.498379	0	4
1109	594783	4500390	1.76955	2.26793	3	1	1	1.4459	0.498379	0	4
1110	595743	4500390	2.27693	2.60517	3	1	2	2.55	0.328238	0	4
1111	595823	4500390	2.27693	2.60517	3	1	2	2.55	0.328238	0	4
1112	596623	4500390	2.61551	2.99256	2	2	3	2.55	0.377047	0	4
1113	597023	4500390	2.77041	3.16979	2	2	4	2.55	0.399377	0	4
1114	597183	4500390	2.61551	2.99256	2	2	3	2.55	0.377047	0	4
1115	597583	4500390	3.14155	3.59443	5	2	3	2.55	0.45288	0	4
1116	598063	4500390	3.14155	3.59443	5	3	2	2.55	0.45288	0	4
1117	598783	4500390	3.22159	4.12892	5	3	4	1.4459	0.907331	0	4
1118	599023	4500390	3.22159	4.12892	5	3	4	1.4459	0.907331	0	4
1119	600383	4500390	2.61551	2.99256	1	3	4	2.55	0.377047	0	4
1120	600463	4500390	2.46927	2.82523	1	3	3	2.55	0.355965	0	4
1121	600543	4500390	2.46927	2.82523	1	3	3	2.55	0.355965	0	4
1122	600863	4500390	2.46927	2.82523	1	3	3	2.55	0.355965	0	4
1123	601103	4500390	2.46927	2.82523	1	3	3	2.55	0.355965	0	4
1124	601743	4500390	2.46927	2.82523	1	3	3	2.55	0.355965	0	4
1125	601823	4500390	2.46927	2.82523	1	3	3	2.55	0.355965	0	4
1126	602863	4500390	1.98219	2.26793	1	3	1	2.55	0.285748	0	4
1127	604223	4500390	1.9899	2.60517	1	3	2	1.3	0.615273	0	4
1128	595743	4500470	1.98219	2.26793	3	1	1	2.55	0.285748	0	4
1129	596703	4500470	2.61551	2.99256	2	2	3	2.55	0.377047	0	4
1130	596943	4500470	2.61551	2.99256	2	2	3	2.55	0.377047	0	4
1131	597103	4500470	2.61551	2.99256	2	2	3	2.55	0.377047	0	4
1132	597183	4500470	2.61551	2.99256	2	2	3	2.55	0.377047	0	4
1133	597983	4500470	2.52185	2.8854	5	2	1	2.55	0.363545	0	4
1134	598063	4500470	2.89685	3.31445	5	2	2	2.55	0.417604	0	4
1135	598783	4500470	3.04146	3.89806	5	3	3	1.4459	0.8566	0	4
1136	598943	4500470	3.22159	4.12892	5	3	4	1.4459	0.907331	0	4
1137	600943	4500470	2.46927	2.82523	1	3	3	2.55	0.355965	0	4
1138	601103	4500470	2.46927	2.82523	1	3	3	2.55	0.355965	0	4
1139	601823	4500470	2.46927	2.82523	1	3	3	2.55	0.355965	0	4
1140	602783	4500470	1.98219	2.26793	1	3	1	2.55	0.285748	0	4
1141	603023	4500470	1.76955	2.26793	1	3	1	1.4459	0.498379	0	4
1142	604303	4500470	1.73231	2.26793	1	3	1	1.3	0.535626	0	4
1143	593663	4500550	1.76955	2.26793	3	1	1	1.4459	0.498379	0	4
1144	595743	4500550	1.98219	2.26793	3	1	1	2.55	0.285748	0	4
1145	596783	4500550	2.61551	2.99256	2	2	3	2.55	0.377047	0	4
1146	596863	4500550	2.61551	2.99256	2	2	3	2.55	0.377047	0	4
1147	597103	4500550	2.61551	2.99256	2	2	3	2.55	0.377047	0	4
1148	597983	4500550	2.52185	2.8854	5	2	1	2.55	0.363545	0	4
1149	598063	4500550	2.89685	3.31445	5	2	2	2.55	0.417604	0	4
1150	598783	4500550	3.04146	3.89806	5	3	3	1.4459	0.8566	0	4
1151	598863	4500550	3.22159	4.12892	5	3	4	1.4459	0.907331	0	4
1152	601023	4500550	2.46927	2.82523	1	3	3	2.55	0.355965	0	4
1153	601103	4500550	2.46927	2.82523	1	3	3	2.55	0.355965	0	4
1154	601903	4500550	1.98219	2.26793	1	3	1	2.55	0.285748	0	4
1155	602783	4500550	2.27693	2.60517	1	3	2	2.55	0.328238	0	4
1156	603023	4500550	1.76955	2.26793	1	3	1	1.4459	0.498379	0	4
1157	604383	4500550	1.76955	2.26793	1	3	1	1.4459	0.498379	0	4
1158	593663	4500630	1.76955	2.26793	3	1	1	1.4459	0.498379	0	4
1159	595743	4500630	1.98219	2.26793	3	1	1	2.55	0.285748	0	4
1160	596703	4500630	2.09958	2.40225	2	1	2	2.55	0.302671	0	4
1161	596783	4500630	2.27693	2.60517	2	1	3	2.55	0.328238	0	4
1162	597183	4500630	2.09958	2.40225	2	2	1	2.55	0.302671	0	4
1163	597263	4500630	2.09958	2.40225	2	2	1	2.55	0.302671	0	4
1164	598783	4500630	3.04146	3.89806	5	3	3	1.4459	0.8566	0	4
1165	601103	4500630	2.46927	2.82523	1	3	3	2.55	0.355965	0	4
1166	601983	4500630	1.98219	2.26793	1	3	1	2.55	0.285748	0	4
1167	602703	4500630	1.76955	2.26793	1	3	1	1.4459	0.498379	0	4
1168	604463	4500630	1.76955	2.26793	1	3	1	1.4459	0.498379	0	4
1169	595583	4500710	1.98219	2.26793	3	1	1	2.55	0.285748	0	4
1170	595743	4500710	2.27693	2.60517	3	1	2	2.55	0.328238	0	4
1171	596623	4500710	2.09958	2.40225	2	1	2	2.55	0.302671	0	4
1172	596703	4500710	2.09958	2.40225	2	1	2	2.55	0.302671	0	4
1173	596783	4500710	2.27693	2.60517	2	1	3	2.55	0.328238	0	4
1174	597263	4500710	1.87435	2.40225	2	2	1	1.4459	0.527895	0	4
1175	598783	4500710	3.04146	3.89806	5	3	3	1.4459	0.8566	0	4
1176	601103	4500710	2.46927	2.82523	1	3	3	2.55	0.355965	0	4
1177	601983	4500710	1.98219	2.26793	1	3	1	2.55	0.285748	0	4
1178	593583	4500790	2.03268	2.60517	3	1	2	1.4459	0.572488	0	4
1179	595663	4500790	1.82779	2.09128	2	1	1	2.55	0.26349	0	4
1180	596463	4500790	1.82779	2.09128	2	1	1	2.55	0.26349	0	4
1181	596543	4500790	2.09958	2.40225	2	1	2	2.55	0.302671	0	4
1182	596623	4500790	2.09958	2.40225	2	1	2	2.55	0.302671	0	4
1183	597343	4500790	1.87435	2.40225	2	2	1	1.4459	0.527895	0	4
1184	598783	4500790	2.80455	3.59443	5	2	3	1.4459	0.789878	0	4
1185	601103	4500790	2.27693	2.60517	1	3	2	2.55	0.328238	0	4
1186	601983	4500790	1.98219	2.26793	1	3	1	2.55	0.285748	0	4
1187	602783	4500790	1.76955	2.26793	1	3	1	1.4459	0.498379	0	4
1188	593263	4500870	1.73231	2.26793	3	1	1	1.3	0.535626	0	4
1189	593343	4500870	1.9899	2.60517	3	1	2	1.3	0.615273	0	4
1190	593503	4500870	2.03268	2.60517	3	1	2	1.4459	0.572488	0	4
1191	593583	4500870	2.03268	2.60517	3	1	2	1.4459	0.572488	0	4
1192	596463	4500870	2.09958	2.40225	2	1	2	2.55	0.302671	0	4
1193	597503	4500870	1.87435	2.40225	2	2	1	1.4459	0.527895	0	4
1194	598783	4500870	2.80455	3.59443	5	2	3	1.4459	0.789878	0	4
1195	601103	4500870	2.03268	2.60517	1	3	2	1.4459	0.572488	0	4
1196	601983	4500870	1.98219	2.26793	1	3	1	2.55	0.285748	0	4
1197	602783	4500870	1.76955	2.26793	1	3	1	1.4459	0.498379	0	4
1198	593103	4500950	1.73231	2.26793	3	1	1	1.3	0.535626	0	4
1199	593183	4500950	1.9899	2.60517	3	1	2	1.3	0.615273	0	4
1200	593423	4500950	1.73231	2.26793	3	1	1	1.3	0.535626	0	4
1201	593503	4500950	2.03268	2.60517	3	1	2	1.4459	0.572488	0	4
1202	593583	4500950	2.03268	2.60517	3	1	2	1.4459	0.572488	0	4
1203	596383	4500950	2.09958	2.40225	2	1	2	2.55	0.302671	0	4
1204	597583	4500950	1.9599	2.51189	5	1	1	1.4459	0.551988	0	4
1205	597663	4500950	2.25133	2.8854	5	2	1	1.4459	0.634068	0	4
1206	601183	4500950	1.76955	2.26793	1	3	1	1.4459	0.498379	0	4
1207	601343	4500950	1.76955	2.26793	1	3	1	1.4459	0.498379	0	4
1208	602143	4500950	1.76955	2.26793	1	3	1	1.4459	0.498379	0	4
1209	602863	4500950	1.76955	2.26793	1	3	1	1.4459	0.498379	0	4
1210	592863	4501030	1.73231	2.26793	3	1	1	1.3	0.535626	0	4
1211	592943	4501030	1.73231	2.26793	3	1	1	1.3	0.535626	0	4
1212	593023	4501030	1.73231	2.26793	3	1	1	1.3	0.535626	0	4
1213	596223	4501030	1.82779	2.09128	2	1	1	2.55	0.26349	0	4
1214	596303	4501030	2.09958	2.40225	2	1	2	2.55	0.302671	0	4
1215	596383	4501030	2.09958	2.40225	2	1	2	2.55	0.302671	0	4
1216	597743	4501030	1.9599	2.51189	5	1	1	1.4459	0.551988	0	4
1217	597823	4501030	2.25133	2.8854	5	2	1	1.4459	0.634068	0	4
1218	601343	4501030	1.63172	2.09128	1	2	1	1.4459	0.459559	0	4
1219	602143	4501030	1.63172	2.09128	1	2	1	1.4459	0.459559	0	4
1220	602943	4501030	1.63172	2.09128	1	2	1	1.4459	0.459559	0	4
1221	596223	4501110	2.09958	2.40225	2	1	2	2.55	0.302671	0	4
1222	601503	4501110	1.63172	2.09128	1	2	1	1.4459	0.459559	0	4
1223	596063	4501190	1.82779	2.09128	2	1	1	2.55	0.26349	0	4
1224	596143	4501190	2.09958	2.40225	2	1	2	2.55	0.302671	0	4
1225	598863	4501190	2.25133	2.8854	5	2	1	1.4459	0.634068	0	4
1226	595903	4501270	1.63172	2.09128	2	1	1	1.4459	0.459559	0	4
1227	596143	4501270	2.09958	2.40225	2	1	2	2.55	0.302671	0	4
1228	596223	4501270	2.09958	2.40225	2	1	2	2.55	0.302671	0	4
1229	602223	4501270	1.63172	2.09128	1	2	1	1.4459	0.459559	0	4
1230	595903	4501350	1.87435	2.40225	2	1	2	1.4459	0.527895	0	4
1231	596063	4501350	1.87435	2.40225	2	1	2	1.4459	0.527895	0	4
1232	596143	4501350	1.87435	2.40225	2	1	2	1.4459	0.527895	0	4
1233	596303	4501350	1.82779	2.09128	2	1	1	2.55	0.26349	0	4
1234	598863	4501350	2.25133	2.8854	5	2	1	1.4459	0.634068	0	4
1235	595583	4501430	1.63172	2.09128	2	1	1	1.4459	0.459559	0	4
1236	595663	4501430	1.87435	2.40225	2	1	2	1.4459	0.527895	0	4
1237	595823	4501430	1.63172	2.09128	2	1	1	1.4459	0.459559	0	4
1238	595983	4501430	1.63172	2.09128	2	1	1	1.4459	0.459559	0	4
1239	596303	4501430	1.63172	2.09128	2	1	1	1.4459	0.459559	0	4
1240	598863	4501430	2.25133	2.8854	5	2	1	1.4459	0.634068	0	4
1241	602223	4501430	1.87435	2.40225	1	2	2	1.4459	0.527895	0	4
1242	602303	4501430	1.87435	2.40225	1	2	2	1.4459	0.527895	0	4
1243	602383	4501430	1.87435	2.40225	1	2	2	1.4459	0.527895	0	4
1244	602463	4501430	1.87435	2.40225	1	2	2	1.4459	0.527895	0	4
1245	595583	4501510	1.63172	2.09128	2	1	1	1.4459	0.459559	0	4
1246	595823	4501510	1.63172	2.09128	2	1	1	1.4459	0.459559	0	4
1247	595903	4501510	1.63172	2.09128	2	1	1	1.4459	0.459559	0	4
1248	596063	4501510	1.63172	2.09128	2	1	1	1.4459	0.459559	0	4
1249	596223	4501510	1.63172	2.09128	2	1	1	1.4459	0.459559	0	4
1250	596623	4501510	1.63172	2.09128	2	1	1	1.4459	0.459559	0	4
1251	602223	4501510	1.59737	2.09128	1	2	1	1.3	0.493905	0	4
1252	602303	4501510	1.87435	2.40225	1	2	2	1.4459	0.527895	0	4
1253	602383	4501510	1.87435	2.40225	1	2	2	1.4459	0.527895	0	4
1254	602463	4501510	1.87435	2.40225	1	2	2	1.4459	0.527895	0	4
1255	595983	4501590	1.63172	2.09128	2	1	1	1.4459	0.459559	0	4
1256	596063	4501590	1.63172	2.09128	2	1	1	1.4459	0.459559	0	4
1257	596223	4501590	1.63172	2.09128	2	1	1	1.4459	0.459559	0	4
1258	596383	4501590	1.63172	2.09128	2	1	1	1.4459	0.459559	0	4
1259	596543	4501590	1.63172	2.09128	2	1	1	1.4459	0.459559	0	4
1260	596703	4501590	1.63172	2.09128	2	1	1	1.4459	0.459559	0	4
1261	602463	4501590	1.87435	2.40225	1	2	2	1.4459	0.527895	0	4
1262	602543	4501590	1.8349	2.40225	1	2	2	1.3	0.567348	0	4
1263	598863	4501670	1.9599	2.51189	5	1	1	1.4459	0.551988	0	4
1264	602463	4501670	1.63172	2.09128	1	2	1	1.4459	0.459559	0	4
1265	598783	4501750	1.9599	2.51189	5	1	1	1.4459	0.551988	0	4
1266	596463	4501830	1.63172	2.09128	2	1	1	1.4459	0.459559	0	4
1267	602543	4501830	1.63172	2.09128	1	2	1	1.4459	0.459559	0	4
1268	596543	4501910	1.63172	2.09128	2	1	1	1.4459	0.459559	0	4
1269	602463	4501910	1.42049	1.82056	1	1	1	1.4459	0.40007	0	4
1270	602463	4501990	1.39059	1.82056	1	1	1	1.3	0.429969	0	4
1271	596623	4502070	1.63172	2.09128	2	1	1	1.4459	0.459559	0	4
1272	602463	4502070	1.59737	2.09128	2	1	1	1.3	0.493905	0	4
1273	596623	4502150	1.87435	2.40225	2	1	2	1.4459	0.527895	0	4
1274	602463	4502150	1.59737	2.09128	2	1	1	1.3	0.493905	0	4
1275	596623	4502230	1.63172	2.09128	2	1	1	1.4459	0.459559	0	4
1276	596703	4502230	1.8349	2.40225	2	1	2	1.3	0.567348	0	4
1277	596623	4502310	1.63172	2.09128	2	1	1	1.4459	0.459559	0	4
1278	596783	4502310	1.59737	2.09128	2	1	1	1.3	0.493905	0	4
1279	602463	4502310	1.59737	2.09128	2	1	1	1.3	0.493905	0	4
1280	596623	4502390	1.63172	2.09128	2	1	1	1.4459	0.459559	0	4
1281	596863	4502390	1.59737	2.09128	2	1	1	1.3	0.493905	0	4
1282	602463	4502390	1.63172	2.09128	2	1	1	1.4459	0.459559	0	4
1283	596623	4502470	1.63172	2.09128	2	1	1	1.4459	0.459559	0	4
1284	596943	4502470	1.59737	2.09128	2	1	1	1.3	0.493905	0	4
1285	596623	4502550	1.63172	2.09128	2	1	1	1.4459	0.459559	0	4
1286	602383	4502550	1.63172	2.09128	2	1	1	1.4459	0.459559	0	4
1287	596623	4502630	1.63172	2.09128	2	1	1	1.4459	0.459559	0	4
1288	602383	4502630	1.59737	2.09128	2	1	1	1.3	0.493905	0	4
1289	602463	4502870	1.59737	2.09128	2	1	1	1.3	0.493905	0	4

## Sheet: 2080
OBJECTID	x	y	Exposure	Exposure; No Habitat	Surge	Relief	Wave Exposure	Natural Habitats	Habitat Role	Erodible	Geomorphology
1	589787	4488570	4.10729	4.78176	5	5	5	2.33779	0.674477	0	4
2	589867	4488570	4.17929	4.78176	5	5	5	2.55	0.602477	0	4
3	589707	4488650	3.96524	4.78176	5	5	5	1.96055	0.816523	0	4
4	589947	4488650	3.99687	4.57305	5	5	4	2.55	0.57618	0	4
5	590027	4488650	3.99687	4.57305	5	5	4	2.55	0.57618	0	4
6	589707	4488730	3.96524	4.78176	5	5	5	1.96055	0.816523	0	4
7	590107	4488730	3.99687	4.57305	5	5	4	2.55	0.57618	0	4
8	589707	4488810	4.10729	4.78176	5	5	5	2.33779	0.674477	0	4
9	590187	4488810	3.99687	4.57305	5	5	4	2.55	0.57618	0	4
10	590267	4488810	3.99687	4.57305	5	5	4	2.55	0.57618	0	4
11	589707	4488890	4.10729	4.78176	5	5	5	2.33779	0.674477	0	4
12	590347	4488890	3.99687	4.57305	5	5	4	2.55	0.57618	0	4
13	590427	4488890	4.57305	4.57305	5	5	4	5	0	0	4
14	589787	4488970	4.03624	4.78176	5	5	5	2.14246	0.745525	0	4
15	590507	4488970	3.99687	4.57305	5	5	4	2.55	0.57618	0	4
16	590587	4488970	3.99687	4.57305	5	5	4	2.55	0.57618	0	4
17	589787	4489050	3.96524	4.78176	5	5	5	1.96055	0.816523	0	4
18	590667	4489050	3.99687	4.57305	5	5	4	2.55	0.57618	0	4
19	590747	4489050	3.99687	4.57305	5	5	4	2.55	0.57618	0	4
20	589787	4489130	3.89355	4.78176	5	5	5	1.7896	0.888217	0	4
21	590827	4489130	3.99687	4.57305	5	5	4	2.55	0.57618	0	4
22	590907	4489130	3.99687	4.57305	5	5	4	2.55	0.57618	0	4
23	589787	4489210	3.72615	4.78176	5	5	5	1.43659	1.05561	0	4
24	590987	4489210	3.99687	4.57305	5	5	4	2.55	0.57618	0	4
25	591067	4489210	3.99687	4.57305	5	5	4	2.55	0.57618	0	4
26	589787	4489290	3.80191	4.78176	5	5	5	1.58869	0.979852	0	4
27	591147	4489290	3.99687	4.57305	5	5	4	2.55	0.57618	0	4
28	591227	4489290	3.99687	4.57305	5	5	4	2.55	0.57618	0	4
29	589787	4489370	3.62716	4.78176	5	5	5	1.25564	1.1546	0	4
30	591307	4489370	3.99687	4.57305	5	5	4	2.55	0.57618	0	4
31	591387	4489370	3.99687	4.57305	5	5	4	2.55	0.57618	0	4
32	589707	4489450	3.87543	4.78176	5	5	5	1.74836	0.90633	0	4
33	591467	4489450	3.99687	4.57305	5	5	4	2.55	0.57618	0	4
34	591547	4489450	3.99687	4.57305	5	5	4	2.55	0.57618	0	4
35	589707	4489530	3.87543	4.78176	5	5	5	1.74836	0.90633	0	4
36	591627	4489530	3.99687	4.57305	5	5	4	2.55	0.57618	0	4
37	591707	4489530	3.99687	4.57305	5	5	4	2.55	0.57618	0	4
38	589707	4489610	4.03624	4.78176	5	5	5	2.14246	0.745525	0	4
39	591787	4489610	3.99687	4.57305	5	5	4	2.55	0.57618	0	4
40	591867	4489610	3.99687	4.57305	5	5	4	2.55	0.57618	0	4
41	589707	4489690	4.03624	4.78176	5	5	5	2.14246	0.745525	0	4
42	591947	4489690	3.99687	4.57305	5	5	4	2.55	0.57618	0	4
43	589707	4489770	4.10729	4.78176	5	5	5	2.33779	0.674477	0	4
44	592027	4489770	3.99687	4.57305	5	5	4	2.55	0.57618	0	4
45	592107	4489770	3.92801	4.57305	5	5	4	2.33779	0.645037	0	4
46	592187	4489770	3.99687	4.57305	5	5	4	2.55	0.57618	0	4
47	589787	4489850	4.03624	4.78176	5	5	5	2.14246	0.745525	0	4
48	592027	4489850	3.7734	4.31736	5	5	3	2.55	0.543965	0	4
49	592267	4489850	3.99687	4.57305	5	5	4	2.55	0.57618	0	4
50	592347	4489850	3.99687	4.57305	5	5	4	2.55	0.57618	0	4
51	589787	4489930	4.03624	4.78176	5	5	5	2.14246	0.745525	0	4
52	592427	4489930	3.92801	4.57305	5	5	4	2.33779	0.645037	0	4
53	589867	4490010	4.03624	4.78176	5	5	5	2.14246	0.745525	0	4
54	592507	4490010	3.92801	4.57305	5	5	4	2.33779	0.645037	0	4
55	592587	4490010	3.92801	4.57305	5	5	4	2.33779	0.645037	0	4
56	592667	4490010	3.99687	4.57305	5	5	4	2.55	0.57618	0	4
57	589947	4490090	4.03624	4.78176	5	5	5	2.14246	0.745525	0	4
58	592747	4490090	3.99687	4.57305	5	5	4	2.55	0.57618	0	4
59	592827	4490090	3.99687	4.57305	5	5	4	2.55	0.57618	0	4
60	590027	4490170	4.17929	4.78176	5	5	5	2.55	0.602477	0	4
61	590107	4490170	4.10729	4.78176	5	5	5	2.33779	0.674477	0	4
62	590187	4490170	3.87543	4.78176	5	5	5	1.74836	0.90633	0	4
63	592907	4490170	3.99687	4.57305	5	5	4	2.55	0.57618	0	4
64	592987	4490170	3.99687	4.57305	5	5	4	2.55	0.57618	0	4
65	593067	4490170	3.79217	4.57305	5	5	4	1.96055	0.780884	0	4
66	593147	4490170	3.79217	4.57305	5	5	4	1.96055	0.780884	0	4
67	593227	4490170	3.79217	4.57305	5	5	4	1.96055	0.780884	0	4
68	593307	4490170	3.99687	4.57305	5	5	4	2.55	0.57618	0	4
69	593387	4490170	3.99687	4.57305	5	5	4	2.55	0.57618	0	4
70	593467	4490170	3.99687	4.57305	5	5	4	2.55	0.57618	0	4
71	590267	4490250	4.17929	4.78176	5	5	5	2.55	0.602477	0	4
72	590347	4490250	4.17929	4.78176	5	5	5	2.55	0.602477	0	4
73	590427	4490250	4.03624	4.78176	5	5	5	2.14246	0.745525	0	4
74	593547	4490250	3.99687	4.57305	5	5	4	2.55	0.57618	0	4
75	593627	4490250	3.99687	4.57305	5	5	4	2.55	0.57618	0	4
76	593707	4490250	4.17929	4.78176	5	5	5	2.55	0.602477	0	4
77	590507	4490330	4.10729	4.78176	5	5	5	2.33779	0.674477	0	4
78	590587	4490330	4.10729	4.78176	5	5	5	2.33779	0.674477	0	4
79	593787	4490330	3.99687	4.57305	5	5	4	2.55	0.57618	0	4
80	593867	4490330	3.99687	4.57305	5	5	4	2.55	0.57618	0	4
81	590667	4490410	4.10729	4.78176	5	5	5	2.33779	0.674477	0	4
82	593947	4490410	3.79217	4.57305	5	5	4	1.96055	0.780884	0	4
83	594027	4490410	3.92801	4.57305	5	5	4	2.33779	0.645037	0	4
84	594107	4490410	4.17929	4.78176	5	5	5	2.55	0.602477	0	4
85	590747	4490490	3.92801	4.57305	5	4	5	2.33779	0.645037	0	4
86	594187	4490490	3.99687	4.57305	5	5	4	2.55	0.57618	0	4
87	594267	4490490	4.17929	4.78176	5	5	5	2.55	0.602477	0	4
88	594347	4490490	4.17929	4.78176	5	5	5	2.55	0.602477	0	4
89	590827	4490570	3.92801	4.57305	5	4	5	2.33779	0.645037	0	4
90	594427	4490570	3.99687	4.57305	5	5	4	2.55	0.57618	0	4
91	594507	4490570	4.17929	4.78176	5	5	5	2.55	0.602477	0	4
92	590907	4490650	3.86007	4.57305	5	4	5	2.14246	0.712985	0	4
93	594587	4490650	3.99687	4.57305	5	5	4	2.55	0.57618	0	4
94	594667	4490650	4.17929	4.78176	5	5	5	2.55	0.602477	0	4
95	594747	4490650	4.17929	4.78176	5	5	5	2.55	0.602477	0	4
96	590987	4490730	4.57305	4.57305	5	4	5	5	0	0	4
97	591067	4490730	4.57305	4.57305	5	4	5	5	0	0	4
98	591147	4490730	4.57305	4.57305	5	4	5	5	0	0	4
99	591227	4490730	4.20838	4.57305	5	4	5	3.3	0.364672	0	4
100	591307	4490730	4.57305	4.57305	5	4	5	5	0	0	4
101	591387	4490730	4.57305	4.57305	5	4	5	5	0	0	4
102	591467	4490730	4.20838	4.57305	5	4	5	3.3	0.364672	0	4
103	592427	4490730	2.98589	3.80731	5	4	2	1.48338	0.821415	0	4
104	592507	4490730	3.12217	3.98107	5	5	2	1.48338	0.858904	0	4
105	594827	4490730	4.17929	4.78176	5	5	5	2.55	0.602477	0	4
106	594907	4490730	4.17929	4.78176	5	5	5	2.55	0.602477	0	4
107	591547	4490810	4.57305	4.57305	5	4	5	5	0	0	4
108	591627	4490810	4.20838	4.57305	5	4	5	3.3	0.364672	0	4
109	592507	4490810	2.98589	3.80731	5	4	2	1.48338	0.821415	0	4
110	592667	4490810	3.3859	4.31736	5	5	3	1.48338	0.931457	0	4
111	594987	4490810	4.17929	4.78176	5	5	5	2.55	0.602477	0	4
112	595067	4490810	4.17929	4.78176	5	5	5	2.55	0.602477	0	4
113	591707	4490890	4.57305	4.57305	5	4	5	5	0	0	4
114	591787	4490890	4.20838	4.57305	5	4	5	3.3	0.364672	0	4
115	592507	4490890	3.22159	4.12892	5	4	3	1.4459	0.907331	0	4
116	592587	4490890	3.36587	4.12892	5	4	3	1.8	0.763052	0	4
117	592747	4490890	3.72792	4.57305	5	5	4	1.8	0.845131	0	4
118	592827	4490890	3.72792	4.57305	5	5	4	1.8	0.845131	0	4
119	592907	4490890	3.65814	4.57305	5	5	4	1.63772	0.914913	0	4
120	592987	4490890	4.78176	4.78176	5	5	5	5	0	0	4
121	593067	4490890	4.40045	4.78176	5	5	5	3.3	0.381316	0	4
122	593147	4490890	4.03624	4.78176	5	5	5	2.14246	0.745525	0	4
123	595147	4490890	4.17929	4.78176	5	5	5	2.55	0.602477	0	4
124	595227	4490890	4.17929	4.78176	5	5	5	2.55	0.602477	0	4
125	591867	4490970	4.20838	4.57305	5	4	5	3.3	0.364672	0	4
126	591947	4490970	4.20838	4.57305	5	4	5	3.3	0.364672	0	4
127	592347	4490970	3.42989	4.37345	5	4	4	1.48338	0.943558	0	4
128	592427	4490970	3.41238	4.37345	5	4	4	1.4459	0.961067	0	4
129	593227	4490970	4.31656	4.78176	5	5	5	2.99722	0.465202	0	4
130	593307	4490970	3.86007	4.57305	5	5	4	2.14246	0.712985	0	4
131	595307	4490970	4.17929	4.78176	5	5	5	2.55	0.602477	0	4
132	595387	4490970	4.17929	4.78176	5	5	5	2.55	0.602477	0	4
133	595467	4490970	4.17929	4.78176	5	5	5	2.55	0.602477	0	4
134	592027	4491050	4.20838	4.57305	5	4	5	3.3	0.364672	0	4
135	592107	4491050	3.49302	4.57305	5	4	5	1.3	1.08003	0	4
136	592267	4491050	3.26526	4.37345	5	4	4	1.15995	1.10819	0	4
137	593387	4491050	3.61808	4.57305	5	5	4	1.55	0.954969	0	4
138	595547	4491050	4.17929	4.78176	5	5	5	2.55	0.602477	0	4
139	595627	4491050	4.17929	4.78176	5	5	5	2.55	0.602477	0	4
140	592187	4491130	3.56812	4.57305	5	4	5	1.4459	1.00493	0	4
141	593467	4491130	3.70678	4.78176	5	5	5	1.39963	1.07498	0	4
142	595707	4491130	4.17929	4.78176	5	5	5	2.55	0.602477	0	4
143	595787	4491130	4.17929	4.78176	5	5	5	2.55	0.602477	0	4
144	593547	4491210	3.96524	4.78176	5	5	5	1.96055	0.816523	0	4
145	595867	4491210	4.17929	4.78176	5	5	5	2.55	0.602477	0	4
146	595947	4491210	4.17929	4.78176	5	5	5	2.55	0.602477	0	4
147	593547	4491290	4.40045	4.78176	5	5	5	3.3	0.381316	0	4
148	596027	4491290	4.17929	4.78176	5	5	5	2.55	0.602477	0	4
149	596107	4491290	4.17929	4.78176	5	5	5	2.55	0.602477	0	4
150	596187	4491290	4.17929	4.78176	5	5	5	2.55	0.602477	0	4
151	596267	4491290	4.10729	4.78176	5	5	5	2.33779	0.674477	0	4
152	596347	4491290	4.17929	4.78176	5	5	5	2.55	0.602477	0	4
153	593627	4491370	4.40045	4.78176	5	5	5	3.3	0.381316	0	4
154	596427	4491370	4.17929	4.78176	5	5	5	2.55	0.602477	0	4
155	593707	4491450	4.40045	4.78176	5	5	5	3.3	0.381316	0	4
156	593787	4491450	4.40045	4.78176	5	5	5	3.3	0.381316	0	4
157	593867	4491450	4.40045	4.78176	5	5	5	3.3	0.381316	0	4
158	593947	4491450	4.40045	4.78176	5	5	5	3.3	0.381316	0	4
159	594107	4491450	4.20838	4.57305	5	5	4	3.3	0.364672	0	4
160	594187	4491450	4.10729	4.78176	5	5	5	2.33779	0.674477	0	4
161	594507	4491450	4.57305	4.57305	5	5	4	5	0	0	4
162	596507	4491450	4.17929	4.78176	5	5	5	2.55	0.602477	0	4
163	596587	4491450	4.17929	4.78176	5	5	5	2.55	0.602477	0	4
164	594027	4491530	4.78176	4.78176	5	5	5	5	0	0	4
165	594267	4491530	4.17929	4.78176	5	5	5	2.55	0.602477	0	4
166	594347	4491530	4.78176	4.78176	5	5	5	5	0	0	4
167	594427	4491530	4.78176	4.78176	5	5	5	5	0	0	4
168	594587	4491530	4.78176	4.78176	5	5	5	5	0	0	4
169	594667	4491530	4.5144	4.5144	5	5	5	5	0	0	3
170	594747	4491530	4.78176	4.78176	5	5	5	5	0	0	4
171	594827	4491530	4.5144	4.5144	5	5	5	5	0	0	3
172	594907	4491530	4.5144	4.5144	5	5	5	5	0	0	3
173	594987	4491530	4.16277	4.16277	5	5	5	5	0	0	2
174	596667	4491530	4.17929	4.78176	5	5	5	2.55	0.602477	0	4
175	596747	4491530	4.17929	4.78176	5	5	5	2.55	0.602477	0	4
176	584507	4491610	3.66361	3.98107	5	2	5	3.3	0.317466	0	4
177	585387	4491610	3.48518	4.12892	5	3	4	2.14246	0.64374	0	4
178	585467	4491610	3.48518	4.12892	5	3	4	2.14246	0.64374	0	4
179	585547	4491610	3.48518	4.12892	5	3	4	2.14246	0.64374	0	4
180	585627	4491610	3.48518	4.12892	5	3	4	2.14246	0.64374	0	4
181	585707	4491610	3.6087	4.12892	5	3	4	2.55	0.520222	0	4
182	585787	4491610	3.6087	4.12892	5	3	4	2.55	0.520222	0	4
183	595067	4491610	4.16277	4.16277	5	5	5	5	0	0	2
184	595147	4491610	4.16277	4.16277	5	5	5	5	0	0	2
185	596827	4491610	4.17929	4.78176	5	5	5	2.55	0.602477	0	4
186	596907	4491610	4.17929	4.78176	5	5	5	2.55	0.602477	0	4
187	584427	4491690	3.83081	4.16277	5	2	5	3.3	0.331954	1	5
188	585867	4491690	3.69158	4.37345	5	4	4	2.14246	0.681865	0	4
189	585947	4491690	3.69158	4.37345	5	4	4	2.14246	0.681865	0	4
190	586027	4491690	3.69158	4.37345	5	4	4	2.14246	0.681865	0	4
191	586107	4491690	3.82242	4.37345	5	4	4	2.55	0.551032	0	4
192	586187	4491690	3.82242	4.37345	5	4	4	2.55	0.551032	0	4
193	586267	4491690	3.82242	4.37345	5	4	4	2.55	0.551032	0	4
194	586347	4491690	3.82242	4.37345	5	4	4	2.55	0.551032	0	4
195	595227	4491690	3.83081	4.16277	5	5	5	3.3	0.331954	0	2
196	595307	4491690	3.83081	4.16277	5	5	5	3.3	0.331954	0	2
197	596987	4491690	4.17929	4.78176	5	5	5	2.55	0.602477	0	4
198	597067	4491690	4.17929	4.78176	5	5	5	2.55	0.602477	0	4
199	584347	4491770	3.5037	3.80731	5	2	4	3.3	0.303609	0	4
200	584427	4491770	3.66361	3.98107	5	2	4	3.3	0.317466	1	5
201	586427	4491770	3.69158	4.37345	5	4	4	2.14246	0.681865	0	4
202	586507	4491770	3.69158	4.37345	5	4	4	2.14246	0.681865	0	4
203	586587	4491770	3.69158	4.37345	5	4	4	2.14246	0.681865	0	4
204	586667	4491770	3.69158	4.37345	5	4	4	2.14246	0.681865	0	4
205	586747	4491770	3.69158	4.37345	5	4	4	2.14246	0.681865	0	4
206	586827	4491770	3.82242	4.37345	5	4	4	2.55	0.551032	0	4
207	586907	4491770	3.82242	4.37345	5	4	4	2.55	0.551032	0	4
208	595387	4491770	3.83081	4.16277	5	5	5	3.3	0.331954	0	2
209	597147	4491770	4.17929	4.78176	5	5	5	2.55	0.602477	0	4
210	597227	4491770	4.17929	4.78176	5	5	5	2.55	0.602477	0	4
211	584187	4491850	3.5037	3.80731	5	2	4	3.3	0.303609	0	4
212	584267	4491850	3.5037	3.80731	5	2	4	3.3	0.303609	0	4
213	586987	4491850	3.69158	4.37345	5	4	4	2.14246	0.681865	0	4
214	587067	4491850	3.69158	4.37345	5	4	4	2.14246	0.681865	0	4
215	587147	4491850	3.69158	4.37345	5	4	4	2.14246	0.681865	0	4
216	587227	4491850	3.69158	4.37345	5	4	4	2.14246	0.681865	0	4
217	587307	4491850	3.82242	4.37345	5	4	4	2.55	0.551032	0	4
218	595467	4491850	4.16277	4.16277	5	5	5	5	0	0	2
219	595547	4491850	3.83081	4.16277	5	5	5	3.3	0.331954	0	2
220	597307	4491850	4.17929	4.78176	5	5	5	2.55	0.602477	0	4
221	597387	4491850	4.17929	4.78176	5	5	5	2.55	0.602477	0	4
222	583787	4491930	3.66361	3.98107	5	2	5	3.3	0.317466	0	4
223	583867	4491930	3.98107	3.98107	5	2	5	5	0	0	4
224	583947	4491930	3.80731	3.80731	5	2	4	5	0	0	4
225	584027	4491930	3.5037	3.80731	5	2	4	3.3	0.303609	0	4
226	584107	4491930	3.66361	3.98107	5	2	4	3.3	0.317466	1	5
227	587387	4491930	3.69158	4.37345	5	4	4	2.14246	0.681865	0	4
228	587467	4491930	3.69158	4.37345	5	4	4	2.14246	0.681865	0	4
229	587547	4491930	3.69158	4.37345	5	4	4	2.14246	0.681865	0	4
230	587627	4491930	3.69158	4.37345	5	4	4	2.14246	0.681865	0	4
231	587707	4491930	3.69158	4.37345	5	4	4	2.14246	0.681865	0	4
232	587787	4491930	3.82242	4.37345	5	4	4	2.55	0.551032	0	4
233	587867	4491930	3.82242	4.37345	5	4	4	2.55	0.551032	0	4
234	587947	4491930	3.82242	4.37345	5	4	4	2.55	0.551032	0	4
235	595627	4491930	3.83081	4.16277	5	5	5	3.3	0.331954	0	2
236	597467	4491930	4.17929	4.78176	5	5	5	2.55	0.602477	0	4
237	597547	4491930	4.17929	4.78176	5	5	5	2.55	0.602477	0	4
238	583707	4492010	3.66361	3.98107	5	2	5	3.3	0.317466	0	4
239	588027	4492010	3.69158	4.37345	5	4	4	2.14246	0.681865	0	4
240	588107	4492010	3.69158	4.37345	5	4	4	2.14246	0.681865	0	4
241	588187	4492010	3.69158	4.37345	5	4	4	2.14246	0.681865	0	4
242	588267	4492010	3.69158	4.37345	5	4	4	2.14246	0.681865	0	4
243	588347	4492010	3.69158	4.37345	5	4	4	2.14246	0.681865	0	4
244	588427	4492010	3.69158	4.37345	5	4	4	2.14246	0.681865	0	4
245	588507	4492010	3.48518	4.12892	5	4	4	2.14246	0.64374	0	3
246	588587	4492010	4.37345	4.37345	5	4	4	5	0	0	4
247	588667	4492010	4.37345	4.37345	5	4	4	5	0	0	4
248	588747	4492010	4.37345	4.37345	5	4	4	5	0	0	4
249	588827	4492010	4.37345	4.37345	5	4	4	5	0	0	4
250	595707	4492010	3.83081	4.16277	5	5	5	3.3	0.331954	0	2
251	595787	4492010	3.83081	4.16277	5	5	5	3.3	0.331954	0	2
252	597627	4492010	4.17929	4.78176	5	5	5	2.55	0.602477	0	4
253	597707	4492010	4.17929	4.78176	5	5	5	2.55	0.602477	0	4
254	583627	4492090	3.66361	3.98107	5	2	5	3.3	0.317466	0	4
255	588907	4492090	4.37345	4.37345	5	4	4	5	0	0	4
256	588987	4492090	4.37345	4.37345	5	4	4	5	0	0	4
257	589067	4492090	4.37345	4.37345	5	4	4	5	0	0	4
258	589147	4492090	3.75657	4.37345	5	4	4	2.33779	0.616883	0	4
259	595867	4492090	3.83081	4.16277	5	5	5	3.3	0.331954	0	2
260	597787	4492090	4.17929	4.78176	5	5	5	2.55	0.602477	0	4
261	597867	4492090	4.17929	4.78176	5	5	5	2.55	0.602477	0	4
262	583627	4492170	3.66361	3.98107	5	2	5	3.3	0.317466	0	4
263	589227	4492170	3.54451	4.37345	5	4	4	1.74836	0.828938	0	4
264	589307	4492170	3.69158	4.37345	5	4	4	2.14246	0.681865	0	4
265	589387	4492170	3.82242	4.37345	5	4	4	2.55	0.551032	0	4
266	589467	4492170	3.69158	4.37345	5	4	4	2.14246	0.681865	0	4
267	589547	4492170	3.69158	4.37345	5	4	4	2.14246	0.681865	0	4
268	589627	4492170	3.82242	4.37345	5	4	4	2.55	0.551032	0	4
269	589707	4492170	4.12892	4.12892	5	4	4	5	0	0	3
270	589787	4492170	4.12892	4.12892	5	4	4	5	0	0	3
271	589867	4492170	4.12892	4.12892	5	4	4	5	0	0	3
272	589947	4492170	4.12892	4.12892	5	4	4	5	0	0	3
273	590027	4492170	4.12892	4.12892	5	4	4	5	0	0	3
274	590107	4492170	3.72723	4.12892	5	4	4	2.99722	0.401689	0	3
275	590187	4492170	3.72723	4.12892	5	4	4	2.99722	0.401689	0	3
276	590267	4492170	4.12892	4.12892	5	4	4	5	0	0	3
277	590347	4492170	4.12892	4.12892	5	4	4	5	0	0	3
278	590427	4492170	4.12892	4.12892	5	4	4	5	0	0	3
279	595947	4492170	3.83081	4.16277	5	5	5	3.3	0.331954	0	2
280	596027	4492170	3.83081	4.16277	5	5	5	3.3	0.331954	0	2
281	597947	4492170	4.17929	4.78176	5	5	5	2.55	0.602477	0	4
282	598027	4492170	4.17929	4.78176	5	5	5	2.55	0.602477	0	4
283	598107	4492170	4.17929	4.78176	5	5	5	2.55	0.602477	0	4
284	583627	4492250	3.66361	3.98107	5	2	5	3.3	0.317466	0	4
285	590507	4492250	4.12892	4.12892	5	4	4	5	0	0	3
286	596107	4492250	3.83081	4.16277	5	5	5	3.3	0.331954	0	2
287	598187	4492250	4.17929	4.78176	5	5	5	2.55	0.602477	0	4
288	598267	4492250	4.17929	4.78176	5	5	5	2.55	0.602477	0	4
289	583547	4492330	3.59377	3.98107	5	2	5	2.99722	0.387305	0	4
290	590507	4492330	3.89806	3.89806	5	4	3	5	0	0	3
291	593547	4492330	4.57305	4.57305	5	5	4	5	0	0	4
292	596187	4492330	3.75778	4.16277	5	5	5	2.99722	0.404982	0	2
293	596267	4492330	3.75778	4.16277	5	5	5	2.99722	0.404982	0	2
294	598347	4492330	4.17929	4.78176	5	5	5	2.55	0.602477	0	4
295	598427	4492330	4.17929	4.78176	5	5	5	2.55	0.602477	0	4
296	583547	4492410	3.66361	3.98107	5	2	5	3.3	0.317466	0	4
297	590507	4492410	3.89806	3.89806	5	4	3	5	0	0	3
298	593467	4492410	4.12815	4.57305	5	5	4	2.99722	0.444897	0	4
299	593627	4492410	3.98107	3.98107	5	5	2	5	0	0	4
300	593707	4492410	3.98107	3.98107	5	5	2	5	0	0	4
301	596347	4492410	3.98107	3.98107	5	5	4	5	0	0	2
302	598507	4492410	4.17929	4.78176	5	5	5	2.55	0.602477	0	4
303	598587	4492410	4.17929	4.78176	5	5	5	2.55	0.602477	0	4
304	583547	4492490	3.66361	3.98107	5	2	5	3.3	0.317466	0	4
305	585547	4492490	2.58197	2.95418	5	3	1	2.55	0.372211	0	3
306	590507	4492490	3.59443	3.59443	5	4	2	5	0	0	3
307	593467	4492490	3.87731	4.37345	5	4	4	2.73845	0.496135	0	4
308	593787	4492490	3.52945	3.98107	5	5	2	2.73845	0.451623	0	4
309	593867	4492490	3.52945	3.98107	5	5	2	2.73845	0.451623	0	4
310	593947	4492490	3.52945	3.98107	5	5	2	2.73845	0.451623	0	4
311	594027	4492490	3.52945	3.98107	5	5	2	2.73845	0.451623	0	4
312	594107	4492490	3.66361	3.98107	5	5	2	3.3	0.317466	0	4
313	594187	4492490	3.66361	3.98107	5	5	2	3.3	0.317466	0	4
314	594267	4492490	4.31736	4.31736	5	5	3	5	0	0	4
315	596427	4492490	3.98107	3.98107	5	5	4	5	0	0	2
316	598667	4492490	4.17929	4.78176	5	5	5	2.55	0.602477	0	4
317	598747	4492490	4.17929	4.78176	5	5	5	2.55	0.602477	0	4
318	583627	4492570	3.5037	3.80731	5	2	4	3.3	0.303609	0	4
319	585307	4492570	2.58197	2.95418	5	3	1	2.55	0.372211	0	3
320	585387	4492570	3.21643	3.68011	5	3	3	2.55	0.463675	0	3
321	585467	4492570	3.21643	3.68011	5	3	3	2.55	0.463675	0	3
322	585627	4492570	2.9659	3.39346	5	3	2	2.55	0.427558	0	3
323	585707	4492570	2.9659	3.39346	5	3	2	2.55	0.427558	0	3
324	590507	4492570	3.89806	3.89806	5	4	3	5	0	0	3
325	593467	4492570	3.72723	4.12892	5	4	3	2.99722	0.401689	0	4
326	594347	4492570	3.52945	3.98107	5	5	2	2.73845	0.451623	0	4
327	594427	4492570	3.82759	4.31736	5	5	3	2.73845	0.489773	0	4
328	594507	4492570	4.31736	4.31736	5	5	3	5	0	0	4
329	596507	4492570	3.98107	3.98107	5	5	4	5	0	0	2
330	596587	4492570	3.98107	3.98107	5	5	4	5	0	0	2
331	598827	4492570	4.17929	4.78176	5	5	5	2.55	0.602477	0	4
332	598907	4492570	4.17929	4.78176	5	5	5	2.55	0.602477	0	4
333	583707	4492650	3.5037	3.80731	5	2	4	3.3	0.303609	0	4
334	585067	4492650	2.95418	2.95418	5	3	1	5	0	0	3
335	585147	4492650	3.16102	3.68011	5	3	3	2.33779	0.519086	0	3
336	585227	4492650	3.21643	3.68011	5	3	3	2.55	0.463675	0	3
337	585547	4492650	2.9659	3.39346	5	3	2	2.55	0.427558	0	3
338	590427	4492650	3.59443	3.59443	5	4	2	5	0	0	3
339	593387	4492650	3.62665	4.37345	5	4	4	1.96055	0.7468	0	4
340	594587	4492650	3.61358	4.07597	5	5	3	2.73845	0.462388	0	3
341	594667	4492650	4.07597	4.07597	5	5	3	5	0	0	3
342	596667	4492650	3.98107	3.98107	5	5	4	5	0	0	2
343	598987	4492650	4.17929	4.78176	5	5	5	2.55	0.602477	0	4
344	599067	4492650	4.17929	4.78176	5	5	5	2.55	0.602477	0	4
345	583867	4492730	3.5037	3.80731	5	2	4	3.3	0.303609	0	4
346	584827	4492730	3.34823	3.89806	5	3	3	2.33779	0.549829	0	4
347	584907	4492730	4.12892	4.12892	5	3	4	5	0	0	4
348	584987	4492730	3.89806	3.89806	5	3	3	5	0	0	4
349	585387	4492730	2.9148	3.39346	5	3	2	2.33779	0.478654	0	3
350	585467	4492730	2.9148	3.39346	5	3	2	2.33779	0.478654	0	3
351	585787	4492730	2.53748	2.95418	5	3	1	2.33779	0.416692	0	3
352	586347	4492730	2.53748	2.95418	5	3	1	2.33779	0.416692	0	3
353	586507	4492730	2.68776	3.12913	5	4	1	2.33779	0.44137	0	3
354	586587	4492730	2.89685	3.31445	5	4	1	2.55	0.417604	0	4
355	590427	4492730	3.31445	3.31445	5	4	2	5	0	0	2
356	593387	4492730	3.42387	4.12892	5	4	3	1.96055	0.705045	0	4
357	594747	4492730	4.07597	4.07597	5	5	3	5	0	0	3
358	594827	4492730	4.07597	4.07597	5	5	3	5	0	0	3
359	596747	4492730	3.98107	3.98107	5	5	4	5	0	0	2
360	596827	4492730	3.98107	3.98107	5	5	4	5	0	0	2
361	599147	4492730	4.17929	4.78176	5	5	5	2.55	0.602477	0	4
362	599227	4492730	4.17929	4.78176	5	5	5	2.55	0.602477	0	4
363	599307	4492730	4.17929	4.78176	5	5	5	2.55	0.602477	0	4
364	583947	4492810	3.5037	3.80731	5	2	4	3.3	0.303609	0	4
365	584427	4492810	3.3078	3.59443	5	2	3	3.3	0.286633	0	4
366	584507	4492810	3.5037	3.80731	5	2	4	3.3	0.303609	0	4
367	584587	4492810	3.80731	3.80731	5	2	4	5	0	0	4
368	584667	4492810	3.80731	3.80731	5	2	4	5	0	0	4
369	584747	4492810	3.21371	3.80731	5	2	4	2.14246	0.593598	0	4
370	584987	4492810	3.34823	3.89806	5	3	3	2.33779	0.549829	0	4
371	585307	4492810	2.9148	3.39346	5	3	2	2.33779	0.478654	0	3
372	585867	4492810	2.7186	2.95418	5	3	1	3.3	0.235577	0	3
373	586267	4492810	2.58197	2.95418	5	3	1	2.55	0.372211	0	3
374	586667	4492810	3.31445	3.31445	5	4	1	5	0	0	4
375	589547	4492810	2.8854	2.8854	5	4	1	5	0	0	2
376	589627	4492810	3.05015	3.31445	5	4	2	3.3	0.264307	0	2
377	589707	4492810	3.05015	3.31445	5	4	2	3.3	0.264307	0	2
378	589787	4492810	3.31445	3.31445	5	4	2	5	0	0	2
379	590427	4492810	3.59443	3.59443	5	4	2	5	0	0	3
380	593387	4492810	3.42387	4.12892	5	4	3	1.96055	0.705045	0	4
381	594907	4492810	4.07597	4.07597	5	5	3	5	0	0	3
382	596907	4492810	4.16277	4.16277	5	5	5	5	0	0	2
383	599387	4492810	4.17929	4.78176	5	5	5	2.55	0.602477	0	4
384	599467	4492810	4.17929	4.78176	5	5	5	2.55	0.602477	0	4
385	584107	4492890	3.80731	3.80731	5	2	4	5	0	0	4
386	584187	4492890	3.80731	3.80731	5	2	4	5	0	0	4
387	584267	4492890	3.98107	3.98107	5	2	5	5	0	0	4
388	584347	4492890	3.98107	3.98107	5	2	5	5	0	0	4
389	584747	4492890	3.43691	3.80731	5	2	4	2.99722	0.3704	0	4
390	584827	4492890	3.72723	4.12892	5	3	4	2.99722	0.401689	0	4
391	584907	4492890	3.24474	3.59443	5	3	2	2.99722	0.34969	0	4
392	585067	4492890	2.68776	3.12913	5	3	1	2.33779	0.44137	0	4
393	585147	4492890	2.68776	3.12913	5	3	1	2.33779	0.44137	0	4
394	585307	4492890	2.68776	3.12913	5	3	1	2.33779	0.44137	0	4
395	585947	4492890	2.95418	2.95418	5	3	1	5	0	0	3
396	586187	4492890	2.95418	2.95418	5	3	1	5	0	0	3
397	589147	4492890	2.992	3.31445	5	4	2	2.99722	0.322452	0	2
398	589227	4492890	3.05015	3.31445	5	4	2	3.3	0.264307	0	2
399	589307	4492890	3.05015	3.31445	5	4	2	3.3	0.264307	0	2
400	589387	4492890	3.31445	3.31445	5	4	2	5	0	0	2
401	589467	4492890	3.31445	3.31445	5	4	2	5	0	0	2
402	589867	4492890	3.59443	3.59443	5	4	2	5	0	0	3
403	589947	4492890	3.59443	3.59443	5	4	2	5	0	0	3
404	590027	4492890	3.59443	3.59443	5	4	2	5	0	0	3
405	590107	4492890	3.59443	3.59443	5	4	2	5	0	0	3
406	590187	4492890	3.59443	3.59443	5	4	2	5	0	0	3
407	590267	4492890	3.59443	3.59443	5	4	2	5	0	0	3
408	590347	4492890	3.59443	3.59443	5	4	2	5	0	0	3
409	591627	4492890	3.5652	4.37345	5	4	4	1.8	0.808244	0	4
410	591707	4492890	3.49847	4.37345	5	4	4	1.63772	0.874979	0	4
411	593387	4492890	3.75657	4.37345	5	4	4	2.33779	0.616883	0	4
412	594907	4492890	3.75093	4.07597	5	5	3	3.3	0.325032	0	3
413	596987	4492890	4.16277	4.16277	5	5	5	5	0	0	2
414	599547	4492890	4.17929	4.78176	5	5	5	2.55	0.602477	0	4
415	599627	4492890	4.17929	4.78176	5	5	5	2.55	0.602477	0	4
416	599707	4492890	4.17929	4.78176	5	5	5	2.55	0.602477	0	4
417	584667	4492970	3.43691	3.80731	5	2	4	2.99722	0.3704	0	4
418	585227	4492970	2.68776	3.12913	5	3	1	2.33779	0.44137	0	4
419	585387	4492970	2.68776	3.12913	5	3	1	2.33779	0.44137	0	4
420	586107	4492970	2.58197	2.95418	5	3	1	2.55	0.372211	0	3
421	588667	4492970	2.8854	2.8854	5	4	1	5	0	0	2
422	588747	4492970	2.8854	2.8854	5	4	1	5	0	0	2
423	588827	4492970	2.8854	2.8854	5	4	1	5	0	0	2
424	588907	4492970	3.31445	3.31445	5	4	2	5	0	0	2
425	588987	4492970	3.31445	3.31445	5	4	2	5	0	0	2
426	589067	4492970	3.31445	3.31445	5	4	2	5	0	0	2
427	589147	4492970	3.05015	3.31445	5	4	2	3.3	0.264307	0	2
428	589467	4492970	3.31445	3.31445	5	4	2	5	0	0	2
429	589547	4492970	3.31445	3.31445	5	4	2	5	0	0	2
430	590187	4492970	3.59443	3.59443	5	4	2	5	0	0	3
431	590267	4492970	3.59443	3.59443	5	4	2	5	0	0	3
432	590347	4492970	3.59443	3.59443	5	4	2	5	0	0	3
433	590427	4492970	3.59443	3.59443	5	4	2	5	0	0	3
434	590507	4492970	3.72723	4.12892	5	4	3	2.99722	0.401689	0	4
435	591387	4492970	3.49847	4.37345	5	4	4	1.63772	0.874979	0	4
436	591467	4492970	3.42989	4.37345	5	4	4	1.48338	0.943558	0	4
437	591547	4492970	3.17101	4.12892	5	4	3	1.3359	0.957913	0	4
438	591787	4492970	3.17101	4.12892	5	4	3	1.3359	0.957913	0	4
439	593387	4492970	3.6087	4.12892	5	4	3	2.55	0.520222	0	4
440	594987	4492970	3.75093	4.07597	5	5	3	3.3	0.325032	0	3
441	597067	4492970	4.16277	4.16277	5	5	5	5	0	0	2
442	597147	4492970	4.16277	4.16277	5	5	5	5	0	0	2
443	597787	4492970	3.98107	3.98107	5	5	4	5	0	0	2
444	599787	4492970	4.17929	4.78176	5	5	5	2.55	0.602477	0	4
445	599867	4492970	4.17929	4.78176	5	5	5	2.55	0.602477	0	4
446	584587	4493050	3.5037	3.80731	5	2	4	3.3	0.303609	0	4
447	585307	4493050	2.68776	3.12913	5	3	1	2.33779	0.44137	0	4
448	585387	4493050	2.68776	3.12913	5	3	1	2.33779	0.44137	0	4
449	588907	4493050	2.8854	2.8854	5	4	1	5	0	0	2
450	588987	4493050	2.8854	2.8854	5	4	1	5	0	0	2
451	589067	4493050	2.8854	2.8854	5	4	1	5	0	0	2
452	589227	4493050	2.8854	2.8854	5	4	1	5	0	0	2
453	589307	4493050	2.65531	2.8854	5	4	1	3.3	0.230093	0	2
454	589387	4493050	2.65531	2.8854	5	4	1	3.3	0.230093	0	2
455	589627	4493050	2.8854	2.8854	5	4	1	5	0	0	2
456	589707	4493050	2.8854	2.8854	5	4	1	5	0	0	2
457	589787	4493050	2.8854	2.8854	5	4	1	5	0	0	2
458	589867	4493050	3.31445	3.31445	5	4	2	5	0	0	2
459	589947	4493050	3.31445	3.31445	5	4	2	5	0	0	2
460	590027	4493050	3.59443	3.59443	5	4	2	5	0	0	3
461	590107	4493050	3.12913	3.12913	5	4	1	5	0	0	3
462	590587	4493050	3.18667	3.59443	5	4	2	2.73845	0.407762	0	3
463	590667	4493050	3.3078	3.59443	5	4	2	3.3	0.286633	0	3
464	590747	4493050	3.14155	3.59443	5	4	2	2.55	0.45288	0	3
465	590827	4493050	3.40692	3.89806	5	4	3	2.55	0.491135	0	3
466	590907	4493050	3.40692	3.89806	5	4	3	2.55	0.491135	0	3
467	590987	4493050	3.40692	3.89806	5	4	3	2.55	0.491135	0	3
468	591067	4493050	3.40692	3.89806	5	4	3	2.55	0.491135	0	3
469	591147	4493050	2.97744	3.89806	5	4	3	1.3	0.920619	0	3
470	591227	4493050	2.92681	4.12892	5	4	3	0.894875	1.20211	0	4
471	591307	4493050	2.92681	4.12892	5	4	3	0.894875	1.20211	0	4
472	591627	4493050	3.10369	3.80731	5	4	2	1.8	0.703617	0	4
473	591707	4493050	3.04559	3.80731	5	4	2	1.63772	0.761714	0	4
474	591787	4493050	3.23812	4.12892	5	4	3	1.48338	0.890801	0	4
475	591867	4493050	3.30286	4.12892	5	4	3	1.63772	0.826057	0	4
476	593387	4493050	3.36197	4.12892	5	4	3	1.7896	0.76695	0	4
477	594987	4493050	3.75093	4.07597	5	5	3	3.3	0.325032	0	3
478	597227	4493050	4.16277	4.16277	5	5	5	5	0	0	2
479	597307	4493050	4.16277	4.16277	5	5	5	5	0	0	2
480	597387	4493050	4.16277	4.16277	5	5	5	5	0	0	2
481	597467	4493050	4.16277	4.16277	5	5	5	5	0	0	2
482	597547	4493050	4.16277	4.16277	5	5	5	5	0	0	2
483	597627	4493050	4.16277	4.16277	5	5	5	5	0	0	2
484	597707	4493050	4.16277	4.16277	5	5	5	5	0	0	2
485	597867	4493050	4.16277	4.16277	5	5	5	5	0	0	2
486	597947	4493050	4.16277	4.16277	5	5	5	5	0	0	2
487	598027	4493050	4.16277	4.16277	5	5	5	5	0	0	2
488	598107	4493050	4.16277	4.16277	5	5	5	5	0	0	2
489	598187	4493050	4.16277	4.16277	5	5	5	5	0	0	2
490	598267	4493050	4.16277	4.16277	5	5	5	5	0	0	2
491	599947	4493050	4.17929	4.78176	5	5	5	2.55	0.602477	0	4
492	600027	4493050	4.17929	4.78176	5	5	5	2.55	0.602477	0	4
493	600107	4493050	4.17929	4.78176	5	5	5	2.55	0.602477	0	4
494	584667	4493130	3.3078	3.59443	5	2	4	3.3	0.286633	0	3
495	585467	4493130	2.64127	3.12913	5	3	1	2.14246	0.487864	0	4
496	591947	4493130	3.08269	4.12892	5	4	3	1.15995	1.04623	0	4
497	592027	4493130	3.22159	4.12892	5	4	3	1.4459	0.907331	0	4
498	593387	4493130	3.59693	4.12892	5	4	3	2.50871	0.531984	0	4
499	595067	4493130	4.07597	4.07597	5	5	3	5	0	0	3
500	598347	4493130	4.16277	4.16277	5	5	5	5	0	0	2
501	598427	4493130	4.5144	4.5144	5	5	5	5	0	0	3
502	598507	4493130	4.5144	4.5144	5	5	5	5	0	0	3
503	598587	4493130	4.5144	4.5144	5	5	5	5	0	0	3
504	600187	4493130	4.17929	4.78176	5	5	5	2.55	0.602477	0	4
505	600267	4493130	4.17929	4.78176	5	5	5	2.55	0.602477	0	4
506	600347	4493130	4.17929	4.78176	5	5	5	2.55	0.602477	0	4
507	584747	4493210	3.3078	3.59443	5	2	4	3.3	0.286633	0	3
508	591067	4493210	2.68364	3.59443	5	4	2	1.15995	0.910795	0	3
509	591147	4493210	2.68364	3.59443	5	4	2	1.15995	0.910795	0	3
510	591227	4493210	2.84257	3.80731	5	4	2	1.15995	0.964736	0	4
511	591307	4493210	2.77317	3.80731	5	4	2	1.02508	1.03414	0	4
512	591387	4493210	2.84257	3.80731	5	4	2	1.15995	0.964736	0	4
513	591467	4493210	2.77317	3.80731	5	4	2	1.02508	1.03414	0	4
514	592107	4493210	3.22159	4.12892	5	4	3	1.4459	0.907331	0	4
515	593307	4493210	3.66052	4.12892	5	4	3	2.73845	0.468395	0	4
516	595067	4493210	3.75093	4.07597	5	5	3	3.3	0.325032	0	3
517	598667	4493210	4.5144	4.5144	5	5	5	5	0	0	3
518	598747	4493210	4.5144	4.5144	5	5	5	5	0	0	3
519	600427	4493210	4.17929	4.78176	5	5	5	2.55	0.602477	0	4
520	600507	4493210	4.17929	4.78176	5	5	5	2.55	0.602477	0	4
521	600587	4493210	4.17929	4.78176	5	5	5	2.55	0.602477	0	4
522	600667	4493210	4.17929	4.78176	5	5	5	2.55	0.602477	0	4
523	600747	4493210	4.17929	4.78176	5	5	5	2.55	0.602477	0	4
524	584667	4493290	3.59443	3.59443	5	2	4	5	0	0	3
525	590907	4493290	2.73488	3.12913	5	4	1	2.55	0.394255	0	3
526	590987	4493290	3.14155	3.59443	5	4	2	2.55	0.45288	0	3
527	591067	4493290	2.44151	3.12913	5	4	1	1.4459	0.687629	0	3
528	591307	4493290	2.5861	3.31445	5	4	1	1.4459	0.728353	0	4
529	591547	4493290	2.97065	3.80731	5	4	2	1.4459	0.836658	0	4
530	591627	4493290	2.98589	3.80731	5	4	2	1.48338	0.821415	0	4
531	592107	4493290	3.30286	4.12892	5	4	3	1.63772	0.826057	0	4
532	593307	4493290	3.36197	4.12892	5	4	3	1.7896	0.76695	0	4
533	595147	4493290	4.31736	4.31736	5	5	4	5	0	0	3
534	598827	4493290	4.5144	4.5144	5	5	5	5	0	0	3
535	598907	4493290	4.5144	4.5144	5	5	5	5	0	0	3
536	598987	4493290	4.16277	4.16277	5	5	5	5	0	0	2
537	600827	4493290	4.10729	4.78176	5	5	5	2.33779	0.674477	0	4
538	600907	4493290	4.17929	4.78176	5	5	5	2.55	0.602477	0	4
539	600987	4493290	4.17929	4.78176	5	5	5	2.55	0.602477	0	4
540	601067	4493290	3.99687	4.57305	5	4	5	2.55	0.57618	0	4
541	584667	4493370	3.59443	3.59443	5	2	4	5	0	0	3
542	584747	4493370	3.59443	3.59443	5	2	4	5	0	0	3
543	584827	4493370	3.68011	3.68011	5	3	3	5	0	0	3
544	590747	4493370	2.73488	3.12913	5	4	1	2.55	0.394255	0	3
545	590827	4493370	2.73488	3.12913	5	4	1	2.55	0.394255	0	3
546	590907	4493370	2.73488	3.12913	5	4	1	2.55	0.394255	0	3
547	591147	4493370	2.39012	3.12913	5	4	1	1.3	0.739019	0	3
548	591227	4493370	2.53167	3.31445	5	4	1	1.3	0.782787	0	4
549	591387	4493370	2.5861	3.31445	5	4	1	1.4459	0.728353	0	4
550	591467	4493370	2.53167	3.31445	5	4	1	1.3	0.782787	0	4
551	591547	4493370	2.53167	3.31445	5	4	1	1.3	0.782787	0	4
552	591707	4493370	2.98589	3.80731	5	4	2	1.48338	0.821415	0	4
553	591787	4493370	2.59937	3.31445	5	4	1	1.48338	0.715084	0	4
554	592107	4493370	3.1001	3.80731	5	4	2	1.7896	0.707211	0	4
555	592187	4493370	3.36197	4.12892	5	4	3	1.7896	0.76695	0	4
556	592267	4493370	3.48518	4.12892	5	4	3	2.14246	0.64374	0	4
557	593227	4493370	3.54653	4.12892	5	4	3	2.33779	0.582392	0	4
558	595067	4493370	3.97308	4.31736	5	5	4	3.3	0.344282	0	3
559	599067	4493370	4.16277	4.16277	5	5	5	5	0	0	2
560	599147	4493370	4.16277	4.16277	5	5	5	5	0	0	2
561	601147	4493370	3.99687	4.57305	5	4	5	2.55	0.57618	0	4
562	601227	4493370	3.92801	4.57305	5	4	5	2.33779	0.645037	0	4
563	601307	4493370	3.92801	4.57305	5	4	5	2.33779	0.645037	0	4
564	601387	4493370	3.99687	4.57305	5	4	5	2.55	0.57618	0	4
565	584587	4493450	2.60517	2.60517	1	2	4	5	0	0	3
566	584747	4493450	2.26793	2.26793	1	2	2	5	0	0	3
567	584827	4493450	2.82523	2.82523	1	3	4	5	0	0	3
568	584907	4493450	2.66727	2.66727	1	3	3	5	0	0	3
569	590747	4493450	2.8854	2.8854	5	4	1	5	0	0	2
570	590907	4493450	2.73488	3.12913	5	4	1	2.55	0.394255	0	3
571	591627	4493450	2.70192	3.31445	5	4	1	1.8	0.612534	0	4
572	591867	4493450	3.80731	3.80731	5	4	2	5	0	0	4
573	591947	4493450	3.32761	3.80731	5	4	2	2.55	0.479701	0	4
574	592027	4493450	3.32761	3.80731	5	4	2	2.55	0.479701	0	4
575	592107	4493450	3.1001	3.80731	5	4	2	1.7896	0.707211	0	4
576	592347	4493450	3.42387	4.12892	5	4	3	1.96055	0.705045	0	4
577	592427	4493450	3.54653	4.12892	5	4	3	2.33779	0.582392	0	4
578	593227	4493450	3.42387	4.12892	5	4	3	1.96055	0.705045	0	4
579	594987	4493450	3.79966	4.12892	5	4	4	3.3	0.329255	0	3
580	599147	4493450	4.16277	4.16277	5	5	5	5	0	0	2
581	601467	4493450	3.92801	4.57305	5	4	5	2.33779	0.645037	0	4
582	601547	4493450	3.99687	4.57305	5	4	5	2.55	0.57618	0	4
583	601627	4493450	3.99687	4.57305	5	4	5	2.55	0.57618	0	4
584	601707	4493450	3.99687	4.57305	5	4	5	2.55	0.57618	0	4
585	584667	4493530	2.40225	2.40225	1	2	4	5	0	0	2
586	584747	4493530	2.40225	2.40225	1	2	4	5	0	0	2
587	584907	4493530	2.14113	2.14113	1	3	1	5	0	0	3
588	584987	4493530	1.97039	2.14113	1	3	1	3.3	0.170741	0	3
589	585067	4493530	1.97039	2.14113	1	3	1	3.3	0.170741	0	3
590	590587	4493530	2.8854	2.8854	5	4	1	5	0	0	2
591	590667	4493530	2.8854	2.8854	5	4	1	5	0	0	2
592	590827	4493530	2.8854	2.8854	5	4	1	5	0	0	2
593	591707	4493530	2.59937	3.31445	5	4	1	1.48338	0.715084	0	4
594	592107	4493530	3.02714	3.80731	5	4	2	1.58869	0.780172	0	4
595	592507	4493530	3.54653	4.12892	5	4	3	2.33779	0.582392	0	4
596	592667	4493530	3.72723	4.12892	5	4	3	2.99722	0.401689	0	4
597	592747	4493530	3.72723	4.12892	5	4	3	2.99722	0.401689	0	4
598	592827	4493530	3.79966	4.12892	5	4	3	3.3	0.329255	0	4
599	592907	4493530	3.72723	4.12892	5	4	3	2.99722	0.401689	0	4
600	592987	4493530	4.12892	4.12892	5	4	3	5	0	0	4
601	593227	4493530	3.54653	4.12892	5	4	3	2.33779	0.582392	0	4
602	594987	4493530	4.12892	4.12892	5	4	4	5	0	0	3
603	599227	4493530	4.16277	4.16277	5	5	5	5	0	0	2
604	599307	4493530	4.16277	4.16277	5	5	5	5	0	0	2
605	601787	4493530	3.99687	4.57305	5	4	5	2.55	0.57618	0	4
606	601867	4493530	3.99687	4.57305	5	4	5	2.55	0.57618	0	4
607	601947	4493530	3.99687	4.57305	5	4	5	2.55	0.57618	0	4
608	584747	4493610	2.60517	2.60517	1	2	4	5	0	0	3
609	584987	4493610	2.14113	2.14113	1	3	1	5	0	0	3
610	585067	4493610	1.97039	2.14113	1	3	1	3.3	0.170741	0	3
611	585147	4493610	1.97039	2.14113	1	3	1	3.3	0.170741	0	3
612	585227	4493610	1.97039	2.14113	1	3	1	3.3	0.170741	0	3
613	590587	4493610	2.8854	2.8854	5	4	1	5	0	0	2
614	590747	4493610	2.8854	2.8854	5	4	1	5	0	0	2
615	591787	4493610	2.48915	3.31445	5	4	1	1.19445	0.825302	0	4
616	592107	4493610	3.08269	4.12892	5	4	3	1.15995	1.04623	0	4
617	592587	4493610	3.54653	4.12892	5	4	3	2.33779	0.582392	0	4
618	593067	4493610	3.48518	4.12892	5	4	3	2.14246	0.64374	0	4
619	593147	4493610	3.6087	4.12892	5	4	3	2.55	0.520222	0	4
620	594907	4493610	3.58721	3.89806	5	4	3	3.3	0.310846	0	3
621	599387	4493610	4.16277	4.16277	5	5	5	5	0	0	2
622	599467	4493610	4.16277	4.16277	5	5	5	5	0	0	2
623	599787	4493610	3.66361	3.98107	5	5	4	3.3	0.317466	0	2
624	602027	4493610	3.99687	4.57305	5	4	5	2.55	0.57618	0	4
625	602107	4493610	3.99687	4.57305	5	4	5	2.55	0.57618	0	4
626	602187	4493610	3.99687	4.57305	5	4	5	2.55	0.57618	0	4
627	584747	4493690	2.39742	2.60517	1	2	4	3.3	0.207746	0	3
628	590587	4493690	2.8854	2.8854	5	4	1	5	0	0	2
629	590667	4493690	2.8854	2.8854	5	4	1	5	0	0	2
630	590747	4493690	2.8854	2.8854	5	4	1	5	0	0	2
631	591867	4493690	3.04559	3.80731	5	4	2	1.63772	0.761714	0	4
632	592107	4493690	3.08269	4.12892	5	4	3	1.15995	1.04623	0	4
633	594907	4493690	3.89806	3.89806	5	4	3	5	0	0	3
634	599547	4493690	4.16277	4.16277	5	5	5	5	0	0	2
635	599627	4493690	4.16277	4.16277	5	5	5	5	0	0	2
636	599707	4493690	4.16277	4.16277	5	5	5	5	0	0	2
637	599867	4493690	3.83081	4.16277	5	5	5	3.3	0.331954	0	2
638	602267	4493690	3.7734	4.31736	5	3	5	2.55	0.543965	0	4
639	602347	4493690	3.7734	4.31736	5	3	5	2.55	0.543965	0	4
640	602427	4493690	3.7734	4.31736	5	3	5	2.55	0.543965	0	4
641	602507	4493690	3.7734	4.31736	5	3	5	2.55	0.543965	0	4
642	602587	4493690	3.7734	4.31736	5	3	5	2.55	0.543965	0	4
643	584747	4493770	2.60517	2.60517	1	2	4	5	0	0	3
644	590507	4493770	2.8854	2.8854	5	4	1	5	0	0	2
645	591867	4493770	2.97065	3.80731	5	4	2	1.4459	0.836658	0	4
646	592107	4493770	3.08269	4.12892	5	4	3	1.15995	1.04623	0	4
647	594907	4493770	3.89806	3.89806	5	4	3	5	0	0	3
648	599947	4493770	4.16277	4.16277	5	5	5	5	0	0	2
649	600027	4493770	4.16277	4.16277	5	5	5	5	0	0	2
650	602667	4493770	3.70839	4.31736	5	3	5	2.33779	0.608972	0	4
651	602747	4493770	3.70839	4.31736	5	3	5	2.33779	0.608972	0	4
652	602827	4493770	3.47948	3.98107	5	2	5	2.55	0.501594	0	4
653	602907	4493770	3.47948	3.98107	5	2	5	2.55	0.501594	0	4
654	584667	4493850	2.39742	2.60517	1	2	4	3.3	0.207746	0	3
655	584747	4493850	2.39742	2.60517	1	2	4	3.3	0.207746	0	3
656	584827	4493850	2.45951	2.45951	1	2	3	5	0	0	3
657	590507	4493850	2.8854	2.8854	5	4	1	5	0	0	2
658	591787	4493850	2.43894	3.46572	5	4	1	0.862996	1.02678	1	5
659	592107	4493850	2.91033	3.89806	5	4	3	1.15995	0.987731	0	3
660	594907	4493850	4.12892	4.12892	5	4	4	5	0	0	3
661	600107	4493850	4.5144	4.5144	5	5	5	5	0	0	3
662	602987	4493850	3.47948	3.98107	5	2	5	2.55	0.501594	0	4
663	603067	4493850	3.47948	3.98107	5	2	5	2.55	0.501594	0	4
664	603147	4493850	3.47948	3.98107	5	2	5	2.55	0.501594	0	4
665	603227	4493850	3.47948	3.98107	5	2	5	2.55	0.501594	0	4
666	584587	4493930	2.39742	2.60517	1	2	4	3.3	0.207746	0	3
667	584827	4493930	2.08708	2.26793	1	2	2	3.3	0.180853	0	3
668	590507	4493930	2.8854	2.8854	5	4	1	5	0	0	2
669	591067	4493930	2.8854	2.8854	5	4	1	5	0	0	2
670	591707	4493930	2.50791	3.46572	5	4	1	0.992113	0.957812	1	5
671	592107	4493930	2.91033	3.89806	5	4	3	1.15995	0.987731	0	3
672	594907	4493930	3.95852	4.12892	5	4	4	4.05	0.170394	0	3
673	600187	4493930	3.94561	4.5144	5	5	5	2.55	0.568791	0	3
674	600267	4493930	4.10729	4.78176	5	5	5	2.33779	0.674477	0	4
675	603307	4493930	3.47948	3.98107	5	2	5	2.55	0.501594	0	4
676	603387	4493930	3.47948	3.98107	5	2	5	2.55	0.501594	0	4
677	603467	4493930	3.47948	3.98107	5	2	5	2.55	0.501594	0	4
678	584667	4494010	2.39742	2.60517	1	2	4	3.3	0.207746	0	3
679	584747	4494010	2.39742	2.60517	1	2	4	3.3	0.207746	0	3
680	590507	4494010	2.8854	2.8854	5	4	1	5	0	0	2
681	591707	4494010	2.95458	3.98107	5	4	2	1.12577	1.02649	1	5
682	592107	4494010	2.91033	3.89806	5	4	3	1.15995	0.987731	0	3
683	594827	4494010	3.95852	4.12892	5	4	4	4.05	0.170394	0	3
684	600347	4494010	4.01851	4.78176	5	5	5	2.09584	0.763248	0	4
685	603547	4494010	3.47948	3.98107	5	2	5	2.55	0.501594	0	4
686	603627	4494010	3.47948	3.98107	5	2	5	2.55	0.501594	0	4
687	603707	4494010	3.47948	3.98107	5	2	5	2.55	0.501594	0	4
688	603787	4494010	3.47948	3.98107	5	2	5	2.55	0.501594	0	4
689	603867	4494010	3.47948	3.98107	5	2	5	2.55	0.501594	0	4
690	603947	4494010	3.47948	3.98107	5	2	5	2.55	0.501594	0	4
691	584587	4494090	2.60517	2.60517	1	2	4	5	0	0	3
692	584667	4494090	2.39742	2.60517	1	2	4	3.3	0.207746	0	3
693	590507	4494090	2.8854	2.8854	5	4	1	5	0	0	2
694	591627	4494090	2.95458	3.98107	5	4	2	1.12577	1.02649	1	5
695	592107	4494090	2.91033	3.89806	5	4	3	1.15995	0.987731	0	3
696	594827	4494090	3.95852	4.12892	5	4	4	4.05	0.170394	0	3
697	600427	4494090	3.79383	4.5144	5	5	5	2.09584	0.720573	0	3
698	600507	4494090	3.62824	4.31736	5	5	4	2.09584	0.689122	0	3
699	600747	4494090	3.17249	3.75848	5	5	2	2.14246	0.585985	0	3
700	604027	4494090	3.47948	3.98107	5	2	5	2.55	0.501594	0	4
701	604107	4494090	3.41953	3.98107	5	2	5	2.33779	0.561538	0	4
702	604187	4494090	3.41953	3.98107	5	2	5	2.33779	0.561538	0	4
703	604267	4494090	3.47948	3.98107	5	2	5	2.55	0.501594	0	4
704	604347	4494090	3.47948	3.98107	5	2	5	2.55	0.501594	0	4
705	604427	4494090	3.47948	3.98107	5	2	5	2.55	0.501594	0	4
706	604507	4494090	3.47948	3.98107	5	2	5	2.55	0.501594	0	4
707	604587	4494090	3.47948	3.98107	5	2	5	2.55	0.501594	0	4
708	604667	4494090	3.47948	3.98107	5	2	5	2.55	0.501594	0	4
709	604747	4494090	3.47948	3.98107	5	2	5	2.55	0.501594	0	4
710	604827	4494090	3.47948	3.98107	5	2	5	2.55	0.501594	0	4
711	584507	4494170	2.40225	2.40225	1	2	4	5	0	0	2
712	584747	4494170	2.26793	2.26793	1	2	2	5	0	0	3
713	590427	4494170	2.8854	2.8854	5	4	1	5	0	0	2
714	590587	4494170	2.8854	2.8854	5	4	1	5	0	0	2
715	591547	4494170	3.10623	3.98107	5	4	2	1.4459	0.874842	1	5
716	592027	4494170	2.74552	3.59443	5	4	2	1.3	0.84891	0	3
717	594827	4494170	3.95852	4.12892	5	4	4	4.05	0.170394	0	3
718	600587	4494170	3.84312	4.57305	5	5	4	2.09584	0.729935	0	4
719	600747	4494170	3.70839	4.31736	5	5	3	2.33779	0.608972	0	4
720	601067	4494170	3.51883	3.89806	5	4	3	2.99722	0.379229	0	3
721	601147	4494170	2.64127	3.12913	5	4	1	2.14246	0.487864	0	3
722	584427	4494250	2.40225	2.40225	1	2	4	5	0	0	2
723	590427	4494250	2.8854	2.8854	5	4	1	5	0	0	2
724	590507	4494250	2.8854	2.8854	5	4	1	5	0	0	2
725	591467	4494250	3.41953	3.98107	5	4	2	2.33779	0.561538	1	5
726	592027	4494250	2.96725	3.59443	5	4	2	1.91686	0.627181	0	3
727	594827	4494250	3.95852	4.12892	5	4	4	4.05	0.170394	0	3
728	598107	4494250	3.46987	4.12892	3	5	4	2.09584	0.659044	0	4
729	598187	4494250	3.27586	3.89806	3	5	3	2.09584	0.622195	0	4
730	598267	4494250	3.27586	3.89806	3	5	3	2.09584	0.622195	0	4
731	598347	4494250	3.27586	3.89806	3	5	3	2.09584	0.622195	0	4
732	600667	4494250	3.99687	4.57305	5	5	4	2.55	0.57618	0	4
733	600747	4494250	3.99687	4.57305	5	5	4	2.55	0.57618	0	4
734	600987	4494250	3.29031	3.89806	5	4	3	2.14246	0.607747	0	3
735	601547	4494250	3.12913	3.12913	5	4	1	5	0	0	3
736	584347	4494330	2.40225	2.40225	1	2	4	5	0	0	2
737	590347	4494330	2.8854	2.8854	5	4	1	5	0	0	2
738	590427	4494330	2.8854	2.8854	5	4	1	5	0	0	2
739	591387	4494330	3.04085	3.98107	5	4	2	1.3	0.940224	1	5
740	592027	4494330	3.15923	3.89806	5	4	3	1.74836	0.738834	0	3
741	594827	4494330	3.95852	4.12892	5	4	4	4.05	0.170394	0	3
742	598027	4494330	3.46987	4.12892	3	5	4	2.09584	0.659044	0	4
743	598427	4494330	3.27586	3.89806	3	5	3	2.09584	0.622195	0	4
744	600827	4494330	3.89806	3.89806	5	4	3	5	0	0	3
745	600907	4494330	3.48518	4.12892	5	4	4	2.14246	0.64374	0	3
746	601227	4494330	2.59481	3.12913	5	4	1	1.96055	0.534324	0	3
747	601307	4494330	2.68776	3.12913	5	4	1	2.33779	0.44137	0	3
748	601547	4494330	3.12913	3.12913	5	4	1	5	0	0	3
749	584267	4494410	2.40225	2.40225	1	2	4	5	0	0	2
750	591227	4494410	2.88083	3.98107	5	4	2	0.992113	1.10024	1	5
751	591307	4494410	2.95458	3.98107	5	4	2	1.12577	1.02649	1	5
752	592027	4494410	2.95684	3.89806	5	4	3	1.25564	0.941223	0	3
753	594747	4494410	3.73719	3.89806	5	4	3	4.05	0.160867	0	3
754	597947	4494410	3.54789	4.31736	3	5	5	1.87383	0.769471	0	4
755	598507	4494410	3.46987	4.12892	3	5	4	2.09584	0.659044	0	4
756	599547	4494410	3.46024	4.78176	5	5	5	0.992113	1.32152	0	4
757	600907	4494410	3.48518	4.12892	5	4	4	2.14246	0.64374	0	3
758	601227	4494410	2.68364	3.59443	5	4	2	1.15995	0.910795	0	3
759	601307	4494410	2.74552	3.59443	5	4	2	1.3	0.84891	0	3
760	584267	4494490	2.40225	2.40225	1	2	4	5	0	0	2
761	591227	4494490	3.10623	3.98107	5	4	2	1.4459	0.874842	1	5
762	591947	4494490	3.28284	4.12892	5	4	3	1.58869	0.846074	0	4
763	594747	4494490	3.44609	3.59443	5	4	3	4.05	0.148337	0	2
764	598027	4494490	3.61223	4.31736	3	5	5	2.05	0.705133	0	4
765	598427	4494490	3.46987	4.12892	3	5	4	2.09584	0.659044	0	4
766	599467	4494490	3.26139	4.78176	5	5	5	0.737981	1.52037	0	4
767	599627	4494490	3.04085	3.98107	5	5	2	1.3	0.940224	0	4
768	599787	4494490	3.36862	4.31736	5	5	3	1.4459	0.948742	0	4
769	600907	4494490	3.48518	4.12892	5	4	4	2.14246	0.64374	0	3
770	601227	4494490	2.74552	3.59443	5	4	2	1.3	0.84891	0	3
771	602427	4494490	2.33624	3.12913	5	3	1	1.15995	0.792893	0	4
772	584107	4494570	2.40225	2.40225	1	2	4	5	0	0	2
773	584187	4494570	2.40225	2.40225	1	2	4	5	0	0	2
774	591147	4494570	2.93255	3.75848	5	3	2	1.4459	0.825928	1	5
775	591947	4494570	3.28284	4.12892	5	4	3	1.58869	0.846074	0	4
776	594747	4494570	3.73719	3.89806	5	4	3	4.05	0.160867	0	3
777	596987	4494570	3.5272	4.78176	5	5	5	1.0919	1.25456	0	4
778	598107	4494570	3.61223	4.31736	3	5	5	2.05	0.705133	0	4
779	598347	4494570	3.45456	4.12892	3	5	4	2.05	0.674356	0	4
780	599387	4494570	3.26139	4.78176	5	5	5	0.737981	1.52037	0	4
781	599707	4494570	2.89973	3.98107	5	5	2	1.02508	1.08134	0	4
782	599867	4494570	3.51948	4.31736	5	5	3	1.8	0.797878	0	4
783	600987	4494570	3.04146	3.89806	5	4	3	1.4459	0.8566	0	3
784	601067	4494570	2.97744	3.89806	5	4	3	1.3	0.920619	0	3
785	601147	4494570	2.83927	3.89806	5	4	3	1.02508	1.05879	0	3
786	601227	4494570	2.83927	3.89806	5	4	3	1.02508	1.05879	0	3
787	601467	4494570	2.55085	3.12913	5	4	1	1.8	0.578286	0	3
788	602347	4494570	2.80455	3.59443	5	3	2	1.4459	0.789878	0	4
789	602507	4494570	2.13422	3.12913	5	3	1	0.737981	0.994914	0	4
790	584027	4494650	2.40225	2.40225	1	2	4	5	0	0	2
791	591067	4494650	2.93255	3.75848	5	3	2	1.4459	0.825928	1	5
792	591867	4494650	3.02714	3.80731	5	4	2	1.58869	0.780172	0	4
793	594747	4494650	3.95852	4.12892	5	4	4	4.05	0.170394	0	3
794	596907	4494650	3.28711	4.57305	5	5	4	0.959427	1.28594	0	4
795	597067	4494650	3.22602	4.37345	4	5	4	1.0919	1.14743	0	4
796	598187	4494650	3.61223	4.31736	3	5	5	2.05	0.705133	0	4
797	598267	4494650	3.75701	4.31736	3	5	5	2.49511	0.56035	0	4
798	599467	4494650	3.26139	4.78176	5	5	5	0.737981	1.52037	0	4
799	599707	4494650	2.89973	3.98107	5	5	2	1.02508	1.08134	0	4
800	599867	4494650	3.51948	4.31736	5	5	3	1.8	0.797878	0	4
801	601147	4494650	2.61811	3.59443	5	4	2	1.02508	0.976321	0	3
802	601307	4494650	2.39012	3.12913	5	4	1	1.3	0.739019	0	3
803	601387	4494650	2.55085	3.12913	5	4	1	1.8	0.578286	0	3
804	601547	4494650	2.55085	3.12913	5	4	1	1.8	0.578286	0	3
805	602347	4494650	2.80455	3.59443	5	3	2	1.4459	0.789878	0	4
806	602427	4494650	2.52952	3.59443	5	3	2	0.862996	1.06491	0	4
807	603627	4494650	2.305	2.95418	5	3	1	1.4459	0.649182	0	3
808	583947	4494730	2.40225	2.40225	1	2	4	5	0	0	2
809	590987	4494730	2.08072	2.72407	1	3	2	1.3	0.643353	1	5
810	591867	4494730	2.85788	3.59443	5	3	2	1.58869	0.736551	0	4
811	594667	4494730	3.95852	4.12892	5	4	4	4.05	0.170394	0	3
812	596587	4494730	3.64042	4.57305	5	5	4	1.59844	0.932633	0	4
813	596667	4494730	3.20416	4.31736	5	5	3	1.12577	1.1132	0	4
814	596747	4494730	3.20416	4.31736	5	5	3	1.12577	1.1132	0	4
815	596827	4494730	3.37325	4.57305	5	5	4	1.0919	1.1998	0	4
816	596987	4494730	3.22602	4.37345	4	5	4	1.0919	1.14743	0	4
817	599547	4494730	3.26139	4.78176	5	5	5	0.737981	1.52037	0	4
818	599867	4494730	3.24534	3.98107	5	5	2	1.8	0.735729	0	4
819	601067	4494730	3.22159	4.12892	5	4	4	1.4459	0.907331	0	3
820	601467	4494730	2.55085	3.12913	5	4	1	1.8	0.578286	0	3
821	602347	4494730	2.80455	3.59443	5	3	2	1.4459	0.789878	0	4
822	602507	4494730	2.20207	3.12913	5	3	1	0.862996	0.92706	0	4
823	603547	4494730	2.64774	3.39346	5	3	2	1.4459	0.745714	0	3
824	603707	4494730	2.44151	3.12913	5	2	2	1.4459	0.687629	0	3
825	583787	4494810	2.26793	2.26793	1	2	3	5	0	0	2
826	583867	4494810	2.26793	2.26793	1	2	3	5	0	0	2
827	590827	4494810	1.94505	2.60517	1	3	2	1.15995	0.660126	0	4
828	590907	4494810	2.03268	2.60517	1	3	2	1.4459	0.572488	0	4
829	591787	4494810	3.03402	3.59443	5	3	2	2.14246	0.560408	0	4
830	594667	4494810	3.95852	4.12892	5	4	4	4.05	0.170394	0	3
831	596347	4494810	3.71062	4.57305	5	4	5	1.75862	0.862432	0	4
832	596427	4494810	3.54866	4.37345	5	4	4	1.75862	0.824789	0	4
833	596507	4494810	3.22159	4.12892	5	4	3	1.4459	0.907331	0	4
834	596907	4494810	3.2049	4.12892	4	5	3	1.40884	0.924019	0	4
835	599627	4494810	3.26139	4.78176	5	5	5	0.737981	1.52037	0	4
836	599867	4494810	3.10623	3.98107	5	5	2	1.4459	0.874842	0	4
837	601147	4494810	3.36587	4.12892	5	4	4	1.8	0.763052	0	3
838	601227	4494810	3.30286	4.12892	5	4	4	1.63772	0.826057	0	3
839	602347	4494810	2.44151	3.12913	5	3	1	1.4459	0.687629	0	4
840	602507	4494810	2.68364	3.59443	5	3	2	1.15995	0.910795	0	4
841	603227	4494810	2.44151	3.12913	5	3	1	1.4459	0.687629	0	4
842	603307	4494810	2.93016	3.59443	5	3	2	1.8	0.664276	0	4
843	603547	4494810	2.64774	3.39346	5	3	2	1.4459	0.745714	0	3
844	603787	4494810	2.53167	3.31445	5	2	2	1.3	0.782787	0	4
845	583707	4494890	2.26793	2.26793	1	2	3	5	0	0	2
846	590747	4494890	1.94505	2.60517	1	3	2	1.15995	0.660126	0	4
847	591707	4494890	2.35172	2.60517	1	3	2	2.99722	0.253448	0	4
848	592347	4494890	2.33624	3.12913	5	3	1	1.15995	0.792893	0	4
849	592427	4494890	2.39012	3.12913	5	3	1	1.3	0.739019	0	4
850	592507	4494890	2.74552	3.59443	5	3	2	1.3	0.84891	0	4
851	592587	4494890	2.34182	3.59443	5	3	2	0.586925	1.25262	0	4
852	594667	4494890	3.16292	3.89806	5	3	4	1.75862	0.735135	0	3
853	596267	4494890	3.56812	4.57305	5	4	5	1.4459	1.00493	0	4
854	596987	4494890	3.2049	4.12892	4	5	3	1.40884	0.924019	0	4
855	599547	4494890	3.54882	4.78176	5	5	5	1.12577	1.23295	0	4
856	599947	4494890	3.75848	3.75848	5	5	2	5	0	0	3
857	600507	4494890	3.86007	4.57305	5	5	4	2.14246	0.712985	0	4
858	601307	4494890	3.23812	4.12892	5	4	4	1.48338	0.890801	0	3
859	601387	4494890	3.23812	4.12892	5	4	4	1.48338	0.890801	0	3
860	601467	4494890	3.36587	4.12892	5	4	4	1.8	0.763052	0	3
861	602427	4494890	2.80455	3.59443	5	3	2	1.4459	0.789878	0	4
862	602507	4494890	2.68364	3.59443	5	3	2	1.15995	0.910795	0	4
863	603147	4494890	2.80455	3.59443	5	3	2	1.4459	0.789878	0	4
864	603387	4494890	2.93016	3.59443	5	3	2	1.8	0.664276	0	4
865	603467	4494890	2.80455	3.59443	5	3	2	1.4459	0.789878	0	4
866	603867	4494890	2.5861	3.31445	5	2	2	1.4459	0.728353	0	4
867	603947	4494890	2.41418	3.31445	5	2	2	1.02508	0.900273	0	4
868	604027	4494890	2.4746	3.31445	5	2	2	1.15995	0.839851	0	4
869	604107	4494890	2.4746	3.31445	5	2	2	1.15995	0.839851	0	4
870	604187	4494890	2.4746	3.31445	5	2	2	1.15995	0.839851	0	4
871	604267	4494890	2.4746	3.31445	5	2	2	1.15995	0.839851	0	4
872	583547	4494970	2.40225	2.40225	1	2	4	5	0	0	2
873	583627	4494970	2.26793	2.26793	1	2	3	5	0	0	2
874	590587	4494970	1.76955	2.26793	1	3	1	1.4459	0.498379	0	4
875	590667	4494970	2.03268	2.60517	1	3	2	1.4459	0.572488	0	4
876	590987	4494970	1.93345	2.60517	1	3	2	1.12577	0.671726	0	4
877	591067	4494970	1.9899	2.60517	1	3	2	1.3	0.615273	0	4
878	591627	4494970	2.35172	2.60517	1	3	2	2.99722	0.253448	0	4
879	592427	4494970	2.39012	3.12913	5	3	1	1.3	0.739019	0	4
880	592667	4494970	2.60105	3.59443	5	3	2	0.992113	0.993383	0	4
881	592747	4494970	2.08437	3.59443	5	3	2	0.327864	1.51006	0	4
882	594587	4494970	3.10308	3.89806	5	3	3	1.59844	0.794975	0	4
883	596267	4494970	3.41238	4.37345	5	4	4	1.4459	0.961067	0	4
884	596987	4494970	3.08097	3.9487	4	4	3	1.4459	0.867729	0	4
885	599547	4494970	3.54882	4.78176	5	5	5	1.12577	1.23295	0	4
886	599947	4494970	3.28493	3.75848	5	5	2	2.55	0.473549	0	3
887	600427	4494970	3.70839	4.31736	5	5	3	2.33779	0.608972	0	4
888	600587	4494970	3.56404	4.31736	5	5	3	1.91686	0.753322	0	4
889	601547	4494970	3.36587	4.12892	5	4	4	1.8	0.763052	0	3
890	602427	4494970	2.80455	3.59443	5	3	2	1.4459	0.789878	0	4
891	602587	4494970	2.68364	3.59443	5	3	2	1.15995	0.910795	0	4
892	602667	4494970	2.83927	3.89806	5	3	3	1.02508	1.05879	0	4
893	603147	4494970	2.32231	3.12913	5	3	1	1.12577	0.806827	0	4
894	604107	4494970	2.4746	3.31445	5	2	2	1.15995	0.839851	0	4
895	583067	4495050	2.40225	2.40225	1	2	4	5	0	0	2
896	583147	4495050	2.40225	2.40225	1	2	4	5	0	0	2
897	583227	4495050	2.40225	2.40225	1	2	4	5	0	0	2
898	583307	4495050	2.40225	2.40225	1	2	4	5	0	0	2
899	583387	4495050	2.40225	2.40225	1	2	4	5	0	0	2
900	583467	4495050	2.40225	2.40225	1	2	4	5	0	0	2
901	590587	4495050	1.76955	2.26793	1	3	1	1.4459	0.498379	0	4
902	590907	4495050	2.08396	2.60517	1	3	2	1.63772	0.521207	0	4
903	591147	4495050	2.26793	2.26793	1	3	1	5	0	0	4
904	591547	4495050	2.35172	2.60517	1	3	2	2.99722	0.253448	0	4
905	592427	4495050	1.9899	2.60517	1	3	2	1.3	0.615273	0	4
906	592827	4495050	2.74552	3.59443	5	3	2	1.3	0.84891	0	4
907	594507	4495050	3.04146	3.89806	5	3	3	1.4459	0.8566	0	4
908	596187	4495050	3.36862	4.31736	5	3	5	1.4459	0.948742	0	4
909	597067	4495050	3.39377	4.18256	4	4	4	1.75862	0.788789	0	4
910	599627	4495050	3.26677	4.5144	5	5	5	0.992113	1.24763	0	3
911	599947	4495050	3.28493	3.75848	5	5	2	2.55	0.473549	0	3
912	600427	4495050	3.08609	3.98107	5	5	2	1.39963	0.89498	0	4
913	600667	4495050	3.84312	4.57305	5	5	4	2.09584	0.729935	0	4
914	601627	4495050	3.36587	4.12892	5	4	4	1.8	0.763052	0	3
915	601707	4495050	3.71062	4.57305	5	4	5	1.75862	0.862432	0	4
916	601787	4495050	3.72792	4.57305	5	4	5	1.8	0.845131	0	4
917	601867	4495050	3.73097	4.78176	5	4	5	1.4459	1.05079	1	5
918	601947	4495050	3.29771	4.31736	5	3	5	1.3	1.01965	0	4
919	602027	4495050	3.0643	4.12892	5	3	4	1.12577	1.06461	0	4
920	602107	4495050	2.90565	4.12892	5	3	4	0.862996	1.22326	0	4
921	602187	4495050	2.79232	4.12892	5	3	4	0.707324	1.33659	0	4
922	602267	4495050	3.08269	4.12892	5	3	4	1.15995	1.04623	0	4
923	602427	4495050	2.44151	3.12913	5	3	1	1.4459	0.687629	0	4
924	602667	4495050	3.08269	4.12892	5	3	4	1.15995	1.04623	0	4
925	603147	4495050	2.32231	3.12913	5	3	1	1.12577	0.806827	0	4
926	603547	4495050	2.80455	3.59443	5	3	2	1.4459	0.789878	0	4
927	604027	4495050	2.4746	3.31445	5	2	2	1.15995	0.839851	0	4
928	582987	4495130	2.40225	2.40225	1	2	4	5	0	0	2
929	590507	4495130	1.76955	2.26793	1	3	1	1.4459	0.498379	0	4
930	590827	4495130	2.08396	2.60517	1	3	2	1.63772	0.521207	0	4
931	591147	4495130	2.26793	2.26793	1	3	1	5	0	0	4
932	591227	4495130	2.60517	2.60517	1	3	2	5	0	0	4
933	591307	4495130	2.39742	2.60517	1	3	2	3.3	0.207746	0	4
934	591387	4495130	2.39742	2.60517	1	3	2	3.3	0.207746	0	4
935	591467	4495130	2.35172	2.60517	1	3	2	2.99722	0.253448	0	4
936	592187	4495130	1.96744	2.45951	1	3	2	1.63772	0.492065	0	3
937	592347	4495130	1.87864	2.45951	1	3	2	1.3	0.580871	0	3
938	592827	4495130	1.9899	2.60517	1	3	2	1.3	0.615273	0	4
939	594507	4495130	2.91656	3.59443	5	2	3	1.75862	0.677874	0	4
940	596187	4495130	3.43687	4.31736	5	3	5	1.59844	0.880487	0	4
941	596987	4495130	3.39377	4.18256	4	4	4	1.75862	0.788789	0	4
942	599627	4495130	3.86082	4.5144	5	5	5	2.28753	0.653581	0	3
943	599947	4495130	3.56242	4.07597	5	5	3	2.55	0.51355	0	3
944	600347	4495130	3.41953	3.98107	5	5	2	2.33779	0.561538	0	4
945	600507	4495130	2.6866	3.46572	5	5	1	1.39963	0.779126	0	4
946	600667	4495130	3.62824	4.31736	5	5	3	2.09584	0.689122	0	4
947	602267	4495130	3.36862	4.31736	5	3	5	1.4459	0.948742	0	4
948	602507	4495130	3.22159	4.12892	5	3	4	1.4459	0.907331	0	4
949	602747	4495130	3.08269	4.12892	5	3	4	1.15995	1.04623	0	4
950	603227	4495130	2.39012	3.12913	5	3	1	1.3	0.739019	0	4
951	603307	4495130	2.39012	3.12913	5	3	1	1.3	0.739019	0	4
952	603387	4495130	2.74552	3.59443	5	3	2	1.3	0.84891	0	4
953	603467	4495130	2.80455	3.59443	5	3	2	1.4459	0.789878	0	4
954	603627	4495130	2.80455	3.59443	5	3	2	1.4459	0.789878	0	4
955	604027	4495130	2.68364	3.59443	5	3	2	1.15995	0.910795	0	4
956	582507	4495210	2.26793	2.26793	1	2	3	5	0	0	2
957	582587	4495210	2.26793	2.26793	1	2	3	5	0	0	2
958	582667	4495210	2.26793	2.26793	1	2	3	5	0	0	2
959	582747	4495210	2.26793	2.26793	1	2	3	5	0	0	2
960	582827	4495210	2.40225	2.40225	1	2	4	5	0	0	2
961	582907	4495210	2.26793	2.26793	1	2	3	5	0	0	2
962	590427	4495210	1.76955	2.26793	1	3	1	1.4459	0.498379	0	4
963	590667	4495210	1.9899	2.60517	1	3	2	1.3	0.615273	0	4
964	590747	4495210	1.73231	2.26793	1	3	1	1.3	0.535626	0	4
965	591947	4495210	1.60948	1.97435	1	3	1	1.8	0.364874	0	2
966	592027	4495210	2.00498	2.45951	1	3	2	1.8	0.454534	0	3
967	592107	4495210	2.00498	2.45951	1	3	2	1.8	0.454534	0	3
968	592267	4495210	1.96744	2.45951	1	3	2	1.63772	0.492065	0	3
969	592907	4495210	1.94505	2.60517	1	3	2	1.15995	0.660126	0	4
970	594507	4495210	3.08929	3.80731	5	2	4	1.75862	0.71802	0	4
971	596267	4495210	3.22159	4.12892	4	3	5	1.4459	0.907331	0	4
972	596507	4495210	3.08097	3.9487	4	3	4	1.4459	0.867729	0	4
973	596587	4495210	3.08097	3.9487	4	3	4	1.4459	0.867729	0	4
974	596667	4495210	3.08097	3.9487	4	3	4	1.4459	0.867729	0	4
975	596747	4495210	3.08097	3.9487	4	3	4	1.4459	0.867729	0	4
976	596827	4495210	3.22159	4.12892	4	3	5	1.4459	0.907331	0	4
977	596907	4495210	3.95852	4.12892	4	3	5	4.05	0.170394	0	4
978	599707	4495210	3.92848	4.5144	5	5	5	2.49511	0.585924	0	3
979	599947	4495210	3.54695	4.07597	5	5	3	2.49511	0.529019	0	3
980	600347	4495210	3.92801	4.57305	5	5	4	2.33779	0.645037	0	4
981	600667	4495210	4.31736	4.31736	5	5	3	5	0	0	4
982	602347	4495210	3.51948	4.31736	5	3	5	1.8	0.797878	0	4
983	602427	4495210	3.3859	4.31736	5	3	5	1.48338	0.931457	0	4
984	602827	4495210	3.22338	4.31736	5	3	5	1.15995	1.09398	0	4
985	603467	4495210	2.87083	3.75848	5	3	2	1.3	0.887654	1	5
986	603547	4495210	2.93255	3.75848	5	3	2	1.4459	0.825928	1	5
987	604027	4495210	2.68364	3.59443	5	3	2	1.15995	0.910795	0	4
988	582107	4495290	2.40225	2.40225	1	2	4	5	0	0	2
989	582187	4495290	2.40225	2.40225	1	2	4	5	0	0	2
990	582267	4495290	2.40225	2.40225	1	2	4	5	0	0	2
991	582347	4495290	2.26793	2.26793	1	2	3	5	0	0	2
992	582427	4495290	2.26793	2.26793	1	2	3	5	0	0	2
993	590427	4495290	1.76955	2.26793	1	3	1	1.4459	0.498379	0	4
994	590507	4495290	1.69326	2.26793	1	3	1	1.15995	0.574673	0	4
995	590587	4495290	1.65192	2.26793	1	3	1	1.02508	0.616017	0	4
996	591867	4495290	1.97435	1.97435	1	3	1	5	0	0	2
997	592027	4495290	1.8488	2.26793	1	3	2	1.8	0.41913	0	2
998	592107	4495290	1.74543	2.14113	1	3	1	1.8	0.395695	0	3
999	592187	4495290	1.74543	2.14113	1	3	1	1.8	0.395695	0	3
1000	592267	4495290	2.00498	2.45951	1	3	2	1.8	0.454534	0	3
1001	592987	4495290	1.83334	2.60517	1	3	2	0.862996	0.771827	0	4
1002	593307	4495290	2.20562	2.95418	1	3	3	1.15995	0.74856	1	5
1003	593387	4495290	2.03382	2.72407	1	3	2	1.15995	0.690253	1	5
1004	594507	4495290	3.03084	3.80731	5	2	4	1.59844	0.776467	0	4
1005	596347	4495290	3.08929	3.80731	4	2	5	1.75862	0.71802	0	4
1006	596427	4495290	3.08929	3.80731	4	2	5	1.75862	0.71802	0	4
1007	599787	4495290	3.92848	4.5144	5	5	5	2.49511	0.585924	0	3
1008	599947	4495290	3.54695	4.07597	5	5	3	2.49511	0.529019	0	3
1009	600347	4495290	3.86007	4.57305	5	5	4	2.14246	0.712985	0	4
1010	600667	4495290	3.99687	4.57305	5	5	4	2.55	0.57618	0	4
1011	602907	4495290	3.03827	4.31736	5	3	5	0.862996	1.27909	0	4
1012	603547	4495290	2.93255	3.75848	5	3	2	1.4459	0.825928	1	5
1013	604027	4495290	2.52952	3.59443	5	3	2	0.862996	1.06491	0	4
1014	582027	4495370	2.09128	2.09128	1	1	4	5	0	0	2
1015	591867	4495370	1.97435	1.97435	1	3	1	5	0	0	2
1016	591947	4495370	1.97435	1.97435	1	3	1	5	0	0	2
1017	592347	4495370	1.74543	2.14113	1	3	1	1.8	0.395695	0	3
1018	593067	4495370	2.04443	2.82523	1	3	3	0.992113	0.780802	0	4
1019	593147	4495370	2.10935	2.82523	1	3	3	1.15995	0.715888	0	4
1020	593227	4495370	2.15176	2.95418	1	3	3	1.02508	0.802415	1	5
1021	593467	4495370	2.12545	2.72407	1	2	3	1.4459	0.598615	1	5
1022	593547	4495370	2.12545	2.72407	1	2	3	1.4459	0.598615	1	5
1023	593627	4495370	2.12545	2.72407	1	2	3	1.4459	0.598615	1	5
1024	593707	4495370	2.12545	2.72407	1	2	3	1.4459	0.598615	1	5
1025	593787	4495370	2.03382	2.72407	1	2	3	1.15995	0.690253	1	5
1026	594587	4495370	3.08929	3.80731	5	2	4	1.75862	0.71802	0	4
1027	599707	4495370	3.92848	4.5144	5	5	5	2.49511	0.585924	0	3
1028	599867	4495370	4.13919	4.31736	5	5	4	4.05	0.178171	0	3
1029	600267	4495370	3.91098	4.57305	5	5	4	2.28753	0.662072	0	4
1030	600587	4495370	3.7734	4.31736	5	5	3	2.55	0.543965	0	4
1031	602907	4495370	3.17693	4.5144	5	3	5	0.862996	1.33747	1	5
1032	603547	4495370	2.93255	3.75848	5	3	2	1.4459	0.825928	1	5
1033	604107	4495370	2.52952	3.59443	5	3	2	0.862996	1.06491	0	4
1034	581867	4495450	2.09128	2.09128	1	1	4	5	0	0	2
1035	581947	4495450	2.09128	2.09128	1	1	4	5	0	0	2
1036	590747	4495450	1.52325	2.09128	1	2	1	1.02508	0.568034	0	4
1037	591787	4495450	1.97435	1.97435	1	3	1	5	0	0	2
1038	591867	4495450	1.97435	1.97435	1	3	1	5	0	0	2
1039	592427	4495450	2.26793	2.26793	1	3	2	5	0	0	2
1040	592667	4495450	1.7048	2.09128	1	2	2	1.8	0.386483	0	2
1041	592747	4495450	1.8488	2.26793	1	2	2	1.8	0.41913	0	3
1042	593867	4495450	2.08072	2.72407	1	2	3	1.3	0.643353	1	5
1043	593947	4495450	2.03382	2.72407	1	2	3	1.15995	0.690253	1	5
1044	594587	4495450	3.08929	3.80731	5	2	4	1.75862	0.71802	0	4
1045	599787	4495450	4.3281	4.5144	5	5	5	4.05	0.186303	0	3
1046	600267	4495450	3.91098	4.57305	5	5	4	2.28753	0.662072	0	4
1047	600427	4495450	3.70839	4.31736	5	5	3	2.33779	0.608972	0	4
1048	600507	4495450	3.70839	4.31736	5	5	3	2.33779	0.608972	0	4
1049	602987	4495450	3.3705	4.5144	5	3	5	1.15995	1.14391	1	5
1050	603627	4495450	2.78938	3.75848	5	3	2	1.12577	0.969099	1	5
1051	604027	4495450	2.66763	3.59443	5	3	2	1.12577	0.9268	0	4
1052	581787	4495530	2.09128	2.09128	1	1	4	5	0	0	2
1053	591707	4495530	1.97435	1.97435	1	3	1	5	0	0	2
1054	591787	4495530	1.97435	1.97435	1	3	1	5	0	0	2
1055	592347	4495530	1.82056	1.82056	1	2	1	5	0	0	2
1056	592587	4495530	1.67288	2.09128	1	2	2	1.63772	0.418394	0	2
1057	592827	4495530	1.60948	1.97435	1	2	1	1.8	0.364874	0	3
1058	592907	4495530	1.87435	2.40225	1	2	2	1.4459	0.527895	0	4
1059	593147	4495530	1.79354	2.40225	1	2	2	1.15995	0.608707	0	4
1060	593227	4495530	1.82961	2.51189	1	2	2	1.02508	0.682279	1	5
1061	593307	4495530	1.8754	2.51189	1	2	2	1.15995	0.636488	1	5
1062	593387	4495530	1.9599	2.51189	1	2	2	1.4459	0.551988	1	5
1063	594027	4495530	2.12545	2.72407	1	2	3	1.4459	0.598615	1	5
1064	594107	4495530	2.03268	2.60517	1	2	3	1.4459	0.572488	0	4
1065	594187	4495530	1.9899	2.60517	1	2	3	1.3	0.615273	0	4
1066	594267	4495530	1.9899	2.60517	1	2	3	1.3	0.615273	0	4
1067	594347	4495530	2.06024	2.75946	1	2	4	1.15995	0.699221	0	4
1068	594507	4495530	2.20738	2.75946	1	2	4	1.63772	0.552074	0	4
1069	599867	4495530	4.3281	4.5144	5	5	5	4.05	0.186303	0	3
1070	600347	4495530	4.16114	4.78176	5	5	5	2.49511	0.620625	0	4
1071	602907	4495530	3.94561	4.5144	5	3	5	2.55	0.568791	1	5
1072	603627	4495530	2.78938	3.75848	5	3	2	1.12577	0.969099	1	5
1073	604027	4495530	2.60105	3.59443	5	3	2	0.992113	0.993383	0	4
1074	581787	4495610	2.09128	2.09128	1	1	4	5	0	0	2
1075	591627	4495610	1.97435	1.97435	1	3	1	5	0	0	2
1076	591707	4495610	1.97435	1.97435	1	3	1	5	0	0	2
1077	592267	4495610	1.82056	1.82056	1	2	1	5	0	0	2
1078	592347	4495610	1.59118	1.82056	1	2	1	2.55	0.229382	0	2
1079	592427	4495610	1.82056	1.82056	1	2	1	5	0	0	2
1080	592507	4495610	1.82056	1.82056	1	2	1	5	0	0	2
1081	592587	4495610	1.82056	1.82056	1	2	1	5	0	0	2
1082	592987	4495610	1.56137	2.09128	1	2	1	1.15995	0.52991	0	4
1083	593067	4495610	1.52325	2.09128	1	2	1	1.02508	0.568034	0	4
1084	593467	4495610	2.03382	2.72407	1	2	3	1.15995	0.690253	1	5
1085	594427	4495610	2.24949	2.75946	1	2	4	1.8	0.509967	0	4
1086	599787	4495610	3.90776	4.07597	3	5	5	4.05	0.168209	0	3
1087	599947	4495610	3.90776	4.07597	5	5	3	4.05	0.168209	0	3
1088	602907	4495610	3.94561	4.5144	5	3	5	2.55	0.568791	1	5
1089	603707	4495610	3.06389	3.75848	5	3	2	1.8	0.694593	1	5
1090	604027	4495610	2.80455	3.59443	5	3	2	1.4459	0.789878	0	4
1091	581707	4495690	2.09128	2.09128	1	1	4	5	0	0	2
1092	591547	4495690	1.97435	1.97435	1	3	1	5	0	0	2
1093	591627	4495690	1.97435	1.97435	1	3	1	5	0	0	2
1094	592987	4495690	1.52325	2.09128	1	2	1	1.02508	0.568034	0	4
1095	593547	4495690	2.08072	2.72407	1	2	3	1.3	0.643353	1	5
1096	593627	4495690	2.17908	2.72407	1	2	3	1.63772	0.544994	1	5
1097	599787	4495690	3.90776	4.07597	3	5	5	4.05	0.168209	0	3
1098	599947	4495690	3.30728	4.07597	5	5	3	1.75862	0.768686	0	3
1099	600027	4495690	3.30728	4.07597	5	5	3	1.75862	0.768686	0	3
1100	602907	4495690	3.94561	4.5144	5	3	5	2.55	0.568791	1	5
1101	603707	4495690	3.06389	3.75848	5	3	2	1.8	0.694593	1	5
1102	604107	4495690	3.22159	4.12892	5	3	4	1.4459	0.907331	0	4
1103	581627	4495770	1.97435	1.97435	1	1	3	5	0	0	2
1104	591467	4495770	1.97435	1.97435	1	3	1	5	0	0	2
1105	591627	4495770	1.82056	1.82056	1	2	1	5	0	0	2
1106	592987	4495770	1.47407	1.97435	1	2	1	1.15995	0.500282	0	3
1107	593707	4495770	2.12545	2.72407	1	2	3	1.4459	0.598615	1	5
1108	599707	4495770	3.30728	4.07597	3	5	5	1.75862	0.768686	0	3
1109	600107	4495770	3.30728	4.07597	5	5	3	1.75862	0.768686	0	3
1110	600187	4495770	3.30728	4.07597	5	5	3	1.75862	0.768686	0	3
1111	602987	4495770	3.87764	4.5144	5	3	5	2.33779	0.636765	1	5
1112	603707	4495770	3.06389	3.75848	5	3	2	1.8	0.694593	1	5
1113	604107	4495770	2.89297	3.89806	5	3	4	1.12577	1.00509	0	3
1114	591547	4495850	1.82056	1.82056	1	2	1	5	0	0	2
1115	591627	4495850	1.82056	1.82056	1	2	1	5	0	0	2
1116	592987	4495850	1.54049	1.97435	1	2	1	1.4459	0.433864	0	3
1117	593787	4495850	2.12545	2.72407	1	2	3	1.4459	0.598615	1	5
1118	599707	4495850	3.1638	4.07597	3	5	5	1.40884	0.912169	0	3
1119	600267	4495850	3.71062	4.57305	5	5	4	1.75862	0.862432	0	4
1120	603067	4495850	3.94561	4.5144	5	3	5	2.55	0.568791	1	5
1121	603707	4495850	3.06389	3.75848	5	3	2	1.8	0.694593	1	5
1122	604107	4495850	2.89297	3.89806	5	3	4	1.12577	1.00509	0	3
1123	591627	4495930	1.82056	1.82056	1	2	1	5	0	0	2
1124	592987	4495930	1.54049	1.97435	1	2	1	1.4459	0.433864	0	3
1125	593067	4495930	1.47407	1.97435	1	2	1	1.15995	0.500282	0	3
1126	593787	4495930	2.12545	2.72407	1	2	3	1.4459	0.598615	1	5
1127	599787	4495930	3.1638	4.07597	3	5	5	1.40884	0.912169	0	3
1128	600267	4495930	3.71062	4.57305	5	5	4	1.75862	0.862432	0	4
1129	603147	4495930	3.52236	4.5144	5	3	5	1.4459	0.992042	1	5
1130	603707	4495930	3.06389	3.75848	5	3	2	1.8	0.694593	1	5
1131	604107	4495930	3.025	4.07597	5	3	5	1.12577	1.05096	0	3
1132	591627	4496010	1.82056	1.82056	1	2	1	5	0	0	2
1133	592987	4496010	1.54049	1.97435	1	2	1	1.4459	0.433864	0	3
1134	593067	4496010	1.69326	2.26793	1	2	2	1.15995	0.574673	0	3
1135	593707	4496010	1.69326	2.26793	1	1	3	1.15995	0.574673	0	4
1136	593787	4496010	1.73231	2.26793	1	1	3	1.3	0.535626	0	4
1137	599787	4496010	3.1638	4.07597	3	5	5	1.40884	0.912169	0	3
1138	600267	4496010	3.71062	4.57305	5	5	4	1.75862	0.862432	0	4
1139	603227	4496010	3.68011	4.5144	5	3	5	1.8	0.834293	1	5
1140	603707	4496010	3.51948	4.31736	5	3	4	1.8	0.797878	1	5
1141	604107	4496010	2.89297	3.89806	5	3	4	1.12577	1.00509	0	3
1142	591627	4496090	1.82056	1.82056	1	2	1	5	0	0	2
1143	591707	4496090	1.82056	1.82056	1	2	1	5	0	0	2
1144	592907	4496090	1.54049	1.97435	1	2	1	1.4459	0.433864	0	3
1145	593067	4496090	1.69326	2.26793	1	2	2	1.15995	0.574673	0	3
1146	593867	4496090	1.69326	2.26793	1	1	3	1.15995	0.574673	0	4
1147	599867	4496090	3.0257	3.89806	3	5	4	1.40884	0.872355	0	3
1148	600187	4496090	3.35117	4.31736	5	5	3	1.40884	0.966191	0	4
1149	603227	4496090	3.68011	4.5144	5	3	5	1.8	0.834293	1	5
1150	603627	4496090	3.51948	4.31736	5	3	4	1.8	0.797878	1	5
1151	604187	4496090	2.8714	3.68011	5	3	3	1.4459	0.808706	0	3
1152	591707	4496170	1.82056	1.82056	1	2	1	5	0	0	2
1153	591787	4496170	1.82056	1.82056	1	2	1	5	0	0	2
1154	592827	4496170	1.54049	1.97435	1	2	1	1.4459	0.433864	0	3
1155	592987	4496170	1.69326	2.26793	1	2	2	1.15995	0.574673	0	3
1156	593067	4496170	1.47407	1.97435	1	2	1	1.15995	0.500282	0	3
1157	593627	4496170	1.56137	2.09128	1	1	2	1.15995	0.52991	0	4
1158	593947	4496170	1.897	2.37144	1	1	3	1.63772	0.474445	1	5
1159	599867	4496170	3.04564	4.12892	3	5	4	1.0919	1.08328	0	4
1160	600187	4496170	3.0257	3.89806	3	5	3	1.40884	0.872355	0	4
1161	603307	4496170	3.68011	4.5144	5	3	5	1.8	0.834293	1	5
1162	603387	4496170	3.68011	4.5144	5	3	5	1.8	0.834293	1	5
1163	603467	4496170	3.68011	4.5144	5	3	5	1.8	0.834293	1	5
1164	603547	4496170	3.68011	4.5144	5	3	5	1.8	0.834293	1	5
1165	604107	4496170	3.04146	3.89806	5	3	4	1.4459	0.8566	0	3
1166	604187	4496170	3.17767	3.89806	5	3	4	1.8	0.720388	0	3
1167	604827	4496170	2.305	2.95418	5	3	1	1.4459	0.649182	0	3
1168	605387	4496170	2.39012	3.12913	5	3	1	1.3	0.739019	0	4
1169	591787	4496250	1.82056	1.82056	1	2	1	5	0	0	2
1170	592827	4496250	1.54049	1.97435	1	2	1	1.4459	0.433864	0	3
1171	592907	4496250	1.76955	2.26793	1	2	2	1.4459	0.498379	0	3
1172	593627	4496250	1.35925	1.82056	1	1	1	1.15995	0.461314	0	4
1173	593707	4496250	1.70619	2.18672	1	1	2	1.4459	0.480534	1	5
1174	593787	4496250	1.69326	2.26793	1	1	3	1.15995	0.574673	0	4
1175	593947	4496250	1.85981	2.37144	1	1	3	1.48338	0.511631	1	5
1176	599867	4496250	3.04564	4.12892	3	5	4	1.0919	1.08328	0	4
1177	600187	4496250	3.0257	3.89806	3	5	3	1.40884	0.872355	0	4
1178	603947	4496250	3.04146	3.89806	5	3	4	1.4459	0.8566	0	3
1179	604027	4496250	3.04146	3.89806	5	3	4	1.4459	0.8566	0	3
1180	605147	4496250	2.32231	3.12913	5	3	1	1.12577	0.806827	0	4
1181	605227	4496250	3.0643	4.12892	5	3	4	1.12577	1.06461	0	4
1182	605307	4496250	3.0643	4.12892	5	3	4	1.12577	1.06461	0	4
1183	605387	4496250	3.22159	4.12892	5	3	4	1.4459	0.907331	0	4
1184	591787	4496330	1.97435	1.97435	1	2	1	5	0	0	3
1185	592747	4496330	1.42049	1.82056	1	2	1	1.4459	0.40007	0	2
1186	592827	4496330	1.76955	2.26793	1	2	2	1.4459	0.498379	0	3
1187	593787	4496330	1.69326	2.26793	1	1	3	1.15995	0.574673	0	4
1188	593867	4496330	1.93318	2.37144	1	1	3	1.8	0.438259	1	5
1189	599547	4496330	2.75816	3.9487	3	4	4	0.831373	1.19054	0	4
1190	599627	4496330	2.88404	4.12892	3	5	4	0.831373	1.24488	0	4
1191	599787	4496330	3.2049	4.12892	3	5	4	1.40884	0.924019	0	4
1192	600187	4496330	3.0257	3.89806	3	5	3	1.40884	0.872355	0	4
1193	603787	4496330	3.00742	4.12892	5	3	4	1.02508	1.1215	0	4
1194	603867	4496330	3.08269	4.12892	5	3	4	1.15995	1.04623	0	4
1195	604907	4496330	2.64774	3.39346	5	3	2	1.4459	0.745714	0	3
1196	604987	4496330	2.64774	3.39346	5	3	2	1.4459	0.745714	0	3
1197	605067	4496330	3.04146	3.89806	5	3	4	1.4459	0.8566	0	3
1198	605387	4496330	2.80455	3.59443	5	3	2	1.4459	0.789878	0	4
1199	591707	4496410	1.97435	1.97435	1	2	1	5	0	0	3
1200	591787	4496410	1.78227	1.97435	1	2	1	2.99722	0.192078	0	3
1201	592667	4496410	1.48411	1.82056	1	2	1	1.8	0.336453	0	2
1202	592747	4496410	1.54049	1.97435	1	2	1	1.4459	0.433864	0	3
1203	593867	4496410	1.76955	2.26793	1	1	3	1.4459	0.498379	0	4
1204	599467	4496410	2.93055	3.9487	3	4	4	1.12577	1.01815	0	4
1205	599707	4496410	2.89297	3.89806	3	5	3	1.12577	1.00509	0	4
1206	600107	4496410	2.85653	3.68011	3	5	3	1.40884	0.82358	0	3
1207	603707	4496410	3.41428	4.57305	5	4	5	1.15995	1.15877	0	4
1208	603867	4496410	2.41418	3.31445	5	4	1	1.02508	0.900273	0	4
1209	604587	4496410	2.45562	3.39346	5	3	2	0.992113	0.93784	0	3
1210	604667	4496410	2.51848	3.39346	5	3	2	1.12577	0.874981	0	3
1211	604747	4496410	2.64774	3.39346	5	3	2	1.4459	0.745714	0	3
1212	604827	4496410	2.64774	3.39346	5	3	2	1.4459	0.745714	0	3
1213	605227	4496410	2.80455	3.59443	5	3	2	1.4459	0.789878	0	4
1214	605307	4496410	2.80455	3.59443	5	3	2	1.4459	0.789878	0	4
1215	605387	4496410	2.80455	3.59443	5	3	2	1.4459	0.789878	0	4
1216	591787	4496490	1.78227	1.97435	1	2	1	2.99722	0.192078	0	3
1217	592587	4496490	1.82056	1.82056	1	2	1	5	0	0	2
1218	592667	4496490	1.82056	1.82056	1	2	1	5	0	0	2
1219	593467	4496490	1.76955	2.26793	1	1	3	1.4459	0.498379	0	4
1220	593547	4496490	1.76955	2.26793	1	1	3	1.4459	0.498379	0	4
1221	593627	4496490	1.65192	2.26793	1	1	3	1.02508	0.616017	0	4
1222	593707	4496490	1.65192	2.26793	1	1	3	1.02508	0.616017	0	4
1223	593787	4496490	1.9599	2.51189	1	1	4	1.4459	0.551988	1	5
1224	599387	4496490	3.06501	3.9487	3	4	4	1.40884	0.883688	0	4
1225	599627	4496490	2.16551	2.99256	3	4	1	0.992113	0.827044	0	4
1226	600107	4496490	2.85653	3.68011	3	5	3	1.40884	0.82358	0	3
1227	603707	4496490	3.41428	4.57305	5	4	5	1.15995	1.15877	0	4
1228	604507	4496490	2.51848	3.39346	5	3	2	1.12577	0.874981	0	3
1229	604827	4496490	3.04146	3.89806	5	3	4	1.4459	0.8566	0	3
1230	604907	4496490	3.04146	3.89806	5	3	4	1.4459	0.8566	0	3
1231	604987	4496490	2.305	2.95418	5	3	1	1.4459	0.649182	0	3
1232	605067	4496490	2.305	2.95418	5	3	1	1.4459	0.649182	0	3
1233	605147	4496490	2.44151	3.12913	5	3	1	1.4459	0.687629	0	4
1234	591867	4496570	1.81691	1.97435	1	2	1	3.3	0.157442	0	3
1235	592507	4496570	1.82056	1.82056	1	2	1	5	0	0	2
1236	592587	4496570	1.82056	1.82056	1	2	1	5	0	0	2
1237	593467	4496570	1.76955	2.26793	1	1	3	1.4459	0.498379	0	4
1238	598587	4496570	2.79003	3.59443	3	2	5	1.40884	0.804406	0	4
1239	598667	4496570	2.79003	3.59443	3	2	5	1.40884	0.804406	0	4
1240	599387	4496570	2.7667	3.72792	3	3	4	1.12577	0.961219	0	4
1241	600107	4496570	2.85653	3.68011	3	5	3	1.40884	0.82358	0	3
1242	603787	4496570	2.9829	4.37345	5	4	4	0.737981	1.39055	0	4
1243	604427	4496570	2.60105	3.59443	5	3	2	0.992113	0.993383	0	4
1244	604747	4496570	3.04146	3.89806	5	3	4	1.4459	0.8566	0	3
1245	592427	4496650	1.82056	1.82056	1	2	1	5	0	0	2
1246	592507	4496650	1.82056	1.82056	1	2	1	5	0	0	2
1247	593387	4496650	1.69326	2.26793	1	1	3	1.15995	0.574673	0	4
1248	594987	4496650	2.58399	3.16979	4	1	4	1.8	0.585799	0	4
1249	598427	4496650	2.73035	3.59443	3	2	5	1.26447	0.864086	0	4
1250	598507	4496650	2.48752	3.43754	3	2	4	0.992113	0.950024	0	4
1251	598747	4496650	2.34844	3.24534	3	2	3	0.992113	0.896906	0	4
1252	598827	4496650	2.6333	3.24534	3	2	3	1.75862	0.612039	0	4
1253	599307	4496650	2.51906	3.24534	3	2	3	1.40884	0.726282	0	4
1254	600107	4496650	3.0257	3.89806	3	5	3	1.40884	0.872355	0	4
1255	603867	4496650	3.56812	4.57305	5	4	5	1.4459	1.00493	0	4
1256	603947	4496650	3.30921	4.57305	5	4	5	0.992113	1.26384	0	4
1257	604027	4496650	3.56812	4.57305	5	4	5	1.4459	1.00493	0	4
1258	604107	4496650	3.39392	4.57305	5	4	5	1.12577	1.17913	0	4
1259	604187	4496650	3.12418	4.31736	5	3	5	0.992113	1.19318	0	4
1260	604267	4496650	3.03827	4.31736	5	3	5	0.862996	1.27909	0	4
1261	604347	4496650	3.03827	4.31736	5	3	5	0.862996	1.27909	0	4
1262	604667	4496650	3.17767	3.89806	5	3	4	1.8	0.720388	0	3
1263	592347	4496730	1.82056	1.82056	1	2	1	5	0	0	2
1264	592427	4496730	1.82056	1.82056	1	2	1	5	0	0	2
1265	593387	4496730	1.85032	2.37144	1	1	3	1.4459	0.521125	1	5
1266	594827	4496730	2.53562	3.16979	4	1	4	1.63772	0.634167	0	4
1267	594907	4496730	2.34692	2.99256	4	1	3	1.48338	0.645635	0	4
1268	595067	4496730	2.34692	2.99256	4	1	3	1.48338	0.645635	0	4
1269	595147	4496730	2.22095	2.99256	4	1	3	1.12577	0.771611	0	4
1270	598347	4496730	2.73035	3.59443	3	2	5	1.26447	0.864086	0	4
1271	598907	4496730	2.28385	3.24534	3	2	3	0.862996	0.961489	0	4
1272	598987	4496730	2.19478	3.24534	3	2	3	0.707324	1.05057	0	4
1273	599067	4496730	2.39388	3.24534	3	2	3	1.0919	0.851458	0	4
1274	599147	4496730	2.39388	3.24534	3	2	3	1.0919	0.851458	0	4
1275	599307	4496730	2.51906	3.24534	3	2	3	1.40884	0.726282	0	4
1276	600107	4496730	2.89364	3.72792	3	4	3	1.40884	0.834279	0	4
1277	604587	4496730	3.17767	3.89806	5	3	3	1.8	0.720388	0	4
1278	592347	4496810	1.82056	1.82056	1	2	1	5	0	0	2
1279	592427	4496810	1.82056	1.82056	1	2	1	5	0	0	2
1280	593387	4496810	1.85032	2.37144	1	1	3	1.4459	0.521125	1	5
1281	594747	4496810	2.47322	3.16979	4	1	4	1.4459	0.696562	0	4
1282	595227	4496810	2.16551	2.99256	4	1	3	0.992113	0.827044	0	4
1283	595307	4496810	2.33494	2.99256	4	1	3	1.4459	0.657616	0	4
1284	595387	4496810	2.38225	2.99256	4	1	3	1.59844	0.610306	0	4
1285	595467	4496810	2.42819	2.99256	4	1	3	1.75862	0.564366	0	4
1286	598427	4496810	2.48752	3.43754	3	2	4	0.992113	0.950024	0	4
1287	599227	4496810	2.26687	3.24534	3	2	3	0.831373	0.978477	0	4
1288	599307	4496810	2.26687	3.24534	3	2	3	0.831373	0.978477	0	4
1289	600027	4496810	3.02487	3.72792	3	4	3	1.75862	0.703048	0	4
1290	604187	4496810	3.41428	4.57305	5	4	5	1.15995	1.15877	0	4
1291	604267	4496810	3.26526	4.37345	5	4	4	1.15995	1.10819	0	4
1292	604667	4496810	3.17767	3.89806	5	3	3	1.8	0.720388	0	4
1293	604747	4496810	3	3.68011	5	3	3	1.8	0.68011	0	3
1294	593387	4496890	1.85032	2.37144	1	1	3	1.4459	0.521125	1	5
1295	594747	4496890	2.42117	3.16979	4	1	4	1.3	0.74862	0	4
1296	595147	4496890	1.63845	2.40225	4	1	1	0.737981	0.7638	0	4
1297	595547	4496890	2.22095	2.99256	4	1	3	1.12577	0.771611	0	4
1298	595627	4496890	2.42819	2.99256	4	1	3	1.75862	0.564366	0	4
1299	598507	4496890	2.21657	3.43754	3	2	4	0.557359	1.22097	0	4
1300	600027	4496890	3.02487	3.72792	3	4	3	1.75862	0.703048	0	4
1301	604107	4496890	3.26526	4.37345	5	4	4	1.15995	1.10819	0	4
1302	604347	4496890	2.33624	3.12913	5	3	1	1.15995	0.792893	0	4
1303	604427	4496890	2.80455	3.59443	5	3	2	1.4459	0.789878	0	4
1304	604507	4496890	2.93016	3.59443	5	3	2	1.8	0.664276	0	4
1305	604827	4496890	3.39346	3.39346	5	3	2	5	0	0	3
1306	593387	4496970	1.85032	2.37144	1	1	3	1.4459	0.521125	1	5
1307	594747	4496970	2.28579	2.99256	4	1	3	1.3	0.706763	0	4
1308	595467	4496970	1.67797	2.40225	4	1	1	0.831373	0.724283	0	4
1309	595707	4496970	2.33494	2.99256	4	1	3	1.4459	0.657616	0	4
1310	595787	4496970	2.84099	3.64113	4	2	4	1.4459	0.800139	0	4
1311	598507	4496970	2.49146	3.59443	3	2	5	0.8	1.10297	0	4
1312	600027	4496970	3.02487	3.72792	3	4	3	1.75862	0.703048	0	4
1313	604027	4496970	3.07774	4.37345	5	4	4	0.862996	1.29571	0	4
1314	604587	4496970	2.93016	3.59443	5	3	2	1.8	0.664276	0	4
1315	604907	4496970	3.59443	3.59443	5	3	2	5	0	0	4
1316	604987	4496970	3.39346	3.39346	5	3	2	5	0	0	3
1317	605227	4496970	2.95418	2.95418	5	3	1	5	0	0	3
1318	605307	4496970	3.39346	3.39346	5	3	2	5	0	0	3
1319	593467	4497050	1.85032	2.37144	1	1	3	1.4459	0.521125	1	5
1320	594747	4497050	2.28579	2.99256	4	1	3	1.3	0.706763	0	4
1321	595867	4497050	2.84099	3.64113	4	2	4	1.4459	0.800139	0	4
1322	598587	4497050	2.31773	3.59443	3	2	5	0.557359	1.2767	0	4
1323	600027	4497050	3.02487	3.72792	3	4	3	1.75862	0.703048	0	4
1324	604027	4497050	3.07774	4.37345	5	4	4	0.862996	1.29571	0	4
1325	604667	4497050	2.93016	3.59443	5	3	2	1.8	0.664276	0	4
1326	605067	4497050	3.68011	3.68011	5	3	3	5	0	0	3
1327	605147	4497050	3.39346	3.39346	5	3	2	5	0	0	3
1328	605307	4497050	2.95418	2.95418	5	3	1	5	0	0	3
1329	593467	4497130	1.85032	2.37144	1	1	3	1.4459	0.521125	1	5
1330	594747	4497130	2.33494	2.99256	4	1	3	1.4459	0.657616	0	4
1331	595947	4497130	2.95445	3.64113	4	2	4	1.75862	0.68668	0	4
1332	598587	4497130	2.31773	3.59443	3	2	5	0.557359	1.2767	0	4
1333	599947	4497130	2.71387	3.51948	3	3	3	1.36307	0.805617	0	4
1334	604027	4497130	3.24578	4.37345	5	4	4	1.12577	1.12766	0	4
1335	604267	4497130	2.67933	3.80731	5	4	2	0.862996	1.12798	0	4
1336	604347	4497130	2.80455	3.59443	5	3	2	1.4459	0.789878	0	4
1337	604667	4497130	2.93016	3.59443	5	3	2	1.8	0.664276	0	4
1338	604827	4497130	3.59443	3.59443	5	3	2	5	0	0	4
1339	604907	4497130	3.59443	3.59443	5	3	2	5	0	0	4
1340	605067	4497130	2.95418	2.95418	5	3	1	5	0	0	3
1341	605227	4497130	2.95418	2.95418	5	3	1	5	0	0	3
1342	593467	4497210	1.85032	2.37144	1	1	3	1.4459	0.521125	1	5
1343	594827	4497210	2.28579	2.99256	4	1	3	1.3	0.706763	0	4
1344	595947	4497210	2.96822	3.64113	4	2	4	1.8	0.672905	0	4
1345	598667	4497210	2.21179	3.59443	3	2	5	0.441101	1.38264	0	4
1346	599947	4497210	2.839	3.51948	3	3	3	1.70767	0.680481	0	4
1347	604107	4497210	3.07774	4.37345	5	4	4	0.862996	1.29571	0	4
1348	604347	4497210	2.66763	3.59443	5	3	2	1.12577	0.9268	0	4
1349	604427	4497210	3.17767	3.89806	5	3	3	1.8	0.720388	0	4
1350	604507	4497210	2.93016	3.59443	5	3	2	1.8	0.664276	0	4
1351	604587	4497210	2.93016	3.59443	5	3	2	1.8	0.664276	0	4
1352	604747	4497210	3.89806	3.89806	5	3	3	5	0	0	4
1353	604987	4497210	3.12913	3.12913	5	3	1	5	0	0	4
1354	605147	4497210	2.95418	2.95418	5	3	1	5	0	0	3
1355	605227	4497210	2.95418	2.95418	5	3	1	5	0	0	3
1356	592907	4497290	1.24171	1.82056	1	1	1	0.737981	0.578852	0	4
1357	592987	4497290	1.56137	2.09128	1	1	2	1.15995	0.52991	0	4
1358	593067	4497290	1.32606	1.82056	1	1	1	1.02508	0.494502	0	4
1359	593387	4497290	1.85032	2.37144	1	1	3	1.4459	0.521125	1	5
1360	594827	4497290	2.28579	2.99256	4	1	3	1.3	0.706763	0	4
1361	595947	4497290	2.96822	3.64113	4	2	4	1.8	0.672905	0	4
1362	598667	4497290	2.65139	3.59443	3	2	5	1.0919	0.943046	0	4
1363	599947	4497290	3.37424	3.51948	3	3	3	4.05	0.145244	0	4
1364	604187	4497290	3.24578	4.37345	5	4	4	1.12577	1.12766	0	4
1365	604267	4497290	3.16477	4.37345	5	4	4	0.992113	1.20868	0	4
1366	604427	4497290	2.93016	3.59443	5	3	2	1.8	0.664276	0	4
1367	604747	4497290	3.89806	3.89806	5	3	3	5	0	0	4
1368	605067	4497290	3.12913	3.12913	5	3	1	5	0	0	4
1369	605227	4497290	3.12913	3.12913	5	3	1	5	0	0	4
1370	592987	4497370	1.35114	1.82056	1	1	1	1.12577	0.46942	0	4
1371	593147	4497370	1.67028	2.18672	1	1	2	1.3	0.516447	1	5
1372	593227	4497370	1.81137	2.37144	1	1	3	1.3	0.560072	1	5
1373	593307	4497370	1.75998	2.37144	1	1	3	1.12577	0.61146	1	5
1374	594907	4497370	2.28579	2.99256	4	1	3	1.3	0.706763	0	4
1375	594987	4497370	2.16551	2.99256	4	1	3	0.992113	0.827044	0	4
1376	595947	4497370	3.64113	3.64113	4	2	4	5	0	0	4
1377	598747	4497370	2.49146	3.59443	3	2	5	0.8	1.10297	0	4
1378	599947	4497370	3.11141	3.24534	3	2	3	4.05	0.13393	0	4
1379	602827	4497370	3.35025	4.12892	5	4	4	1.75862	0.778672	0	3
1380	604347	4497370	3.36587	4.12892	5	3	4	1.8	0.763052	0	4
1381	604827	4497370	4.12892	4.12892	5	3	4	5	0	0	4
1382	592987	4497450	1.63172	2.09128	1	1	2	1.4459	0.459559	0	4
1383	593387	4497450	1.75998	2.37144	1	1	3	1.12577	0.61146	1	5
1384	593467	4497450	1.75998	2.37144	1	1	3	1.12577	0.61146	1	5
1385	595067	4497450	2.16551	2.99256	4	1	3	0.992113	0.827044	0	4
1386	595867	4497450	3.10312	3.43754	4	2	3	2.99722	0.334427	0	4
1387	598827	4497450	2.31773	3.59443	3	2	5	0.557359	1.2767	0	4
1388	599947	4497450	3.11141	3.24534	3	2	3	4.05	0.13393	0	4
1389	602667	4497450	3.2049	4.12892	5	4	4	1.40884	0.924019	0	3
1390	602747	4497450	3.2049	4.12892	5	4	4	1.40884	0.924019	0	3
1391	602907	4497450	3.16292	3.89806	5	4	3	1.75862	0.735135	0	3
1392	604907	4497450	3.89806	3.89806	5	3	3	5	0	0	4
1393	592907	4497530	1.63172	2.09128	1	1	2	1.4459	0.459559	0	4
1394	593307	4497530	1.49145	2.18672	1	1	2	0.737981	0.695273	1	5
1395	593547	4497530	1.66886	2.37144	1	1	3	0.862996	0.70258	1	5
1396	593627	4497530	2.39012	3.12913	4	1	3	1.3	0.739019	1	5
1397	595067	4497530	2.33494	2.99256	4	1	3	1.4459	0.657616	0	4
1398	595867	4497530	3.00443	3.43754	4	2	3	2.55	0.433113	0	4
1399	598907	4497530	2.65139	3.59443	3	2	5	1.0919	0.943046	0	4
1400	598987	4497530	2.5107	3.59443	3	2	5	0.831373	1.08373	0	4
1401	599867	4497530	3.11141	3.24534	3	2	3	4.05	0.13393	0	4
1402	602507	4497530	3.50315	4.31736	5	4	5	1.75862	0.814211	0	3
1403	602587	4497530	3.35025	4.12892	5	4	4	1.75862	0.778672	0	3
1404	602907	4497530	3.16292	3.89806	5	4	3	1.75862	0.735135	0	3
1405	604907	4497530	3.89806	3.89806	5	3	3	5	0	0	4
1406	592827	4497610	1.31284	1.71877	1	1	1	1.3	0.405929	0	3
1407	593147	4497610	1.63263	2.18672	1	1	2	1.15995	0.554095	1	5
1408	593227	4497610	1.59277	2.18672	1	1	2	1.02508	0.593959	1	5
1409	593707	4497610	2.44151	3.12913	4	1	3	1.4459	0.687629	1	5
1410	595147	4497610	2.22095	2.99256	4	1	3	1.12577	0.771611	0	4
1411	595227	4497610	1.94969	2.99256	4	1	3	0.586925	1.04287	0	4
1412	595867	4497610	3.43754	3.43754	4	2	3	5	0	0	4
1413	599067	4497610	2.60105	3.59443	3	2	5	0.992113	0.993383	0	4
1414	599867	4497610	2.6333	3.24534	3	2	3	1.75862	0.612039	0	4
1415	602427	4497610	3.50315	4.31736	5	4	5	1.75862	0.814211	0	3
1416	602987	4497610	3.52824	3.68011	5	3	3	4.05	0.151872	0	3
1417	604107	4497610	3.0643	4.12892	5	4	3	1.12577	1.06461	0	4
1418	604907	4497610	3.89806	3.89806	5	3	3	5	0	0	4
1419	592827	4497690	1.34107	1.71877	1	1	1	1.4459	0.377701	0	3
1420	592987	4497690	1.59737	2.09128	1	1	2	1.3	0.493905	0	4
1421	593067	4497690	1.56137	2.09128	1	1	2	1.15995	0.52991	0	4
1422	593787	4497690	2.44151	3.12913	4	1	3	1.4459	0.687629	1	5
1423	595307	4497690	2.10596	2.99256	4	1	3	0.862996	0.886596	0	4
1424	595867	4497690	3.0889	3.43754	4	2	3	2.92917	0.348649	0	4
1425	599147	4497690	2.60105	3.59443	3	2	5	0.992113	0.993383	0	4
1426	599867	4497690	2.6333	3.24534	3	2	3	1.75862	0.612039	0	4
1427	602507	4497690	3.50315	4.31736	5	4	5	1.75862	0.814211	0	3
1428	602987	4497690	3.20247	3.68011	5	3	3	2.49511	0.477641	0	3
1429	603947	4497690	3.0643	4.12892	5	4	3	1.12577	1.06461	0	4
1430	604027	4497690	3.0643	4.12892	5	4	3	1.12577	1.06461	0	4
1431	604187	4497690	2.89297	3.89806	5	3	3	1.12577	1.00509	0	4
1432	604987	4497690	3.59443	3.59443	5	3	2	5	0	0	4
1433	605067	4497690	3.59443	3.59443	5	3	2	5	0	0	4
1434	605147	4497690	3.59443	3.59443	5	3	2	5	0	0	4
1435	605387	4497690	3.59443	3.59443	5	3	2	5	0	0	4
1436	605467	4497690	3.59443	3.59443	5	3	2	5	0	0	4
1437	592667	4497770	1.40113	1.71877	1	1	1	1.8	0.317641	0	3
1438	592747	4497770	1.40113	1.71877	1	1	1	1.8	0.317641	0	3
1439	592827	4497770	1.54049	1.97435	1	1	2	1.4459	0.433864	0	3
1440	592907	4497770	1.50806	1.97435	1	1	2	1.3	0.466289	0	3
1441	593867	4497770	2.32231	3.12913	4	1	3	1.12577	0.806827	1	5
1442	595387	4497770	2.34692	2.99256	4	1	3	1.48338	0.645635	0	4
1443	595947	4497770	3.49086	3.64113	4	2	4	4.05	0.150264	0	4
1444	599067	4497770	2.79003	3.59443	3	2	5	1.40884	0.804406	0	4
1445	599867	4497770	2.51906	3.24534	3	2	3	1.40884	0.726282	0	4
1446	602587	4497770	3.30728	4.07597	5	3	5	1.75862	0.768686	0	3
1447	603067	4497770	3.20247	3.68011	5	3	3	2.49511	0.477641	0	3
1448	603867	4497770	3.22159	4.12892	5	4	3	1.4459	0.907331	0	4
1449	604187	4497770	2.66763	3.59443	5	3	2	1.12577	0.9268	0	4
1450	605067	4497770	3.59443	3.59443	5	3	2	5	0	0	4
1451	605307	4497770	3.59443	3.59443	5	3	2	5	0	0	4
1452	605387	4497770	3.59443	3.59443	5	3	2	5	0	0	4
1453	592507	4497850	1.3749	1.71877	1	1	1	1.63772	0.343868	0	3
1454	592587	4497850	1.40113	1.71877	1	1	1	1.8	0.317641	0	3
1455	592667	4497850	1.40113	1.71877	1	1	1	1.8	0.317641	0	3
1456	592747	4497850	1.60948	1.97435	1	1	2	1.8	0.364874	0	3
1457	593867	4497850	2.32231	3.12913	4	1	3	1.12577	0.806827	1	5
1458	595467	4497850	2.34692	2.99256	4	1	3	1.48338	0.645635	0	4
1459	595947	4497850	3.49086	3.64113	4	2	4	4.05	0.150264	0	4
1460	599067	4497850	2.58368	3.59443	3	2	5	0.959427	1.01075	0	4
1461	599787	4497850	2.40855	3.24534	3	2	3	1.12577	0.83679	0	4
1462	602667	4497850	3.16292	3.89806	5	3	4	1.75862	0.735135	0	3
1463	603067	4497850	2.85653	3.68011	5	3	3	1.40884	0.82358	0	3
1464	603787	4497850	3.2049	4.12892	5	4	3	1.40884	0.924019	0	4
1465	604187	4497850	2.80455	3.59443	5	3	2	1.4459	0.789878	0	4
1466	605147	4497850	3.89806	3.89806	5	3	3	5	0	0	4
1467	605227	4497850	3.59443	3.59443	5	3	2	5	0	0	4
1468	605307	4497850	3.59443	3.59443	5	3	2	5	0	0	4
1469	592347	4497930	1.42778	1.82056	1	1	1	1.48338	0.392781	0	4
1470	592427	4497930	1.48411	1.82056	1	1	1	1.8	0.336453	0	4
1471	592507	4497930	1.45633	1.82056	1	1	1	1.63772	0.364233	0	4
1472	592587	4497930	1.57935	1.97435	1	1	2	1.63772	0.395001	0	3
1473	593867	4497930	1.87987	2.8854	4	1	2	0.586925	1.00553	1	5
1474	593947	4497930	2.18569	3.12913	4	1	3	0.831373	0.94344	1	5
1475	595547	4497930	2.38225	2.99256	4	1	3	1.59844	0.610306	0	4
1476	595947	4497930	3.49086	3.64113	4	2	4	4.05	0.150264	0	4
1477	599067	4497930	2.66763	3.59443	3	2	5	1.12577	0.9268	0	4
1478	599787	4497930	2.46518	3.24534	3	2	3	1.26447	0.780166	0	4
1479	602667	4497930	3.73719	3.89806	5	3	4	4.05	0.160867	0	3
1480	603147	4497930	2.63403	3.39346	5	3	2	1.40884	0.759429	0	3
1481	603707	4497930	3.2049	4.12892	5	4	3	1.40884	0.924019	0	4
1482	604267	4497930	2.64774	3.39346	5	3	2	1.4459	0.745714	0	3
1483	605307	4497930	3.59443	3.59443	5	3	2	5	0	0	4
1484	605547	4497930	3.59443	3.59443	5	3	2	5	0	0	4
1485	605627	4497930	3.59443	3.59443	5	3	2	5	0	0	4
1486	592267	4498010	1.45633	1.82056	1	1	1	1.63772	0.364233	0	4
1487	592427	4498010	1.64009	2.09128	1	1	2	1.48338	0.451187	0	4
1488	594027	4498010	2.09029	2.99256	4	1	3	0.831373	0.902261	0	4
1489	594427	4498010	2.27693	2.60517	4	1	3	2.55	0.328238	0	2
1490	595627	4498010	2.42819	2.99256	4	1	3	1.75862	0.564366	0	4
1491	595707	4498010	2.33494	2.99256	4	1	3	1.4459	0.657616	0	4
1492	595947	4498010	2.90253	3.16979	4	1	4	3.21886	0.267258	0	4
1493	599067	4498010	2.66763	3.59443	3	2	5	1.12577	0.9268	0	4
1494	599787	4498010	2.6333	3.24534	3	2	3	1.75862	0.612039	0	4
1495	602747	4498010	3.24471	4.07597	5	3	5	1.59844	0.831257	0	3
1496	603227	4498010	2.63403	3.39346	5	3	2	1.40884	0.759429	0	3
1497	603707	4498010	2.85653	3.68011	5	3	3	1.40884	0.82358	0	3
1498	604267	4498010	3.12285	3.39346	5	3	2	3.3	0.270607	0	3
1499	605227	4498010	3.89806	3.89806	5	3	3	5	0	0	4
1500	605467	4498010	3.59443	3.59443	5	3	2	5	0	0	4
1501	605627	4498010	3.59443	3.59443	5	3	2	5	0	0	4
1502	592107	4498090	1.45633	1.82056	1	1	1	1.63772	0.364233	0	4
1503	592187	4498090	1.45633	1.82056	1	1	1	1.63772	0.364233	0	4
1504	592267	4498090	1.42778	1.82056	1	1	1	1.48338	0.392781	0	4
1505	592347	4498090	1.64009	2.09128	1	1	2	1.48338	0.451187	0	4
1506	594027	4498090	1.76406	2.99256	4	1	3	0.355903	1.22849	0	4
1507	594107	4498090	2.16551	2.99256	4	1	3	0.992113	0.827044	0	4
1508	594187	4498090	2.37428	2.82523	4	1	3	2.09584	0.450954	0	3
1509	594267	4498090	2.27693	2.60517	4	1	2	2.55	0.328238	0	3
1510	594347	4498090	2.27693	2.60517	4	1	2	2.55	0.328238	0	3
1511	594507	4498090	2.82523	2.82523	4	1	3	5	0	0	3
1512	595787	4498090	2.33494	2.99256	4	1	3	1.4459	0.657616	0	4
1513	595867	4498090	2.84829	3.16979	4	1	4	2.92917	0.321491	0	4
1514	598987	4498090	2.58368	3.59443	3	2	5	0.959427	1.01075	0	4
1515	599787	4498090	2.6333	3.24534	3	2	3	1.75862	0.612039	0	4
1516	602827	4498090	3.30728	4.07597	5	3	5	1.75862	0.768686	0	3
1517	603227	4498090	2.63403	3.39346	5	3	2	1.40884	0.759429	0	3
1518	603627	4498090	2.85653	3.68011	5	3	3	1.40884	0.82358	0	3
1519	604347	4498090	2.76632	3.39346	5	3	2	1.8	0.627134	0	3
1520	605307	4498090	3.89806	3.89806	5	3	3	5	0	0	4
1521	605387	4498090	3.89806	3.89806	5	3	3	5	0	0	4
1522	605627	4498090	3.89806	3.89806	5	3	3	5	0	0	4
1523	591947	4498170	1.45633	1.82056	1	1	1	1.63772	0.364233	0	4
1524	592027	4498170	1.45633	1.82056	1	1	1	1.63772	0.364233	0	4
1525	592107	4498170	1.42778	1.82056	1	1	1	1.48338	0.392781	0	4
1526	592187	4498170	1.42778	1.82056	1	1	1	1.48338	0.392781	0	4
1527	594507	4498170	2.46927	2.82523	4	1	3	2.55	0.355965	0	3
1528	598907	4498170	2.65139	3.59443	3	2	5	1.0919	0.943046	0	4
1529	599787	4498170	2.6333	3.24534	3	2	3	1.75862	0.612039	0	4
1530	602827	4498170	3.30728	4.07597	5	3	5	1.75862	0.768686	0	3
1531	603307	4498170	2.50314	3.39346	5	3	2	1.0919	0.890318	0	3
1532	603387	4498170	2.63403	3.39346	5	3	2	1.40884	0.759429	0	3
1533	603467	4498170	2.75349	3.39346	5	3	2	1.75862	0.639972	0	3
1534	603547	4498170	2.63403	3.39346	5	3	2	1.40884	0.759429	0	3
1535	604347	4498170	2.64774	3.39346	5	3	2	1.4459	0.745714	0	3
1536	605627	4498170	3.68011	3.68011	5	3	3	5	0	0	3
1537	591787	4498250	1.40113	1.71877	1	1	1	1.8	0.317641	0	3
1538	591867	4498250	1.45633	1.82056	1	1	1	1.63772	0.364233	0	4
1539	591947	4498250	1.42778	1.82056	1	1	1	1.48338	0.392781	0	4
1540	592027	4498250	1.42778	1.82056	1	1	1	1.48338	0.392781	0	4
1541	594427	4498250	2.38475	2.82523	4	1	3	2.14246	0.440483	0	3
1542	598907	4498250	2.79003	3.59443	3	2	5	1.40884	0.804406	0	4
1543	599707	4498250	2.53218	3.24534	3	2	3	1.4459	0.713166	0	4
1544	602907	4498250	2.96098	3.89806	5	3	4	1.26447	0.937077	0	3
1545	604347	4498250	2.59201	3.39346	5	3	2	1.3	0.801445	0	3
1546	604427	4498250	2.64774	3.39346	5	3	2	1.4459	0.745714	0	3
1547	605707	4498250	3.68011	3.68011	5	3	3	5	0	0	3
1548	591707	4498330	1.3749	1.71877	1	1	1	1.63772	0.343868	0	3
1549	591867	4498330	1.45633	1.82056	1	1	1	1.63772	0.364233	0	4
1550	594507	4498330	2.82523	2.82523	4	1	3	5	0	0	3
1551	598907	4498330	2.79003	3.59443	3	2	5	1.40884	0.804406	0	4
1552	599707	4498330	2.51906	3.24534	3	2	3	1.40884	0.726282	0	4
1553	602907	4498330	3.0257	3.89806	5	3	4	1.40884	0.872355	0	3
1554	604507	4498330	2.71454	3.39346	5	3	2	1.63772	0.678916	0	3
1555	605787	4498330	3.68011	3.68011	5	3	3	5	0	0	3
1556	606107	4498330	2.72407	2.72407	5	3	1	5	0	0	2
1557	591627	4498410	1.3749	1.71877	1	1	1	1.63772	0.343868	0	3
1558	591787	4498410	1.3749	1.71877	1	1	1	1.63772	0.343868	0	3
1559	594507	4498410	2.99256	2.99256	4	1	3	5	0	0	4
1560	598907	4498410	2.79003	3.59443	3	2	5	1.40884	0.804406	0	4
1561	599707	4498410	2.51906	3.24534	3	2	3	1.40884	0.726282	0	4
1562	602907	4498410	3.1638	4.07597	5	3	5	1.40884	0.912169	0	3
1563	602987	4498410	3.0257	3.89806	5	3	4	1.40884	0.872355	0	3
1564	604587	4498410	2.87531	3.59443	5	3	2	1.63772	0.719124	0	4
1565	604667	4498410	2.93016	3.59443	5	3	2	1.8	0.664276	0	4
1566	605867	4498410	3.12913	3.12913	5	3	2	5	0	0	2
1567	605947	4498410	3.12913	3.12913	5	3	2	5	0	0	2
1568	606027	4498410	3.12913	3.12913	5	3	2	5	0	0	2
1569	591707	4498490	1.3749	1.71877	1	1	1	1.63772	0.343868	0	3
1570	594507	4498490	2.65307	2.99256	4	1	3	2.73845	0.339483	0	4
1571	594587	4498490	2.61551	2.99256	4	1	3	2.55	0.377047	0	4
1572	598907	4498490	2.73035	3.59443	3	2	5	1.26447	0.864086	0	4
1573	599707	4498490	2.6333	3.24534	3	2	3	1.75862	0.612039	0	4
1574	602827	4498490	3.09612	4.07597	5	3	5	1.26447	0.979844	0	3
1575	604747	4498490	2.81894	3.59443	5	3	2	1.48338	0.775488	0	4
1576	605947	4498490	3.12913	3.12913	5	3	2	5	0	0	2
1577	594667	4498570	2.73488	3.12913	4	1	3	2.55	0.394255	1	5
1578	598907	4498570	2.73035	3.59443	3	2	5	1.26447	0.864086	0	4
1579	599707	4498570	2.6333	3.24534	3	2	3	1.75862	0.612039	0	4
1580	602747	4498570	3.09612	4.07597	5	3	5	1.26447	0.979844	0	3
1581	602827	4498570	3.09612	4.07597	5	3	5	1.26447	0.979844	0	3
1582	604827	4498570	2.68364	3.59443	5	3	2	1.15995	0.910795	0	4
1583	604907	4498570	2.68364	3.59443	5	3	2	1.15995	0.910795	0	4
1584	604987	4498570	2.80455	3.59443	5	3	2	1.4459	0.789878	0	4
1585	606027	4498570	3.12913	3.12913	5	3	2	5	0	0	2
1586	606267	4498570	2.8854	2.8854	5	2	2	5	0	0	2
1587	606347	4498570	2.8854	2.8854	5	2	2	5	0	0	2
1588	606427	4498570	2.8854	2.8854	5	2	2	5	0	0	2
1589	594667	4498650	2.64127	3.12913	4	1	3	2.14246	0.487864	1	5
1590	594747	4498650	2.61551	2.99256	4	1	3	2.55	0.377047	0	4
1591	598907	4498650	2.66763	3.59443	3	2	5	1.12577	0.9268	0	4
1592	599627	4498650	2.51906	3.24534	3	2	3	1.40884	0.726282	0	4
1593	602587	4498650	3.7323	4.07597	5	3	5	3.21886	0.343662	0	3
1594	602667	4498650	2.96098	3.89806	5	3	4	1.26447	0.937077	0	3
1595	605067	4498650	2.68364	3.59443	5	3	2	1.15995	0.910795	0	4
1596	605147	4498650	3.04146	3.89806	5	3	3	1.4459	0.8566	0	4
1597	606107	4498650	2.8854	2.8854	5	2	2	5	0	0	2
1598	606187	4498650	2.8854	2.8854	5	2	2	5	0	0	2
1599	606267	4498650	2.8854	2.8854	5	2	2	5	0	0	2
1600	606507	4498650	2.8854	2.8854	5	2	2	5	0	0	2
1601	594827	4498730	2.61551	2.99256	4	1	3	2.55	0.377047	0	4
1602	598827	4498730	2.79003	3.59443	3	2	5	1.40884	0.804406	0	4
1603	599627	4498730	2.51906	3.24534	3	2	3	1.40884	0.726282	0	4
1604	602507	4498730	3.73719	3.89806	5	3	4	4.05	0.160867	0	3
1605	605227	4498730	2.74319	3.89806	5	3	3	0.862996	1.15487	0	4
1606	606187	4498730	2.8854	2.8854	5	2	2	5	0	0	2
1607	606347	4498730	2.51189	2.51189	5	2	1	5	0	0	2
1608	606427	4498730	2.51189	2.51189	5	2	1	5	0	0	2
1609	606587	4498730	2.51189	2.51189	5	2	1	5	0	0	2
1610	606667	4498730	2.51189	2.51189	5	2	1	5	0	0	2
1611	594907	4498810	2.61551	2.99256	4	1	3	2.55	0.377047	0	4
1612	598827	4498810	2.58368	3.59443	3	2	5	0.959427	1.01075	0	4
1613	599627	4498810	2.51906	3.24534	3	2	3	1.40884	0.726282	0	4
1614	602267	4498810	3.26141	3.89806	3	4	5	2.05	0.636651	0	3
1615	602347	4498810	3.26141	3.89806	3	4	5	2.05	0.636651	0	3
1616	602427	4498810	3.39213	3.89806	5	4	3	2.49511	0.505929	0	3
1617	605307	4498810	2.43086	3.59443	5	3	2	0.707324	1.16357	0	4
1618	605387	4498810	2.82076	3.89806	5	3	3	0.992113	1.0773	0	4
1619	605467	4498810	2.66763	3.59443	5	3	2	1.12577	0.9268	0	4
1620	606187	4498810	2.8854	2.8854	5	2	2	5	0	0	2
1621	606507	4498810	2.51189	2.51189	5	2	1	5	0	0	2
1622	594987	4498890	2.41178	2.75946	4	1	2	2.55	0.347677	0	4
1623	598747	4498890	2.53566	3.43754	3	2	4	1.0919	0.901885	0	4
1624	599627	4498890	2.46518	3.24534	3	2	3	1.26447	0.780166	0	4
1625	602187	4498890	3.11906	3.72792	3	4	4	2.05	0.608863	0	3
1626	605547	4498890	2.34182	3.59443	5	3	2	0.586925	1.25262	0	4
1627	605627	4498890	2.89297	3.89806	5	3	3	1.12577	1.00509	0	4
1628	606187	4498890	2.8854	2.8854	5	2	2	5	0	0	2
1629	606507	4498890	2.51189	2.51189	5	2	1	5	0	0	2
1630	594987	4498970	2.61551	2.99256	4	1	3	2.55	0.377047	0	4
1631	595227	4498970	2.723	3.12913	4	1	3	2.49511	0.40613	1	5
1632	595307	4498970	2.32285	2.99256	4	1	3	1.40884	0.669711	0	4
1633	598747	4498970	2.5512	3.43754	3	2	4	1.12577	0.886348	0	4
1634	599067	4498970	2.09029	2.99256	3	2	2	0.831373	0.902261	0	4
1635	599147	4498970	2.15105	2.99256	3	2	2	0.959427	0.841505	0	4
1636	599227	4498970	2.02382	2.99256	3	2	2	0.707324	0.968736	0	4
1637	599307	4498970	2.02382	2.99256	3	2	2	0.707324	0.968736	0	4
1638	599547	4498970	2.40855	3.24534	3	2	3	1.12577	0.83679	0	4
1639	602187	4498970	3.11906	3.72792	3	4	4	2.05	0.608863	0	3
1640	605707	4498970	2.66763	3.59443	5	3	2	1.12577	0.9268	0	4
1641	606267	4498970	2.8854	2.8854	5	2	2	5	0	0	2
1642	606507	4498970	2.51189	2.51189	5	2	1	5	0	0	2
1643	594987	4499050	2.41178	2.75946	4	1	2	2.55	0.347677	0	4
1644	595147	4499050	2.723	3.12913	4	1	3	2.49511	0.40613	1	5
1645	595387	4499050	2.15105	2.99256	4	1	3	0.959427	0.841505	0	4
1646	598667	4499050	2.66825	3.43754	3	2	4	1.40884	0.769295	0	4
1647	598987	4499050	2.22095	2.99256	3	2	2	1.12577	0.771611	0	4
1648	599387	4499050	2.51906	3.24534	3	2	3	1.40884	0.726282	0	4
1649	599467	4499050	2.48752	3.43754	3	2	4	0.992113	0.950024	0	4
1650	602027	4499050	3.24407	3.72792	3	4	4	2.49511	0.483847	0	3
1651	602107	4499050	3.11906	3.72792	3	4	4	2.05	0.608863	0	3
1652	605787	4499050	2.45984	3.31445	5	2	2	1.12577	0.85461	0	4
1653	606187	4499050	2.55085	3.12913	5	2	2	1.8	0.578286	0	3
1654	606347	4499050	2.72407	2.72407	5	2	1	5	0	0	3
1655	606427	4499050	2.72407	2.72407	5	2	1	5	0	0	3
1656	606507	4499050	2.72407	2.72407	5	2	1	5	0	0	3
1657	594907	4499130	2.42484	2.8854	4	1	2	2.09584	0.460558	1	5
1658	595067	4499130	2.61551	2.99256	4	1	3	2.55	0.377047	0	4
1659	595467	4499130	2.15105	2.99256	4	1	3	0.959427	0.841505	0	4
1660	598667	4499130	2.66825	3.43754	3	2	4	1.40884	0.769295	0	4
1661	598987	4499130	2.51906	3.24534	3	2	3	1.40884	0.726282	0	4
1662	599467	4499130	2.61117	3.43754	3	2	4	1.26447	0.826371	0	4
1663	601867	4499130	3.57407	3.72792	3	4	4	4.05	0.153846	0	3
1664	601947	4499130	3.57407	3.72792	3	4	4	4.05	0.153846	0	3
1665	605867	4499130	2.70192	3.31445	5	2	2	1.8	0.612534	0	4
1666	606187	4499130	2.55085	3.12913	5	2	2	1.8	0.578286	0	3
1667	606347	4499130	2.22064	2.72407	5	2	1	1.8	0.503427	0	3
1668	606507	4499130	2.72407	2.72407	5	2	1	5	0	0	3
1669	594907	4499210	2.04795	2.75946	4	1	2	1.12577	0.711508	0	4
1670	594987	4499210	2.04795	2.75946	4	1	2	1.12577	0.711508	0	4
1671	595547	4499210	2.15105	2.99256	4	1	3	0.959427	0.841505	0	4
1672	598667	4499210	2.68214	3.43754	3	2	4	1.4459	0.755402	0	4
1673	598907	4499210	2.6333	3.24534	3	2	3	1.75862	0.612039	0	4
1674	599387	4499210	2.6333	3.24534	3	2	3	1.75862	0.612039	0	4
1675	599547	4499210	2.6333	3.24534	3	2	3	1.75862	0.612039	0	4
1676	601787	4499210	3.73719	3.89806	3	4	5	4.05	0.160867	0	3
1677	605867	4499210	2.59937	3.31445	5	2	2	1.48338	0.715084	0	4
1678	606187	4499210	2.5031	3.12913	5	2	2	1.63772	0.626034	0	3
1679	606427	4499210	2.22064	2.72407	5	2	1	1.8	0.503427	0	3
1680	606507	4499210	2.55085	3.12913	5	2	2	1.8	0.578286	0	3
1681	594747	4499290	1.87435	2.40225	4	1	1	1.4459	0.527895	0	4
1682	594827	4499290	1.94192	2.75946	4	1	2	0.862996	0.817537	0	4
1683	594907	4499290	1.99684	2.75946	4	1	2	0.992113	0.762624	0	4
1684	595627	4499290	2.20742	2.99256	4	1	3	1.0919	0.785136	0	4
1685	598587	4499290	2.78926	3.43754	3	2	4	1.75862	0.648287	0	4
1686	598827	4499290	2.6333	3.24534	3	2	3	1.75862	0.612039	0	4
1687	599387	4499290	2.6333	3.24534	3	2	3	1.75862	0.612039	0	4
1688	599547	4499290	2.6333	3.24534	3	2	3	1.75862	0.612039	0	4
1689	601547	4499290	3.57407	3.72792	3	4	4	4.05	0.153846	0	3
1690	601627	4499290	3.57407	3.72792	3	4	4	4.05	0.153846	0	3
1691	601707	4499290	3.57407	3.72792	3	4	4	4.05	0.153846	0	3
1692	605947	4499290	2.55085	3.12913	5	2	2	1.8	0.578286	0	3
1693	606187	4499290	2.5031	3.12913	5	2	2	1.63772	0.626034	0	3
1694	606427	4499290	2.22064	2.72407	5	2	1	1.8	0.503427	0	3
1695	594667	4499370	1.87435	2.40225	4	1	1	1.4459	0.527895	0	4
1696	594827	4499370	1.94192	2.75946	4	1	2	0.862996	0.817537	0	4
1697	595627	4499370	2.32285	2.99256	4	1	3	1.40884	0.669711	0	4
1698	595787	4499370	2.19297	2.82523	4	1	3	1.40884	0.632265	0	3
1699	595867	4499370	2.19297	2.82523	4	1	3	1.40884	0.632265	0	3
1700	598667	4499370	3.29568	3.43754	3	2	4	4.05	0.141862	0	4
1701	598747	4499370	2.78926	3.43754	3	2	4	1.75862	0.648287	0	4
1702	599467	4499370	3.29568	3.43754	3	2	4	4.05	0.141862	0	4
1703	601467	4499370	3.73719	3.89806	3	4	5	4.05	0.160867	0	3
1704	605947	4499370	2.70192	3.31445	5	2	2	1.8	0.612534	0	4
1705	606187	4499370	2.39012	3.12913	5	2	2	1.3	0.739019	0	3
1706	606347	4499370	2.08072	2.72407	5	2	1	1.3	0.643353	0	3
1707	606427	4499370	2.22064	2.72407	5	2	1	1.8	0.503427	0	3
1708	594667	4499450	2.04795	2.75946	4	1	2	1.12577	0.711508	0	4
1709	594747	4499450	1.94192	2.75946	4	1	2	0.862996	0.817537	0	4
1710	595547	4499450	2.14191	2.75946	4	1	2	1.40884	0.617545	0	4
1711	595707	4499450	2.32285	2.99256	4	1	3	1.40884	0.669711	0	4
1712	595947	4499450	2.86906	2.99256	4	1	4	4.05	0.123498	0	3
1713	601307	4499450	3.73719	3.89806	3	4	5	4.05	0.160867	0	3
1714	601387	4499450	3.73719	3.89806	3	4	5	4.05	0.160867	0	3
1715	605947	4499450	2.5861	3.31445	5	2	2	1.4459	0.728353	0	4
1716	606187	4499450	2.45562	3.39346	5	2	3	0.992113	0.93784	0	3
1717	606267	4499450	2.26434	3.12913	5	2	2	0.992113	0.86479	0	3
1718	594587	4499530	2.04795	2.75946	4	1	2	1.12577	0.711508	0	4
1719	594747	4499530	1.99684	2.75946	4	1	2	0.992113	0.762624	0	4
1720	595547	4499530	2.14191	2.75946	4	1	2	1.40884	0.617545	0	4
1721	595707	4499530	2.27316	2.99256	4	1	3	1.26447	0.719398	0	4
1722	596027	4499530	2.86906	2.99256	4	1	4	4.05	0.123498	0	3
1723	601147	4499530	3.68011	3.68011	3	3	5	5	0	0	3
1724	601227	4499530	3.89806	3.89806	3	4	5	5	0	0	3
1725	605947	4499530	2.44151	3.12913	5	2	2	1.4459	0.687629	0	3
1726	606107	4499530	2.03867	3.12913	5	2	2	0.586925	1.09047	0	3
1727	594507	4499610	2.15307	2.75946	4	1	2	1.4459	0.606392	0	4
1728	594667	4499610	1.73835	2.40225	4	1	1	0.992113	0.663903	0	4
1729	594747	4499610	1.73835	2.40225	4	1	1	0.992113	0.663903	0	4
1730	595467	4499610	2.14191	2.75946	4	1	2	1.40884	0.617545	0	4
1731	595627	4499610	2.14191	2.75946	4	1	2	1.40884	0.617545	0	4
1732	596107	4499610	2.86906	2.99256	4	1	4	4.05	0.123498	0	3
1733	600987	4499610	3.21643	3.68011	3	3	5	2.55	0.463675	0	3
1734	601067	4499610	3.68011	3.68011	3	3	5	5	0	0	3
1735	605947	4499610	2.02169	2.72407	5	2	1	1.12577	0.702383	0	3
1736	606027	4499610	1.62737	3.12913	5	2	2	0.190228	1.50177	0	3
1737	594427	4499690	2.04795	2.75946	4	1	2	1.12577	0.711508	0	4
1738	594587	4499690	1.87435	2.40225	4	1	1	1.4459	0.527895	0	4
1739	595467	4499690	2.14191	2.75946	4	1	2	1.40884	0.617545	0	4
1740	595627	4499690	2.14191	2.75946	4	1	2	1.40884	0.617545	0	4
1741	596187	4499690	2.86906	2.99256	4	1	4	4.05	0.123498	0	3
1742	596267	4499690	2.70864	2.82523	4	1	3	4.05	0.116593	0	3
1743	600907	4499690	2.9659	3.39346	3	2	5	2.55	0.427558	0	3
1744	605947	4499690	1.88818	3.31445	5	2	2	0.3	1.42628	0	4
1745	606027	4499690	1.88818	3.12913	5	2	2	-0.0218254	1.42628	0	3
1746	594347	4499770	2.27797	2.75946	4	1	2	1.91686	0.481489	0	4
1747	594507	4499770	1.8349	2.40225	4	1	1	1.3	0.567348	0	4
1748	595387	4499770	1.86464	2.40225	4	1	1	1.40884	0.537604	0	4
1749	595547	4499770	2.14191	2.75946	4	1	2	1.40884	0.617545	0	4
1750	596347	4499770	2.70864	2.82523	4	1	3	4.05	0.116593	0	3
1751	596427	4499770	2.70864	2.82523	4	1	3	4.05	0.116593	0	3
1752	596507	4499770	2.70864	2.82523	4	1	3	4.05	0.116593	0	3
1753	596587	4499770	2.70864	2.82523	4	1	3	4.05	0.116593	0	3
1754	600747	4499770	3.39346	3.39346	3	2	5	5	0	0	3
1755	600827	4499770	3.39346	3.39346	3	2	5	5	0	0	3
1756	605947	4499770	1.4167	2.72407	5	2	1	0.190228	1.30737	0	3
1757	606027	4499770	1.49511	3.39346	5	3	2	0.0830094	1.89835	0	3
1758	594267	4499850	1.86618	2.75946	4	1	2	0.707324	0.893279	0	4
1759	594347	4499850	2.18321	2.75946	4	1	2	1.55	0.576245	0	4
1760	594427	4499850	1.79354	2.40225	4	1	1	1.15995	0.608707	0	4
1761	594507	4499850	1.8349	2.40225	4	1	1	1.3	0.567348	0	4
1762	595307	4499850	1.87435	2.40225	4	1	1	1.4459	0.527895	0	4
1763	595547	4499850	2.14191	2.75946	4	1	2	1.40884	0.617545	0	4
1764	596667	4499850	2.86906	2.99256	4	1	3	4.05	0.123498	0	4
1765	600587	4499850	3.24534	3.24534	3	2	4	5	0	0	3
1766	600667	4499850	3.24534	3.24534	3	2	4	5	0	0	3
1767	605947	4499850	1.81263	3.39346	5	3	2	0.217424	1.58082	0	3
1768	594187	4499930	1.698	2.75946	4	1	2	0.441101	1.06146	0	4
1769	595307	4499930	1.87435	2.40225	4	1	1	1.4459	0.527895	0	4
1770	595547	4499930	1.86464	2.40225	4	1	1	1.40884	0.537604	0	4
1771	596667	4499930	2.86906	2.99256	4	1	3	4.05	0.123498	0	4
1772	597307	4499930	2.25133	2.8854	2	1	4	1.4459	0.634068	1	5
1773	597387	4499930	2.59275	2.8854	2	1	4	2.92917	0.292648	1	5
1774	597467	4499930	2.54681	2.8854	2	1	4	2.67868	0.338592	1	5
1775	597547	4499930	2.76194	3.12913	3	1	4	2.67868	0.367194	1	5
1776	597627	4499930	2.81177	3.12913	3	1	4	2.92917	0.317369	1	5
1777	597707	4499930	2.8653	3.12913	3	1	4	3.21886	0.263831	1	5
1778	597787	4499930	3	3.12913	3	1	4	4.05	0.129135	1	5
1779	597867	4499930	3	3.12913	3	1	4	4.05	0.129135	1	5
1780	600507	4499930	2.83645	3.24534	3	2	4	2.55	0.408896	0	3
1781	605867	4499930	1.99786	2.95418	5	3	1	0.707324	0.956312	0	3
1782	605947	4499930	1.96783	3.39346	5	3	2	0.327864	1.42563	0	3
1783	594027	4500010	1.69054	2.40225	4	1	1	0.862996	0.711708	0	4
1784	594107	4500010	1.99684	2.75946	4	1	2	0.992113	0.762624	0	4
1785	595307	4500010	1.67797	2.40225	4	1	1	0.831373	0.724283	0	4
1786	595387	4500010	1.9835	2.75946	4	1	2	0.959427	0.775958	0	4
1787	595467	4500010	2.0961	2.75946	4	1	2	1.26447	0.663362	0	4
1788	596667	4500010	2.86906	2.99256	4	1	3	4.05	0.123498	0	4
1789	597227	4500010	2.29695	2.8854	2	1	4	1.59844	0.588452	1	5
1790	597947	4500010	2.81177	3.12913	3	1	4	2.92917	0.317369	1	5
1791	598027	4500010	2.81177	3.12913	3	1	4	2.92917	0.317369	1	5
1792	598107	4500010	2.81177	3.12913	3	1	4	2.92917	0.317369	1	5
1793	598187	4500010	3	3.12913	3	1	4	4.05	0.129135	1	5
1794	598267	4500010	2.83226	2.95418	3	1	3	4.05	0.121914	1	5
1795	598347	4500010	2.83226	2.95418	3	1	3	4.05	0.121914	1	5
1796	598427	4500010	2.39705	2.95418	3	1	3	1.75862	0.557128	1	5
1797	600267	4500010	2.92961	3.24534	3	2	4	2.99722	0.315729	0	3
1798	600347	4500010	2.73936	3.24534	3	2	4	2.14246	0.505982	0	3
1799	600427	4500010	2.63172	3.06389	3	2	3	2.33779	0.432167	0	3
1800	605787	4500010	1.99786	2.95418	5	3	1	0.707324	0.956312	0	3
1801	605867	4500010	2.13774	2.95418	5	3	1	0.992113	0.816437	0	3
1802	593947	4500090	1.73835	2.40225	4	1	1	0.992113	0.663903	0	4
1803	594027	4500090	2.10775	2.75946	4	1	2	1.3	0.651711	0	4
1804	595307	4500090	1.86618	2.75946	4	1	2	0.707324	0.893279	0	4
1805	596587	4500090	2.5268	2.75946	4	1	2	3.21886	0.232662	0	4
1806	597147	4500090	2.29695	2.8854	2	1	4	1.59844	0.588452	1	5
1807	598507	4500090	2.39705	2.95418	3	1	3	1.75862	0.557128	1	5
1808	600107	4500090	2.9016	3.43754	3	2	4	2.14246	0.535948	0	4
1809	600187	4500090	2.92961	3.24534	3	2	4	2.99722	0.315729	0	3
1810	605707	4500090	1.99786	2.95418	5	3	1	0.707324	0.956312	0	3
1811	605787	4500090	2.13774	2.95418	5	3	1	0.992113	0.816437	0	3
1812	593947	4500170	2.10775	2.75946	4	1	2	1.3	0.651711	0	4
1813	594027	4500170	1.8349	2.40225	4	1	1	1.3	0.567348	0	4
1814	595227	4500170	1.67797	2.40225	4	1	1	0.831373	0.724283	0	4
1815	596587	4500170	2.76632	2.8854	4	1	2	4.05	0.119076	1	5
1816	597067	4500170	2.16852	2.72407	2	1	3	1.59844	0.55555	1	5
1817	598507	4500170	2.39705	2.95418	3	1	3	1.75862	0.557128	1	5
1818	600027	4500170	2.73936	3.24534	3	2	3	2.14246	0.505982	0	4
1819	605627	4500170	1.99786	2.95418	5	3	1	0.707324	0.956312	0	3
1820	605707	4500170	1.99786	2.95418	5	3	1	0.707324	0.956312	0	3
1821	593947	4500250	1.87435	2.40225	4	1	1	1.4459	0.527895	0	4
1822	594027	4500250	1.8349	2.40225	4	1	1	1.3	0.567348	0	4
1823	595227	4500250	1.77933	2.75946	4	1	2	0.557359	0.980127	0	4
1824	596587	4500250	3	3.12913	4	1	3	4.05	0.129135	1	5
1825	597067	4500250	2.08072	2.72407	2	1	3	1.3	0.643353	1	5
1826	598427	4500250	2.03268	2.60517	3	1	2	1.4459	0.572488	0	4
1827	599867	4500250	2.78758	3.24534	3	2	3	2.33779	0.457762	0	4
1828	599947	4500250	2.78758	3.24534	3	2	3	2.33779	0.457762	0	4
1829	605547	4500250	2.13774	2.95418	5	3	1	0.992113	0.816437	0	3
1830	593867	4500330	1.87435	2.40225	4	1	1	1.4459	0.527895	0	4
1831	593947	4500330	1.87435	2.40225	4	1	1	1.4459	0.527895	0	4
1832	595147	4500330	1.549	2.40225	4	1	1	0.557359	0.85325	0	4
1833	596587	4500330	2.34124	2.8854	4	1	2	1.75862	0.544158	1	5
1834	597067	4500330	1.93345	2.60517	2	1	3	1.12577	0.671726	0	4
1835	598427	4500330	2.03268	2.60517	3	1	2	1.4459	0.572488	0	4
1836	598507	4500330	1.9899	2.60517	3	1	2	1.3	0.615273	0	4
1837	598587	4500330	2.15799	2.82523	3	1	3	1.3	0.667246	0	4
1838	598667	4500330	2.26	2.82523	3	1	3	1.63772	0.565234	0	4
1839	598747	4500330	2.26	2.82523	3	1	3	1.63772	0.565234	0	4
1840	599787	4500330	2.47888	3.24534	3	2	3	1.3	0.766464	0	4
1841	605387	4500330	2.25648	2.95418	5	3	1	1.3	0.697699	0	3
1842	605467	4500330	2.25648	2.95418	5	3	1	1.3	0.697699	0	3
1843	593787	4500410	1.9583	2.40225	4	1	1	1.8	0.443952	0	4
1844	593867	4500410	1.9583	2.40225	4	1	1	1.8	0.443952	0	4
1845	595147	4500410	1.6246	2.40225	4	1	1	0.707324	0.777644	0	4
1846	595547	4500410	1.94921	2.40225	4	1	1	1.75862	0.45304	0	4
1847	596667	4500410	2.53901	3.12913	4	1	3	1.75862	0.590124	1	5
1848	597147	4500410	1.78285	2.40225	2	1	2	1.12577	0.619404	0	4
1849	598427	4500410	1.9899	2.60517	3	1	2	1.3	0.615273	0	4
1850	598827	4500410	2.26	2.82523	3	1	3	1.63772	0.565234	0	4
1851	599707	4500410	2.59606	3.24534	3	2	3	1.63772	0.649283	0	4
1852	605387	4500410	2.25648	2.95418	5	3	1	1.3	0.697699	0	3
1853	595067	4500490	1.8622	2.40225	4	1	1	1.39963	0.540047	0	4
1854	596667	4500490	2.53901	3.12913	4	1	3	1.75862	0.590124	1	5
1855	597147	4500490	1.78285	2.40225	2	1	2	1.12577	0.619404	0	4
1856	598427	4500490	1.63545	2.14113	3	1	1	1.3	0.505678	0	3
1857	598907	4500490	2.30311	2.82523	3	1	3	1.8	0.522123	0	4
1858	599147	4500490	2.10935	2.82523	3	1	3	1.15995	0.715888	0	4
1859	599227	4500490	2.21348	3.24534	3	2	3	0.737981	1.03186	0	4
1860	599307	4500490	2.36384	3.24534	3	2	3	1.02508	0.881501	0	4
1861	599387	4500490	2.47888	3.24534	3	2	3	1.3	0.766464	0	4
1862	599467	4500490	2.36384	3.24534	3	2	3	1.02508	0.881501	0	4
1863	599627	4500490	2.64558	3.24534	3	2	3	1.8	0.599762	0	4
1864	595067	4500570	1.94693	2.40225	4	1	1	1.74836	0.455319	0	4
1865	596667	4500570	2.32285	2.99256	4	1	3	1.40884	0.669711	0	4
1866	596987	4500570	2.02215	2.60517	2	1	3	1.40884	0.583017	0	4
1867	597227	4500570	1.55206	2.09128	2	1	1	1.12577	0.539222	0	4
1868	598427	4500570	1.67061	2.14113	3	1	1	1.4459	0.470514	0	3
1869	598907	4500570	2.17434	2.66727	3	1	3	1.8	0.492929	0	3
1870	598987	4500570	2.03733	2.66727	3	1	3	1.3	0.629938	0	3
1871	599067	4500570	2.15799	2.82523	3	1	3	1.3	0.667246	0	4
1872	599547	4500570	2.47888	3.24534	3	2	3	1.3	0.766464	0	4
1873	599627	4500570	2.54517	3.24534	3	2	3	1.48338	0.700173	0	4
1874	594987	4500650	2.02771	2.40225	4	1	1	2.14246	0.374535	0	4
1875	596667	4500650	2.02215	2.60517	2	1	3	1.40884	0.583017	0	4
1876	596827	4500650	2.03268	2.60517	2	1	3	1.4459	0.572488	0	4
1877	596907	4500650	2.03268	2.60517	2	1	3	1.4459	0.572488	0	4
1878	597067	4500650	1.93345	2.60517	2	1	3	1.12577	0.671726	0	4
1879	597147	4500650	1.86464	2.40225	2	1	2	1.40884	0.537604	0	4
1880	597307	4500650	1.46075	2.09128	2	1	1	0.831373	0.630525	0	4
1881	598347	4500650	1.97039	2.14113	3	1	1	3.3	0.170741	0	3
1882	598907	4500650	2.00498	2.45951	3	1	2	1.8	0.454534	0	3
1883	599227	4500650	1.59602	2.26793	3	1	1	0.862996	0.671914	0	4
1884	599547	4500650	2.39385	2.99256	3	2	2	1.63772	0.598709	0	4
1885	599627	4500650	2.39385	2.99256	3	2	2	1.63772	0.598709	0	4
1886	596587	4500730	1.62327	2.09128	2	1	1	1.40884	0.468012	0	4
1887	596747	4500730	1.93345	2.60517	2	1	3	1.12577	0.671726	0	4
1888	597227	4500730	1.78285	2.40225	2	1	2	1.12577	0.619404	0	4
1889	597307	4500730	1.55206	2.09128	2	1	1	1.12577	0.539222	0	4
1890	598347	4500730	1.81691	1.97435	3	1	1	3.3	0.157442	0	2
1891	598827	4500730	2.00498	2.45951	3	1	2	1.8	0.454534	0	3
1892	598907	4500730	2.00498	2.45951	3	1	2	1.8	0.454534	0	3
1893	598987	4500730	1.74543	2.14113	3	1	1	1.8	0.395695	0	3
1894	599547	4500730	2.43951	2.99256	3	2	2	1.8	0.553045	0	4
1895	594907	4500810	2.02771	2.40225	4	1	1	2.14246	0.374535	0	4
1896	596587	4500810	1.86464	2.40225	2	1	2	1.40884	0.537604	0	4
1897	596667	4500810	1.9789	2.60517	2	1	3	1.26447	0.626272	0	4
1898	596747	4500810	1.87435	2.40225	2	1	2	1.4459	0.527895	0	4
1899	598347	4500810	1.97435	1.97435	3	1	1	5	0	0	2
1900	598827	4500810	1.74543	2.14113	3	1	1	1.8	0.395695	0	3
1901	598987	4500810	1.74543	2.14113	3	1	1	1.8	0.395695	0	3
1902	599467	4500810	2.12372	2.60517	3	2	1	1.8	0.481454	0	4
1903	599547	4500810	2.43951	2.99256	3	2	2	1.8	0.553045	0	4
1904	594827	4500890	1.91434	2.26793	4	1	1	2.14246	0.353594	0	3
1905	596507	4500890	1.62327	2.09128	2	1	1	1.40884	0.468012	0	4
1906	596587	4500890	1.78285	2.40225	2	1	2	1.12577	0.619404	0	4
1907	598347	4500890	1.97435	1.97435	3	1	1	5	0	0	2
1908	598827	4500890	2.00498	2.45951	3	1	2	1.8	0.454534	0	3
1909	598907	4500890	1.74543	2.14113	3	1	1	1.8	0.395695	0	3
1910	598987	4500890	1.74543	2.14113	3	1	1	1.8	0.395695	0	3
1911	599467	4500890	2.12372	2.60517	3	1	2	1.8	0.481454	0	4
1912	599547	4500890	2.43951	2.99256	3	2	2	1.8	0.553045	0	4
1913	594827	4500970	2.02771	2.40225	4	1	1	2.14246	0.374535	0	4
1914	596507	4500970	1.67797	2.40225	2	1	2	0.831373	0.724283	0	4
1915	596587	4500970	1.6246	2.40225	2	1	2	0.707324	0.777644	0	4
1916	598267	4500970	1.89287	1.97435	3	1	1	4.05	0.0814784	0	2
1917	598347	4500970	1.97435	1.97435	3	1	1	5	0	0	2
1918	598747	4500970	1.74543	2.14113	3	1	1	1.8	0.395695	0	3
1919	598907	4500970	1.74543	2.14113	3	1	1	1.8	0.395695	0	3
1920	598987	4500970	1.74543	2.14113	3	1	1	1.8	0.395695	0	3
1921	599467	4500970	2.12372	2.60517	3	1	2	1.8	0.481454	0	4
1922	599547	4500970	2.99256	2.99256	3	2	2	5	0	0	4
1923	596427	4501050	1.4143	2.09128	2	1	1	0.707324	0.676979	0	4
1924	596507	4501050	1.67797	2.40225	2	1	2	0.831373	0.724283	0	4
1925	598267	4501050	1.97435	1.97435	3	1	1	5	0	0	2
1926	598747	4501050	2.00498	2.45951	3	1	2	1.8	0.454534	0	3
1927	598827	4501050	1.74543	2.14113	3	1	1	1.8	0.395695	0	3
1928	598987	4501050	1.74543	2.14113	3	1	1	1.8	0.395695	0	3
1929	599467	4501050	2.26793	2.26793	3	1	1	5	0	0	4
1930	596347	4501130	1.46075	2.09128	2	1	1	0.831373	0.630525	0	4
1931	596427	4501130	1.46075	2.09128	2	1	1	0.831373	0.630525	0	4
1932	598267	4501130	1.97435	1.97435	3	1	1	5	0	0	2
1933	598667	4501130	1.71276	2.14113	3	1	1	1.63772	0.428367	0	3
1934	598907	4501130	1.74543	2.14113	3	1	1	1.8	0.395695	0	3
1935	599387	4501130	1.97039	2.14113	3	1	1	3.3	0.170741	0	3
1936	599467	4501130	2.26793	2.26793	3	1	1	5	0	0	4
1937	596187	4501210	1.62327	2.09128	2	1	1	1.40884	0.468012	0	4
1938	596267	4501210	1.50321	2.09128	2	1	1	0.959427	0.588066	0	4
1939	596347	4501210	1.46075	2.09128	2	1	1	0.831373	0.630525	0	4
1940	598267	4501210	1.97435	1.97435	3	1	1	5	0	0	2
1941	598747	4501210	1.74543	2.14113	3	1	1	1.8	0.395695	0	3
1942	598987	4501210	1.96744	2.45951	3	1	2	1.63772	0.492065	0	3
1943	599067	4501210	1.8889	2.45951	3	1	2	1.3359	0.570608	0	3
1944	599387	4501210	2.14113	2.14113	3	1	1	5	0	0	3
1945	599467	4501210	2.14113	2.14113	3	1	1	5	0	0	3
1946	596187	4501290	1.5426	2.09128	2	1	1	1.0919	0.548674	0	4
1947	596427	4501290	1.40192	2.09128	2	1	1	0.676894	0.689362	0	4
1948	596507	4501290	1.34848	2.09128	2	1	1	0.557359	0.742797	0	4
1949	598267	4501290	1.97435	1.97435	3	1	1	5	0	0	2
1950	598667	4501290	1.74543	2.14113	3	1	1	1.8	0.395695	0	3
1951	598987	4501290	1.96744	2.45951	3	1	2	1.63772	0.492065	0	3
1952	599387	4501290	1.74543	2.14113	3	1	1	1.8	0.395695	0	3
1953	599467	4501290	2.14113	2.14113	3	1	1	5	0	0	3
1954	596187	4501370	1.5426	2.09128	2	1	1	1.0919	0.548674	0	4
1955	596267	4501370	1.50321	2.09128	2	1	1	0.959427	0.588066	0	4
1956	596507	4501370	1.19136	2.09128	2	1	1	0.3	0.899921	0	4
1957	598267	4501370	1.97435	1.97435	3	1	1	5	0	0	2
1958	598747	4501370	1.74543	2.14113	3	1	1	1.8	0.395695	0	3
1959	598987	4501370	1.92888	2.45951	3	1	2	1.48338	0.530632	0	3
1960	599467	4501370	2.14113	2.14113	3	1	1	5	0	0	3
1961	596347	4501450	1.26972	2.09128	2	1	1	0.412518	0.821563	0	4
1962	596427	4501450	1.19136	2.09128	2	1	1	0.3	0.899921	0	4
1963	596587	4501450	1.5426	2.09128	2	1	1	1.0919	0.548674	0	4
1964	596667	4501450	1.34848	2.09128	2	1	1	0.557359	0.742797	0	4
1965	598187	4501450	1.82056	1.82056	2	1	1	5	0	0	2
1966	598667	4501450	1.74543	2.14113	3	1	1	1.8	0.395695	0	3
1967	598987	4501450	1.71276	2.14113	3	1	1	1.63772	0.428367	0	3
1968	599467	4501450	2.14113	2.14113	3	1	1	5	0	0	3
1969	599547	4501450	2.14113	2.14113	3	1	1	5	0	0	3
1970	596347	4501530	1.26972	2.09128	2	1	1	0.412518	0.821563	0	4
1971	596507	4501530	1.26972	2.09128	2	1	1	0.412518	0.821563	0	4
1972	596667	4501530	1.40192	2.09128	2	1	1	0.676894	0.689362	0	4
1973	596747	4501530	1.19136	2.09128	2	1	1	0.3	0.899921	0	4
1974	598187	4501530	1.82056	1.82056	2	1	1	5	0	0	2
1975	598747	4501530	1.74543	2.14113	3	1	1	1.8	0.395695	0	3
1976	598827	4501530	1.74543	2.14113	3	1	1	1.8	0.395695	0	3
1977	598907	4501530	1.74543	2.14113	3	1	1	1.8	0.395695	0	3
1978	599467	4501530	1.87136	2.14113	3	1	1	2.55	0.269771	0	3
1979	599547	4501530	2.14113	2.14113	3	1	1	5	0	0	3
1980	596507	4501610	1.34848	2.09128	2	1	1	0.557359	0.742797	0	4
1981	596587	4501610	1.46075	2.09128	2	1	1	0.831373	0.630525	0	4
1982	596747	4501610	1.19136	2.09128	2	1	1	0.3	0.899921	0	4
1983	598187	4501610	1.82056	1.82056	2	1	1	5	0	0	2
1984	598907	4501610	1.71276	2.14113	3	1	1	1.63772	0.428367	0	3
1985	598987	4501610	1.67919	2.14113	3	1	1	1.48338	0.461942	0	3
1986	599467	4501610	1.79937	2.14113	3	1	1	2.09584	0.341759	0	3
1987	599547	4501610	2.26793	2.26793	3	1	1	5	0	0	4
1988	596427	4501690	1.34848	2.09128	2	1	1	0.557359	0.742797	0	4
1989	596907	4501690	1.34848	2.09128	2	1	1	0.557359	0.742797	0	4
1990	598187	4501690	1.82056	1.82056	2	1	1	5	0	0	2
1991	598907	4501690	1.71276	2.14113	3	1	1	1.63772	0.428367	0	3
1992	598987	4501690	1.67919	2.14113	3	1	1	1.48338	0.461942	0	3
1993	599467	4501690	1.67061	2.14113	3	1	1	1.4459	0.470514	0	3
1994	599547	4501690	2.14113	2.14113	3	1	1	5	0	0	3
1995	599627	4501690	2.14113	2.14113	3	1	1	5	0	0	3
1996	598187	4501770	1.82056	1.82056	2	1	1	5	0	0	2
1997	598987	4501770	1.67919	2.14113	3	1	1	1.48338	0.461942	0	3
1998	599067	4501770	1.67919	2.14113	3	1	1	1.48338	0.461942	0	3
1999	599627	4501770	2.26793	2.26793	3	1	1	5	0	0	4
[truncated: 16 more rows]

## Sheet: current
OBJECTID	x	y	Exposure	Exposure; No Habitat	Surge	Relief	Wave Exposure	Natural Habitats	Habitat Role	Erodible	Geomorphology	Stakeholder	Distance to artificial debris	Distance to marsh dieback	Distance to flooding	Distance to natural debris	Distance to sand deposition
1	589707	4488350	4.57305	4.57305	4	5	5	5	0	0	4	Gateway	993.297	1215.79	502.444	1192.1	267.03
2	589787	4488430	4.57305	4.57305	4	5	5	5	0	0	4	Gateway	892.178	1104.59	416.208	1082.81	185.56
3	589787	4488510	3.92801	4.57305	4	5	5	2.33779	0.645037	0	4	Gateway	815.905	1039.11	336.209	1013.77	107.611
4	589707	4488590	3.79217	4.57305	4	5	5	1.96055	0.780884	0	4	Gateway	771.879	1028.14	267.945	993.398	52.8574
5	589867	4488590	3.92801	4.57305	4	5	5	2.33779	0.645037	0	4	Gateway	716.55	927.429	268.729	904.162	59.3653
6	589947	4488590	3.92801	4.57305	4	5	5	2.33779	0.645037	0	4	Gateway	700.275	883.615	302.634	867.204	104.616
7	589707	4488670	3.7236	4.57305	4	5	5	1.7896	0.849448	0	4	Gateway	700.797	970.731	191.402	931.497	51.8129
8	590027	4488670	4.10729	4.78176	4	5	5	2.33779	0.674477	1	5	Gateway	611.459	774.248	298.608	761.725	83.8936
9	590107	4488670	4.10729	4.78176	4	5	5	2.33779	0.674477	1	5	Gateway	611.739	738.615	366.249	735.091	127.59
10	589707	4488750	3.7236	4.57305	4	5	5	1.7896	0.849448	0	4	Gateway	631.851	916.611	119.354	872.545	57.7118
11	590187	4488750	4.10729	4.78176	4	5	5	2.33779	0.674477	1	5	Gateway	544.017	634.535	408.083	637.919	94.4884
12	590267	4488750	4.10729	4.78176	4	5	5	2.33779	0.674477	1	5	Gateway	566.426	611.823	480.85	626.637	132.031
13	589707	4488830	3.86007	4.57305	4	5	5	2.14246	0.712985	0	4	Gateway	565.822	865.966	61.0705	817.179	63.6108
14	590347	4488830	4.10729	4.78176	4	5	5	2.33779	0.674477	1	5	Gateway	529.023	519.433	534.485	544.137	98.9298
15	590427	4488830	4.10729	4.78176	4	5	5	2.33779	0.674477	1	5	Gateway	551.445	516.82	549.626	549.532	135.928
16	589707	4488910	3.86007	4.57305	4	5	5	2.14246	0.712985	0	4	Gateway	500.536	820.011	54.1462	766.178	88.6937
17	590507	4488910	4.10729	4.78176	4	5	5	2.33779	0.674477	1	5	Gateway	494.217	448.005	475.881	467.503	99.8522
18	590587	4488910	4.10729	4.78176	4	5	5	2.33779	0.674477	1	5	Gateway	439.768	469.66	491.269	476.509	135.43
19	589707	4488990	3.86007	4.57305	4	5	5	2.14246	0.712985	0	4	Gateway	423.908	779.577	45.8883	720.469	82.4705
20	590667	4488990	4.10729	4.78176	4	5	5	2.33779	0.674477	1	5	Gateway	326.648	424.228	441.444	424.228	99.3544
21	589707	4489070	3.79217	4.57305	4	5	5	1.96055	0.780884	0	4	Gateway	348.799	745.561	100.38	677.773	74.2475
22	590747	4489070	4.10729	4.78176	4	5	5	2.33779	0.674477	1	5	Gateway	213.548	386.741	397.891	391.202	63.2789
23	590827	4489070	4.10729	4.78176	4	5	5	2.33779	0.674477	1	5	Gateway	164.608	428.868	431.408	439.253	98.8567
24	589707	4489150	3.86007	4.57305	4	5	5	2.14246	0.712985	0	4	Gateway	276.448	718.876	64.7111	623.85	84.9681
25	590907	4489150	4.10729	4.78176	4	5	5	2.33779	0.674477	1	5	Breezy Point Cooperative	66.3269	425.812	399.448	445.075	62.7811
26	590987	4489150	4.10729	4.78176	4	5	5	2.33779	0.674477	1	5	Breezy Point Cooperative	93.8909	490.628	444.813	512.849	115.755
27	589707	4489230	3.86007	4.57305	4	5	5	2.14246	0.712985	0	4	Gateway	209.728	700.36	74.7447	576.022	141.787
28	591067	4489230	4.10729	4.78176	4	5	5	2.33779	0.674477	1	5	Breezy Point Cooperative	132.591	525.837	446.524	553.681	169.381
29	591147	4489230	4.10729	4.78176	4	5	5	2.33779	0.674477	1	5	Breezy Point Cooperative	212.588	540.199	512.526	630.146	204.243
30	589707	4489310	3.87543	4.78176	4	5	5	1.74836	0.90633	1	5	Gateway	156.04	690.381	126.696	535.924	206.344
31	591227	4489310	3.92801	4.57305	4	4	5	2.33779	0.645037	1	5	Breezy Point Cooperative	300.037	435.59	548.901	606.054	174.068
32	591307	4489310	3.92801	4.57305	4	4	5	2.33779	0.645037	1	5	Breezy Point Cooperative	378.8	415.193	622.292	630.702	208.744
33	589707	4489390	3.87543	4.78176	4	5	5	1.74836	0.90633	1	5	Gateway	132.329	688.846	154.525	505.398	278.799
34	591387	4489390	3.92801	4.57305	4	4	5	2.33779	0.645037	1	5	Breezy Point Cooperative	435.106	324.116	515.666	594.592	171.327
35	591467	4489390	3.92801	4.57305	4	4	5	2.33779	0.645037	1	5	Breezy Point Cooperative	509.979	325.588	489.349	640.019	207.751
36	589707	4489470	3.87543	4.78176	4	5	5	1.74836	0.90633	1	5	Gateway	146.464	696.556	205.229	486.251	354.513
37	591547	4489470	3.92801	4.57305	4	4	5	2.33779	0.645037	1	5	Breezy Point Cooperative	568.774	273.114	395.636	634.666	175.711
38	591627	4489470	3.92801	4.57305	4	4	5	2.33779	0.645037	1	5	Breezy Point Cooperative	610.97	317.422	394.56	695.624	216.75
39	589627	4489550	4.17929	4.78176	4	5	5	2.55	0.602477	1	5	Gateway	250.827	790.699	318.22	559.847	457.23
40	591707	4489550	3.92801	4.57305	4	4	5	2.33779	0.645037	1	5	Breezy Point Cooperative	525.6	326.299	333.381	700.204	175.474
41	591787	4489550	3.92801	4.57305	4	4	5	2.33779	0.645037	1	5	Breezy Point Cooperative	502.663	397.322	368.637	669.519	196.957
42	589627	4489630	4.17929	4.78176	4	5	5	2.55	0.602477	1	5	Gateway	291.97	813.318	351.656	565.722	531.611
43	591867	4489630	3.92801	4.57305	4	4	5	2.33779	0.645037	1	5	Breezy Point Cooperative	397.251	449.42	349.205	569.564	164.532
44	591947	4489630	3.92801	4.57305	4	4	5	2.33779	0.645037	1	5	Breezy Point Cooperative	376.191	528.179	402.258	554.954	206.237
45	589627	4489710	3.99687	4.57305	4	4	5	2.55	0.57618	1	5	Gateway	327.534	842.952	366.32	582.627	607.422
46	592027	4489710	3.92801	4.57305	4	4	5	2.33779	0.645037	1	5	Breezy Point Cooperative	291.494	600.648	417.285	471.72	214.669
47	592107	4489710	3.92801	4.57305	4	4	5	2.33779	0.645037	1	5	Breezy Point Cooperative	306.36	680.621	488.461	481.227	280.333
48	589707	4489790	3.86007	4.57305	4	4	5	2.14246	0.712985	1	5	Gateway	323.245	809.888	282.687	537.114	667.446
49	592187	4489790	3.92801	4.57305	4	4	5	2.33779	0.645037	1	5	Breezy Point Cooperative	274.54	763.056	490.687	419.511	208.487
50	592267	4489790	3.92801	4.57305	4	4	5	2.33779	0.645037	1	5	Breezy Point Cooperative	331.451	842.806	468.431	408.932	167.499
51	589707	4489870	3.92801	4.57305	4	4	5	2.33779	0.645037	1	5	Gateway	390.025	854.752	295.635	577.498	746.616
52	592347	4489870	3.92801	4.57305	4	4	5	2.33779	0.645037	1	5	Gateway	242.101	931.52	379.259	334.128	81.2758
53	592427	4489870	3.92801	4.57305	4	4	5	2.33779	0.645037	1	5	Gateway	217.704	936.883	384.826	357.515	117.309
54	589787	4489950	3.86007	4.57305	4	4	5	2.14246	0.712985	1	5	Gateway	323.866	845.192	233.117	566.517	719.228
55	592507	4489950	3.92801	4.57305	4	4	5	2.33779	0.645037	1	5	Gateway	115.824	841.422	333.008	332.615	84.0481
56	592587	4489950	3.92801	4.57305	4	4	5	2.33779	0.645037	1	5	Gateway	122.755	830.537	372.218	390.395	121.544
57	589867	4490030	3.86007	4.57305	4	4	5	2.14246	0.712985	1	5	Gateway	280.877	850.706	181.486	575.842	620.652
58	592667	4490030	3.92801	4.57305	4	4	5	2.33779	0.645037	1	5	Gateway	82.9393	747.283	369.512	416.683	82.9393
59	592747	4490030	3.92801	4.57305	4	4	5	2.33779	0.645037	1	5	Gateway	116.564	751.806	435.65	430.223	116.564
60	589947	4490110	3.86007	4.57305	4	4	5	2.14246	0.712985	1	5	Gateway	268.164	871.005	189.142	605.352	527.949
61	590027	4490110	3.86007	4.57305	4	4	5	2.14246	0.712985	1	5	Gateway	225.881	803.622	173.396	576.602	448.582
62	592827	4490110	3.92801	4.57305	4	4	5	2.33779	0.645037	1	5	Gateway	77.8148	684.149	475.588	319.461	92.6428
63	592907	4490110	3.92801	4.57305	4	4	5	2.33779	0.645037	1	5	Gateway	97.2648	702.137	552.3	254.543	143.971
64	592987	4490110	3.75657	4.37345	4	4	5	2.33779	0.616883	0	4	Gateway	140.628	728.514	513.401	200.82	101.01
65	593067	4490110	3.75657	4.37345	4	4	5	2.33779	0.616883	0	4	Gateway	203.556	762.41	455.838	161.471	76.2117
66	593147	4490110	3.69158	4.37345	4	4	5	2.14246	0.681865	0	4	Gateway	275.165	802.874	404.536	143.869	90.0979
67	593227	4490110	3.75657	4.37345	4	4	5	2.33779	0.616883	0	4	Gateway	350.34	848.966	355.264	145.252	106.779
68	593307	4490110	3.75657	4.37345	4	4	5	2.33779	0.616883	0	4	Gateway	427.27	899.822	310.131	172.076	109.819
69	593387	4490110	3.75657	4.37345	4	4	5	2.33779	0.616883	0	4	Gateway	505.155	954.681	280.979	225.66	118.128
70	590107	4490190	3.92801	4.57305	4	4	5	2.33779	0.645037	1	5	Gateway	287.127	790.048	198.523	624.291	364.893
71	590187	4490190	3.77511	4.57305	4	4	5	1.91686	0.797937	1	5	Gateway	243.987	732.725	181.376	544.292	285.031
72	590267	4490190	3.77511	4.57305	4	4	5	1.91686	0.797937	1	5	Gateway	164.437	679.996	191.73	464.293	205.276
73	590347	4490190	3.79217	4.57305	4	4	5	1.96055	0.780884	1	5	Gateway	85.7307	633.012	183.359	384.294	125.832
74	593467	4490190	3.75657	4.37345	4	4	5	2.33779	0.616883	0	4	Gateway	574.48	961.494	191.604	191.604	66.8725
75	593547	4490190	3.75657	4.37345	4	4	5	2.33779	0.616883	0	4	Gateway	654.408	1025.58	209.915	209.915	82.6535
76	593627	4490190	3.75657	4.37345	4	4	5	2.33779	0.616883	0	4	Gateway	734.351	1091.76	253.41	253.41	111.243
77	590427	4490270	3.92801	4.57305	4	4	5	2.33779	0.645037	1	5	Breezy Point Cooperative	98.6255	665.637	260.864	314.053	108.42
78	593707	4490270	3.92801	4.57305	4	4	5	2.33779	0.645037	1	5	Gateway	774.994	1120.8	191.233	253.041	69.6446
79	593787	4490270	3.75657	4.37345	4	4	5	2.33779	0.616883	0	4	Gateway	812.112	1192.45	220.439	317.635	92.4157
80	593867	4490270	3.92801	4.57305	4	4	5	2.33779	0.645037	1	5	Gateway	786.424	1265.1	232.105	388.013	119.019
81	590507	4490350	3.70839	4.31736	4	3	5	2.33779	0.608972	1	5	Breezy Point Cooperative	153.916	714.871	334.22	273.934	178.473
82	593947	4490350	3.69158	4.37345	4	4	5	2.14246	0.681865	0	4	Gateway	674.295	1309.87	158.239	439.031	79.8382
83	594027	4490350	3.69158	4.37345	4	4	5	2.14246	0.681865	0	4	Gateway	612.049	1385.58	198	457.087	112.762
84	590587	4490430	3.70839	4.31736	4	3	5	2.33779	0.608972	1	5	Breezy Point Cooperative	180.599	713.427	295.153	276.053	276.053
85	594107	4490430	3.69158	4.37345	4	4	5	2.14246	0.681865	0	4	Gateway	499.215	1439.92	144.347	415.751	63.9904
86	594187	4490430	3.75657	4.37345	4	4	5	2.33779	0.616883	0	4	Gateway	441.3	1517.57	171.753	461.717	90.9548
87	594267	4490430	3.75657	4.37345	4	4	5	2.33779	0.616883	0	4	Gateway	391.248	1595.46	223.712	463.363	126.202
88	590667	4490510	3.70839	4.31736	4	3	5	2.33779	0.608972	1	5	Breezy Point Cooperative	221.908	621.876	213.408	216.371	216.371
89	590747	4490510	3.64424	4.31736	4	3	5	2.14246	0.67312	1	5	Breezy Point Cooperative	153.042	542.389	134.508	136.431	136.431
90	594347	4490510	3.75657	4.37345	4	4	5	2.33779	0.616883	0	4	Gateway	280.868	1658.38	241.932	351.432	81.5398
91	594427	4490510	3.75657	4.37345	4	4	5	2.33779	0.616883	0	4	Gateway	250.633	1737.32	274.909	312.012	112.374
92	590827	4490590	3.64424	4.31736	4	3	5	2.14246	0.67312	1	5	Breezy Point Cooperative	43.4108	458.626	112.66	43.4108	103.319
93	594507	4490590	3.75657	4.37345	4	4	5	2.33779	0.616883	0	4	Gateway	164.249	1652.15	264.504	211.071	84.1341
94	594587	4490590	3.75657	4.37345	4	4	5	2.33779	0.616883	0	4	Gateway	190.092	1584.41	317.616	209.757	104.964
95	594667	4490590	3.75657	4.37345	4	4	5	2.33779	0.616883	0	4	Gateway	241.023	1517.86	379.624	237.16	127.985
96	590907	4490670	3.64424	4.31736	4	3	5	2.14246	0.67312	1	5	Breezy Point Cooperative	35.4808	389.987	180.195	59.3285	107.529
97	590987	4490670	3.97308	4.31736	4	3	5	3.3	0.344282	1	5	Breezy Point Cooperative	13.3276	312.962	153.696	114.38	74.0948
98	594747	4490670	3.75657	4.37345	4	4	5	2.33779	0.616883	0	4	Gateway	270.397	1406.76	287.03	220.838	87.4479
99	594827	4490670	3.75657	4.37345	4	4	5	2.33779	0.616883	0	4	Gateway	347.378	1340.94	283.327	282.685	108.078
100	591067	4490750	4.31736	4.31736	4	3	5	5	0	1	5	Breezy Point Cooperative	73.171	278.286	92.6754	197.221	173.776
101	591147	4490750	4.31736	4.31736	4	3	5	5	0	1	5	Breezy Point Cooperative	70.6153	216.292	51.1618	182.905	210.51
102	591227	4490750	4.31736	4.31736	4	3	5	5	0	1	5	Breezy Point Cooperative	63.421	170.063	39.0241	130.808	191.894
103	591307	4490750	4.31736	4.31736	4	3	5	5	0	1	5	Breezy Point Cooperative	48.3659	153.149	108.467	105.925	154.926
104	591387	4490750	4.31736	4.31736	4	3	5	5	0	1	5	Breezy Point Cooperative	77.9488	175.037	185.804	77.9488	77.9488
105	591467	4490750	4.31736	4.31736	4	3	5	5	0	1	5	Breezy Point Cooperative	15.8997	223.872	264.305	15.8997	15.8997
106	594907	4490750	3.92801	4.57305	4	4	5	2.33779	0.645037	1	5	Gateway	417.188	1229.46	222.558	321.67	93.5611
107	594987	4490750	3.92801	4.57305	4	4	5	2.33779	0.645037	1	5	Gateway	497.178	1164.61	250.466	398.243	170.441
108	591547	4490830	4.31736	4.31736	4	3	5	5	0	1	5	Breezy Point Cooperative	69.9926	336.991	304.408	96.0459	96.0459
109	591627	4490830	4.31736	4.31736	4	3	5	5	0	1	5	Breezy Point Cooperative	54.823	398.301	281.139	155.094	155.094
110	592587	4490830	3.41238	4.37345	4	4	4	1.4459	0.961067	1	5	Gateway	177.846	82.1742	57.731	382.789	44.5417
111	592667	4490830	3.26344	4.18256	4	4	4	1.4459	0.919119	0	4	Gateway	243.047	41.2719	117.471	456.45	41.2719
112	592747	4490830	3.26526	4.37345	4	4	4	1.15995	1.10819	1	5	Gateway	274.829	56.3381	192.15	485.327	27.4149
113	595067	4490830	3.92801	4.57305	4	4	5	2.33779	0.645037	1	5	Gateway	417.863	1052.7	242.119	324.501	193.1
114	595147	4490830	3.92801	4.57305	4	4	5	2.33779	0.645037	1	5	Gateway	411.384	989.205	309.949	339.125	254.5
115	591707	4490910	4.31736	4.31736	4	3	5	5	0	1	5	Breezy Point Cooperative	82.0936	510.38	359.182	266.332	226.172
116	591787	4490910	3.97308	4.31736	4	3	5	3.3	0.344282	1	5	Breezy Point Cooperative	69.7278	575.343	314.583	224.544	147.155
117	592507	4490910	3.24578	4.37345	4	4	4	1.12577	1.12766	1	5	Gateway	65.0502	121.75	103.582	278.615	77.8127
118	592827	4490910	3.72792	4.57305	4	4	5	1.8	0.845131	1	5	Gateway	209.857	169.441	287.932	513.505	71.1632
119	592907	4490910	3.72792	4.57305	4	4	5	1.8	0.845131	1	5	Gateway	138.806	231.58	242.147	448.559	62.6948
120	592987	4490910	4.57305	4.57305	4	4	5	5	0	1	5	Gateway	85.4077	302.128	211.405	370.383	103.297
121	593067	4490910	4.57305	4.57305	4	4	5	5	0	1	5	Gateway	89.4329	376.475	201.063	293.194	75.3208
122	595227	4490910	3.92801	4.57305	4	4	5	2.33779	0.645037	1	5	Gateway	335.758	876.801	359.923	250.802	217.053
123	595307	4490910	3.92801	4.57305	4	4	5	2.33779	0.645037	1	5	Gateway	356.959	815.311	438.852	211.234	211.234
124	595387	4490910	3.92801	4.57305	4	4	5	2.33779	0.645037	1	5	Gateway	392.236	757.286	518.11	191.55	187.753
125	591867	4490990	3.97308	4.31736	4	3	5	3.3	0.344282	1	5	Breezy Point Cooperative	106.339	541.161	271.217	142.443	106.339
126	592347	4490990	3.34056	4.37345	4	4	4	1.3	1.03289	1	5	Gateway	93.4327	139.596	153.89	104.432	69.5979
127	592427	4490990	3.39392	4.57305	4	4	5	1.12577	1.17913	1	5	Gateway	42.5743	136.337	139.725	184.268	75.5057
128	593147	4490990	4.37345	4.37345	4	4	5	5	0	0	4	Gateway	127.762	480.927	253.852	253.852	105.803
129	593227	4490990	4.57305	4.57305	4	4	5	5	0	1	5	Gateway	50.3182	554.385	189.226	189.226	71.7392
130	595467	4490990	4.10729	4.78176	5	4	5	2.33779	0.674477	1	5	Gateway	382.089	644.156	589.295	114.811	114.811
131	595547	4490990	3.92801	4.57305	5	4	5	2.33779	0.645037	0	4	Gateway	444.995	591.005	669.165	148.513	148.513
132	591947	4491070	4.31736	4.31736	4	3	5	5	0	1	5	Breezy Point Cooperative	121.865	493.126	271.577	121.865	121.865
133	592027	4491070	3.97308	4.31736	4	3	5	3.3	0.344282	1	5	Breezy Point Cooperative	78.4126	422.465	237.952	104.718	90.468
134	592107	4491070	3.4536	4.31736	4	3	5	1.63772	0.863758	1	5	Gateway	60.6277	355.659	228.667	89.3868	51.7443
135	592187	4491070	3.29771	4.31736	4	3	5	1.3	1.01965	1	5	Gateway	65.5779	295.287	246.487	71.1469	40.189
136	592267	4491070	3.22338	4.31736	4	3	5	1.15995	1.09398	1	5	Gateway	57.7371	246.364	263.219	75.0612	57.7371
137	593307	4491070	3.99687	4.57305	4	4	5	2.55	0.57618	1	5	Gateway	91.7436	659.773	150.118	206.996	80.302
138	593387	4491070	3.92801	4.57305	4	4	5	2.33779	0.645037	1	5	Gateway	61.9825	732.77	73.5213	178.673	33.8607
139	595627	4491070	3.92801	4.57305	5	4	5	2.33779	0.645037	0	4	Gateway	478.083	478.687	748.148	115.773	115.773
140	595707	4491070	4.10729	4.78176	5	4	5	2.33779	0.674477	1	5	Gateway	553.347	434.847	760.401	180.144	180.144
141	593467	4491150	3.86007	4.57305	4	4	5	2.14246	0.712985	1	5	Gateway	68.8401	838.636	72.7905	247.706	32.2088
142	595787	4491150	4.10729	4.78176	5	4	5	2.33779	0.674477	1	5	Gateway	612.483	327.636	663.627	239.096	103.013
143	595867	4491150	4.10729	4.78176	5	4	5	2.33779	0.674477	1	5	Gateway	672.381	304.79	652.605	319.085	135.425
144	595947	4491150	4.10729	4.78176	5	4	5	2.33779	0.674477	1	5	Gateway	606.754	302.073	651.295	399.079	167.998
145	593467	4491230	3.92801	4.57305	4	4	5	2.33779	0.645037	1	5	Gateway	78.4072	876.365	149.108	261.056	103.022
146	596027	4491230	3.92801	4.57305	5	4	5	2.33779	0.645037	0	4	Gateway	494.973	244.685	581.014	484.953	136.17
147	596107	4491230	4.10729	4.78176	5	4	5	2.33779	0.674477	1	5	Gateway	432.033	278.411	600.537	447.664	133.797
148	596267	4491230	4.10729	4.78176	5	4	5	2.33779	0.674477	1	5	Public; NYC	325.758	329.306	666.551	344.944	143.814
149	593547	4491310	4.20838	4.57305	4	4	5	3.3	0.364672	1	5	Gateway	61.7987	986.292	230.592	151.852	187.897
150	596187	4491310	3.92801	4.57305	5	4	4	2.33779	0.645037	1	5	Gateway	319.218	275.451	557.556	334.784	52.3104
151	596347	4491310	4.29474	5	5	5	5	2.33779	0.705259	1	5	Public; NYC	214.975	220.023	648.163	237.198	112.788
152	596427	4491310	4.29474	5	5	5	5	2.33779	0.705259	1	5	Public; NYC	187.438	197.642	702.601	218.069	151.395
153	593627	4491390	4.20838	4.57305	4	4	5	3.3	0.364672	1	5	Gateway	50.149	1008.71	330.693	58.5053	292.57
154	596507	4491390	4.10729	4.78176	5	5	5	2.33779	0.674477	0	4	Public; NYC	116.744	132.023	711.076	152.413	116.744
155	596587	4491390	4.29474	5	5	5	5	2.33779	0.705259	1	5	Public; NYC	142.608	171.06	777.116	191.961	153.764
156	593707	4491470	4.02469	4.37345	4	4	5	3.3	0.348755	0	4	Gateway	77.2469	941.555	437.198	93.3671	401.857
157	594107	4491470	4.37345	4.37345	4	4	4	5	0	1	5	Gateway	137.626	1056.75	395.543	174.959	129.94
158	594187	4491470	3.75657	4.37345	4	4	5	2.33779	0.616883	0	4	Gateway	131.333	1074.28	426.333	142.84	59.7749
159	594267	4491470	3.75657	4.37345	4	4	5	2.33779	0.616883	0	4	Gateway	143.325	1097.38	457.717	71.4748	32.1099
160	594427	4491470	3.77565	4.18256	4	4	4	2.99722	0.406907	0	4	Gateway	247.176	1158.87	425.384	86.0802	39.4629
161	594507	4491470	3.79966	4.12892	4	4	5	3.3	0.329255	0	3	Gateway	316.44	1196.47	371.392	163.06	108.101
162	594587	4491470	3.79966	4.12892	4	4	5	3.3	0.329255	0	3	Gateway	389.836	1238.11	324.844	242.007	185.172
163	596667	4491470	4.29474	5	5	5	5	2.33779	0.705259	1	5	Public; NYC	132.063	115.324	808.882	212.389	115.324
164	584587	4491550	3.16342	3.43754	4	2	4	3.3	0.274122	0	3	Public; NYC	228.663	308.209	370.863	188.183	174.656
165	584747	4491550	3.07344	3.64113	4	2	4	2.14246	0.567689	0	4	Public; NYC	188.286	444.483	367.157	128.122	188.286
166	584907	4491550	3.07344	3.64113	4	2	4	2.14246	0.567689	0	4	Public; NYC	258.276	592.737	425.682	176.551	115.368
167	584987	4491550	3.07344	3.64113	4	2	4	2.14246	0.567689	0	4	Public; NYC	318.644	668.897	472.869	238.426	107.611
168	585147	4491550	3.07344	3.64113	4	2	4	2.14246	0.567689	0	4	Public; NYC	457.809	823.405	588.902	382.885	143.559
169	585387	4491550	3.21371	3.80731	4	2	5	2.14246	0.593598	0	4	Public; NYC	683.865	985.287	792.216	614.192	177.935
170	585467	4491550	3.21371	3.80731	4	2	5	2.14246	0.593598	0	4	Public; NYC	761.117	989.656	864.18	692.61	208.31
171	585547	4491550	3.32761	3.80731	4	2	5	2.55	0.479701	0	4	Public; NYC	838.884	999.095	937.447	755.871	184.615
172	585627	4491550	3.32761	3.80731	4	2	5	2.55	0.479701	0	4	Public; NYC	793.742	1014.77	1011.73	680.59	192.63
173	593787	4491550	4.57305	4.57305	4	4	5	5	0	1	5	Gateway	147.401	883.836	500.028	197.815	459.501
174	593867	4491550	4.57305	4.57305	4	4	5	5	0	1	5	Gateway	171.6	911.003	473.428	247.596	382.922
175	593947	4491550	4.57305	4.57305	4	4	5	5	0	1	5	Gateway	194.149	944.185	459.391	309.772	308.088
176	594027	4491550	4.57305	4.57305	4	4	5	5	0	1	5	Gateway	205.4	965.573	459.07	287.117	236.657
177	594347	4491550	4.37345	4.37345	4	4	5	5	0	0	4	Gateway	250.422	1052.33	538.237	111.175	98.8794
178	594667	4491550	4.12892	4.12892	4	4	5	5	0	0	3	Gateway	463.634	1219.53	370.559	338.945	286.607
179	594747	4491550	4.12892	4.12892	4	4	5	5	0	0	3	Gateway	396.431	1174.52	361.255	415.286	361.035
180	594827	4491550	4.12892	4.12892	4	4	5	5	0	0	3	Gateway	331.478	1094.83	368.069	425.905	409.895
181	594907	4491550	3.80731	3.80731	4	4	5	5	0	0	2	Gateway	273.785	1015.18	390.139	391.507	372.097
182	594987	4491550	3.80731	3.80731	4	4	5	5	0	0	2	Gateway	227.13	935.6	426.312	371.431	348.853
183	595067	4491550	3.80731	3.80731	4	4	5	5	0	0	2	Gateway	198.344	856.095	471.774	366.591	343.133
184	596747	4491550	4.29474	5	5	5	5	2.33779	0.705259	1	5	Public; NYC	112.183	106.703	854.559	281.014	79.7964
185	596827	4491550	4.29474	5	5	5	5	2.33779	0.705259	1	5	Public; NYC	138.058	150.444	931.102	360.968	116.958
186	584427	4491630	3.3078	3.59443	4	2	5	3.3	0.286633	0	3	Public; NYC	138.521	138.521	362.488	144.42	143.168
187	585707	4491630	3.21371	3.80731	4	2	5	2.14246	0.593598	0	4	Public; NYC	690.043	960.559	1062.92	579.172	160.158
188	585787	4491630	3.21371	3.80731	4	2	5	2.14246	0.593598	0	4	Public; NYC	616.158	989.838	1140.26	502.894	193.207
189	585867	4491630	3.21371	3.80731	4	2	5	2.14246	0.593598	0	4	Public; NYC	541.511	1023.32	1217.95	427.977	244.969
190	585947	4491630	3.21371	3.80731	4	2	5	2.14246	0.593598	0	4	Public; NYC	463.942	1061.74	1295.91	355.283	273.225
191	586027	4491630	3.32761	3.80731	4	2	5	2.55	0.479701	0	4	Public; NYC	387.363	1104.62	1374.11	286.509	234.641
192	586347	4491630	3.32761	3.80731	4	2	5	2.55	0.479701	0	4	Public; NYC	131.459	1311.42	1688.61	151.246	253.941
193	595147	4491630	3.80731	3.80731	4	4	5	5	0	0	2	Gateway	264.674	790.918	583.726	433.373	433.391
194	596907	4491630	4.29474	5	5	5	5	2.33779	0.705259	1	5	Public; NYC	82.9456	101.337	990.622	450.065	85.1291
195	596987	4491630	4.29474	5	5	5	5	2.33779	0.705259	1	5	Public; NYC	128.52	122.229	1069.4	512.378	117.739
196	584347	4491710	3.3078	3.59443	4	2	5	3.3	0.286633	0	3	Private	30.0473	30.0473	366.464	90.7991	90.7991
197	586107	4491710	3.07344	3.64113	4	2	4	2.14246	0.567689	0	4	Public; NYC	290.59	1089.08	1439.16	176.423	139.692
198	586187	4491710	3.07344	3.64113	4	2	4	2.14246	0.567689	0	4	Public; NYC	211.779	1142.19	1518.41	112.191	151.235
199	586267	4491710	3.07344	3.64113	4	2	4	2.14246	0.567689	0	4	Public; NYC	134.381	1198.29	1597.74	82.0478	179.931
200	586427	4491710	3.21371	3.80731	4	2	5	2.14246	0.593598	0	4	Public; NYC	51.668	1317.92	1756.58	96.8303	165.562
201	586507	4491710	3.21371	3.80731	4	2	5	2.14246	0.593598	0	4	Public; NYC	117.253	1380.8	1762.61	56.2869	176.572
202	586587	4491710	3.21371	3.80731	4	2	5	2.14246	0.593598	0	4	Public; NYC	112.544	1445.38	1685.16	72.1339	128.293
203	586667	4491710	3.27028	3.80731	4	2	5	2.33779	0.537028	0	4	Public; NYC	92.5495	1491.03	1607.96	111.598	87.6788
204	586747	4491710	3.21371	3.80731	4	2	5	2.14246	0.593598	0	4	Public; NYC	72.7555	1414.47	1531.05	179.819	90.3517
205	586827	4491710	3.80731	3.80731	4	2	5	5	0	0	4	Public; NYC	70.6419	1338.31	1454.47	226.761	139.898
206	587067	4491710	3.80731	3.80731	4	2	5	5	0	0	4	Public; NYC	175.333	1113.08	1227.36	231.728	270.234
207	595227	4491710	3.98107	3.98107	5	4	5	5	0	0	2	Gateway	353.289	736.093	688.214	504.436	498.321
208	595307	4491710	3.66361	3.98107	5	4	5	3.3	0.317466	0	2	Gateway	378.983	661.173	609.282	508.092	485.584
209	597067	4491710	4.29474	5	5	5	5	2.33779	0.705259	1	5	Public; NYC	106.211	120.007	1138.59	399.298	114.673
210	597147	4491710	4.29474	5	5	5	5	2.33779	0.705259	1	5	Public; NYC	128.093	143.847	1218.31	345.052	125.442
211	584187	4491790	2.87961	3.12913	4	1	5	3.3	0.249529	0	3	Private	91.6255	88.2299	480.16	204.55	75.7413
212	584267	4491790	2.87961	3.12913	4	1	5	3.3	0.249529	0	3	Private	46.4571	46.4571	403.477	124.552	58.572
213	586907	4491790	3.07344	3.64113	4	2	4	2.14246	0.567689	0	4	Public; NYC	53.3532	1238.24	1355.36	160.26	160.26
214	586987	4491790	3.07344	3.64113	4	2	4	2.14246	0.567689	0	4	Public; NYC	96.4423	1161.55	1278.27	175.183	175.183
215	587147	4491790	3.32761	3.80731	4	2	5	2.55	0.479701	0	4	Public; NYC	120.26	1009.7	1125.3	120.26	207.359
216	587227	4491790	3.32761	3.80731	4	2	5	2.55	0.479701	0	4	Public; NYC	104.265	934.801	1049.61	104.265	223.678
217	595387	4491790	3.66361	3.98107	5	4	5	3.3	0.317466	0	2	Gateway	486.61	619.744	520.709	593.089	533.958
218	597227	4491790	4.29474	5	5	5	5	2.33779	0.705259	1	5	Public; NYC	107.97	141.443	1294.39	233.171	107.782
219	597307	4491790	4.29474	5	5	5	5	2.33779	0.705259	1	5	Public; NYC	165.489	136.007	1374.39	198.973	124.938
220	583867	4491870	2.87961	3.12913	4	1	5	3.3	0.249529	0	3	Private	149.342	380.829	782.616	530.747	118.508
221	583947	4491870	2.87961	3.12913	4	1	5	3.3	0.249529	0	3	Private	93.816	300.859	702.933	451.846	136.094
222	584027	4491870	2.87961	3.12913	4	1	5	3.3	0.249529	0	3	Private	62.656	220.91	623.33	373.413	189.206
223	584107	4491870	2.87961	3.12913	4	1	5	3.3	0.249529	0	3	Private	36.0204	141.021	543.844	295.82	115.8
224	587307	4491870	3.21371	3.80731	4	2	5	2.14246	0.593598	0	4	Public; NYC	71.1941	832.349	948.671	71.1941	167.845
225	587387	4491870	3.21371	3.80731	4	2	5	2.14246	0.593598	0	4	Public; NYC	74.5465	756.809	872.324	74.5465	189.151
226	587467	4491870	3.21371	3.80731	4	2	5	2.14246	0.593598	0	4	Public; NYC	99.9201	682.287	796.694	99.9201	192.59
227	587547	4491870	3.47948	3.98107	4	2	5	2.55	0.501594	1	5	Public; NYC	110.21	609.155	722.007	145.612	192.112
228	587627	4491870	3.47948	3.98107	4	2	5	2.55	0.501594	1	5	Public; NYC	115.451	537.983	648.588	194.871	194.871
229	587707	4491870	3.47948	3.98107	4	2	5	2.55	0.501594	1	5	Public; NYC	126.755	469.66	576.922	203.629	203.629
230	587787	4491870	3.47948	3.98107	4	2	5	2.55	0.501594	1	5	Public; NYC	150.097	405.631	507.751	212.443	212.443
231	595467	4491870	3.98107	3.98107	5	4	5	5	0	0	2	Gateway	528.935	596.238	443.454	660.411	512.993
232	595547	4491870	3.66361	3.98107	5	4	5	3.3	0.317466	0	2	Gateway	448.98	535.626	364.195	658.815	439.519
233	597387	4491870	4.29474	5	5	5	5	2.33779	0.705259	1	5	Public; NYC	115.319	106.275	1455.51	115.319	105.391
234	597467	4491870	4.29474	5	5	5	5	2.33779	0.705259	1	5	Public; NYC	150.236	165.302	1535.45	150.236	135.281
235	583707	4491950	2.87961	3.12913	4	1	5	3.3	0.249529	0	3	Private	102.667	548.036	939.943	703.199	118.911
236	583787	4491950	2.87961	3.12913	4	1	5	3.3	0.249529	0	3	Private	97.8052	469.285	859.953	625.589	65.695
237	587867	4491950	3.36038	3.98107	4	2	5	2.14246	0.620689	1	5	Public; NYC	97.4158	293.067	398.129	169.493	169.493
238	587947	4491950	3.36038	3.98107	4	2	5	2.14246	0.620689	1	5	Public; NYC	84.7896	235.464	330.271	153.126	153.126
239	588027	4491950	3.36038	3.98107	4	2	5	2.14246	0.620689	1	5	Public; NYC	95.927	194.419	269.08	149.975	149.975
240	588107	4491950	3.27028	3.80731	4	2	5	2.33779	0.537028	0	4	Public; NYC	90.2575	181.39	219.815	152.701	152.701
241	588187	4491950	3.32761	3.80731	4	2	5	2.55	0.479701	0	4	Public; NYC	125.129	186.477	192.44	157.137	157.137
242	588267	4491950	3.32761	3.80731	4	2	5	2.55	0.479701	0	4	Public; NYC	101.225	192.236	192.236	177.155	177.155
243	588347	4491950	3.32761	3.80731	4	2	5	2.55	0.479701	0	4	Public; NYC	103.023	197.156	203.834	194.79	194.79
244	588587	4491950	3.59443	3.59443	4	2	5	5	0	0	3	Private	73.0161	238.99	353.395	73.0161	238.99
245	588667	4491950	3.59443	3.59443	4	2	5	5	0	0	3	Private	66.1838	294.924	421.849	66.1838	294.924
246	595627	4491950	3.83081	4.16277	5	5	5	3.3	0.331954	0	2	Gateway	374.149	495.686	310.617	745.958	335.193
247	597547	4491950	4.29474	5	5	5	5	2.33779	0.705259	1	5	Public; NYC	123.021	101.297	1620.36	123.021	132.013
248	597627	4491950	4.29474	5	5	5	5	2.33779	0.705259	1	5	Public; NYC	134.394	152.253	1700.08	193.372	171.559
249	583627	4492030	2.87961	3.12913	4	1	5	3.3	0.249529	0	3	Private	70.5655	643.383	977.037	801.597	182.096
250	588427	4492030	3.07344	3.64113	4	2	4	2.14246	0.567689	0	4	Public; NYC	41.0067	108.258	177.838	102.699	108.258
251	588507	4492030	3.07344	3.64113	4	2	4	2.14246	0.567689	0	4	Private	23.832	127.512	243.095	23.832	127.512
252	588747	4492030	3.59443	3.59443	4	2	5	5	0	0	3	Private	7.21926	325.347	467.227	7.21926	325.347
253	588827	4492030	3.59443	3.59443	4	2	5	5	0	0	3	Private	24.325	401.64	544.95	24.325	401.64
254	588907	4492030	3.59443	3.59443	4	2	5	5	0	0	3	Private	38.859	479.144	623.249	38.859	372.343
255	588987	4492030	3.59443	3.59443	4	2	5	5	0	0	3	Private	53.0897	557.353	701.931	53.0897	318.167
256	589067	4492030	3.59443	3.59443	4	2	5	5	0	0	3	Private	78.4167	636.008	652.547	78.4167	276.805
257	595707	4492030	4.16277	4.16277	5	5	5	5	0	0	2	Gateway	322.479	411.145	291.37	839.326	239.022
258	595787	4492030	3.83081	4.16277	5	5	5	3.3	0.331954	0	2	Gateway	253.384	331.186	242.784	810.608	159.832
259	597707	4492030	4.29474	5	5	5	5	2.33779	0.705259	1	5	Public; NYC	125.917	201.154	1787.91	248.728	195.299
260	597787	4492030	4.29474	5	5	5	5	2.33779	0.705259	1	5	Public; NYC	185.445	281.039	1867.33	328.614	181.699
261	583547	4492110	3.12913	3.12913	4	1	5	5	0	0	3	Private	60.4867	743.734	1014.33	902.916	278.887
262	589147	4492110	3.08743	3.59443	4	2	5	2.33779	0.507001	0	3	Private	12.2507	554.612	554.612	12.2507	175.611
263	589227	4492110	2.91315	3.59443	4	2	5	1.74836	0.681284	0	3	Public; NYC	73.9488	476.7	476.7	73.9488	178.41
264	589307	4492110	3.08743	3.59443	4	2	5	2.33779	0.507001	0	3	Public; NYC	62.6687	399.615	399.615	120.667	208.785
265	589547	4492110	3.14155	3.59443	4	2	5	2.55	0.45288	0	3	Public; NYC	59.5298	183.949	183.949	183.949	193.376
266	589627	4492110	3.59443	3.59443	4	2	5	5	0	0	3	Public; NYC	72.3347	132.234	132.234	132.234	221.084
267	589707	4492110	3.43754	3.43754	4	2	4	5	0	0	3	Private	84.2914	118.044	118.044	118.044	268.715
268	589787	4492110	3.43754	3.43754	4	2	4	5	0	0	3	Private	137.852	137.852	137.852	137.852	263.331
269	589867	4492110	3.72792	3.72792	4	3	4	5	0	0	3	Private	176.481	176.481	176.481	176.481	201.221
270	589947	4492110	3.72792	3.72792	4	3	4	5	0	0	3	Private	234.561	234.561	234.561	156.322	156.322
271	595867	4492110	3.83081	4.16277	5	5	5	3.3	0.331954	0	2	Gateway	258.086	267.244	292.834	802.741	93.401
272	595947	4492110	3.83081	4.16277	5	5	5	3.3	0.331954	0	2	Gateway	226.661	194.071	290.378	748.35	42.7959
273	597867	4492110	4.29474	5	5	5	5	2.33779	0.705259	1	5	Public; NYC	176.475	274.283	1957.47	413.352	108.384
274	597947	4492110	4.29474	5	5	5	5	2.33779	0.705259	1	5	Public; NYC	153.007	295.778	2036.56	492.525	135.228
275	583547	4492190	2.87961	3.12913	4	1	5	3.3	0.249529	0	3	Private	46.5377	773.683	986.219	932.983	314.278
276	589387	4492190	2.9016	3.43754	4	2	4	2.14246	0.535948	0	3	Public; NYC	60.7477	304.414	304.414	74.9191	115.824
277	589467	4492190	2.9016	3.43754	4	2	4	2.14246	0.535948	0	3	Public; NYC	39.4817	225.206	225.206	119.597	119.597
278	590027	4492190	3.36524	3.72792	4	3	4	2.99722	0.362677	0	3	Public; NYC	274.301	274.301	274.301	64.44	64.44
279	590107	4492190	3.36524	3.72792	4	3	4	2.99722	0.362677	0	3	Public; NYC	352.441	352.441	352.441	85.0893	85.0893
280	590187	4492190	3.36524	3.72792	4	3	4	2.99722	0.362677	0	3	Public; NYC	430.834	293.52	430.834	149.917	149.917
281	590267	4492190	3.72792	3.72792	4	3	4	5	0	0	3	Public; NYC	459.649	237.764	508.676	224.744	224.744
282	590347	4492190	3.72792	3.72792	4	3	4	5	0	0	3	Public; NYC	470.852	195.643	586.344	195.643	302.233
283	590427	4492190	3.43064	3.72792	4	3	4	3.3	0.297278	0	3	Public; NYC	494.122	181.164	664.565	181.164	380.762
284	596027	4492190	3.83081	4.16277	5	5	5	3.3	0.331954	0	2	Gateway	277.817	194.357	385.049	765.334	67.6764
285	598027	4492190	4.29474	5	5	5	5	2.33779	0.705259	1	5	Public; NYC	83.9682	189.763	2036.2	487.5	83.9682
286	598107	4492190	4.29474	5	5	5	5	2.33779	0.705259	1	5	Public; NYC	121.509	179.998	2025.17	441.283	121.509
287	598187	4492190	4.29474	5	5	5	5	2.33779	0.705259	1	5	Public; NYC	184.875	202.629	2017.25	405.715	161.721
288	583547	4492270	3.05015	3.31445	4	1	5	3.3	0.264307	0	4	Private	66.7366	808.371	963.941	968.74	361.498
289	590507	4492270	3.72792	3.72792	4	3	4	5	0	0	3	Public; NYC	453.563	132.643	733.316	132.643	455.473
290	593467	4492270	4.18256	4.18256	4	4	4	5	0	0	4	Gateway	131.46	131.46	1186.25	131.46	131.46
291	596107	4492270	3.75778	4.16277	5	5	5	2.99722	0.404982	0	2	Gateway	193.247	249.904	487.654	798.134	137.4
292	598267	4492270	4.29474	5	5	5	5	2.33779	0.705259	1	5	Public; NYC	186.995	160.349	1932.54	301.686	136.96
293	598347	4492270	4.29474	5	5	5	5	2.33779	0.705259	1	5	Public; NYC	220.85	180.08	1930.88	263.136	205.586
294	590507	4492350	3.72792	3.72792	4	3	4	5	0	0	3	Public; NYC	386.756	88.4484	732.128	88.4484	465.078
295	593387	4492350	4.18256	4.18256	4	4	4	5	0	0	4	Gateway	132.957	132.957	1270.7	132.957	132.957
296	593547	4492350	3.79966	4.12892	4	4	3	3.3	0.329255	1	5	Gateway	49.8322	49.8322	1266.79	49.8322	49.8322
297	593627	4492350	4.12892	4.12892	4	4	3	5	0	1	5	Gateway	108.447	108.447	1272.31	108.447	108.447
298	593707	4492350	3.80731	3.80731	4	4	2	5	0	1	5	Gateway	160.586	126.584	1282.65	126.584	126.584
299	596187	4492350	3.83081	4.16277	5	5	5	3.3	0.331954	0	2	Gateway	138.617	335.752	594.095	841.67	242.28
300	596267	4492350	3.75778	4.16277	5	5	5	2.99722	0.404982	0	2	Gateway	86.5754	345.055	633.388	819.193	289.347
301	598427	4492350	4.29474	5	5	5	5	2.33779	0.705259	1	5	Public; NYC	179.003	166.551	1852.6	165.749	165.749
302	598507	4492350	4.29474	5	5	5	5	2.33779	0.705259	1	5	Public; NYC	222.396	236.492	1857.77	176.904	176.904
303	583547	4492430	2.91702	3.16979	4	1	4	3.3	0.252771	0	4	Private	25.828	895.333	934.978	1054.92	482.598
304	590507	4492430	3.51948	3.51948	4	3	3	5	0	0	3	Public; NYC	325.948	92.6051	739.642	92.6051	487.79
305	593467	4492430	3.77565	4.18256	4	4	4	2.99722	0.406907	0	4	Gateway	30.0825	30.0825	1346.2	30.0825	30.0825
306	593787	4492430	3.80731	3.80731	4	4	2	5	0	1	5	Gateway	91.727	87.5609	1315.7	87.5609	87.5609
307	593867	4492430	3.80731	3.80731	4	4	2	5	0	1	5	Gateway	118.188	83.5028	1256.61	83.5028	83.5028
308	593947	4492430	3.80731	3.80731	4	4	2	5	0	1	5	Gateway	146.081	85.7081	1198.23	85.7081	85.7081
309	594027	4492430	3.80731	3.80731	4	4	2	5	0	1	5	Gateway	112.133	136.97	1141.49	136.97	136.97
310	596347	4492430	4.16277	4.16277	5	5	5	5	0	0	2	Private	144.595	364.01	744.142	883.355	402.421
311	598587	4492430	4.29474	5	5	5	5	2.33779	0.705259	1	5	Public; NYC	215.509	284.707	1786.57	137.489	137.489
312	598667	4492430	4.29474	5	5	5	5	2.33779	0.705259	1	5	Public; NYC	220.324	356.507	1798.07	198.21	166.858
313	583547	4492510	3.18935	3.46572	4	1	5	3.3	0.27637	1	5	Private	51.3218	945.992	929.434	1104.2	550.646
314	585627	4492510	1.82779	2.09128	4	1	1	2.55	0.26349	0	2	Private	78.8866	223.223	1099.18	958.381	502.405
315	590427	4492510	2.98655	3.24534	4	3	2	3.3	0.258796	0	3	Public; NYC	212.811	98.5596	678.44	98.5596	453.813
316	593387	4492510	4.02469	4.37345	4	4	4	3.3	0.348755	1	5	Gateway	133.674	68.9304	1430.16	68.9304	68.9304
317	594107	4492510	3.31676	3.80731	4	4	2	2.50871	0.490547	1	5	Gateway	51.3638	185.237	1028.38	185.237	185.237
318	594187	4492510	3.43691	3.80731	4	4	2	2.99722	0.3704	1	5	Gateway	120.672	265.186	974.882	150.505	265.186
319	594267	4492510	3.43691	3.80731	4	4	2	2.99722	0.3704	1	5	Gateway	115.641	345.159	924.599	115.641	345.159
320	594347	4492510	3.63382	3.9487	4	4	3	3.3	0.314884	0	4	Gateway	129.195	425.142	878.725	129.195	425.142
321	594427	4492510	3.63382	3.9487	4	4	3	3.3	0.314884	0	4	Gateway	179.585	505.131	837.994	179.585	505.131
322	596427	4492510	4.16277	4.16277	5	5	5	5	0	0	2	Private	103.873	413.673	855.52	956.636	442.692
323	596507	4492510	4.16277	4.16277	5	5	5	5	0	0	2	Private	25.4436	405.017	904.401	884.356	362.722
324	598747	4492510	4.29474	5	5	5	5	2.33779	0.705259	1	5	Public; NYC	187.127	309.851	1734.86	164.581	127.44
325	598827	4492510	4.29474	5	5	5	5	2.33779	0.705259	1	5	Public; NYC	244.732	268.734	1754.01	98.8558	160.161
326	583627	4492590	3.18935	3.46572	4	1	5	3.3	0.27637	1	5	Private	43.8589	938.157	850.913	1099.49	590.609
327	585147	4492590	1.94804	2.26793	4	1	1	2.33779	0.319896	0	3	Public; NYC	183.514	224.89	659.381	966.929	468.419
328	585227	4492590	2.23771	2.60517	4	1	2	2.33779	0.367464	0	3	Public; NYC	148.607	148.607	739.223	1000.95	471.131
329	585307	4492590	2.61551	2.99256	4	1	4	2.55	0.377047	0	3	Public; NYC	79.9534	79.9534	819.097	1040.03	487.148
330	585387	4492590	2.61551	2.99256	4	1	4	2.55	0.377047	0	3	Public; NYC	40.4894	40.4894	898.993	1083.61	514.647
331	585467	4492590	2.61551	2.99256	4	1	4	2.55	0.377047	0	3	Public; NYC	32.7712	76.1978	978.906	1126.57	549.22
332	585547	4492590	2.27693	2.60517	4	1	2	2.55	0.328238	0	3	Public; NYC	41.0737	148.055	1058.83	1071.21	592.63
333	585627	4492590	2.09958	2.40225	4	1	2	2.55	0.302671	0	2	Public; NYC	85.8656	225.443	1138.77	1012.19	581.955
334	585707	4492590	1.82779	2.09128	4	1	1	2.55	0.26349	0	2	Private	34.7266	304.186	1209.3	956.233	579.579
335	590427	4492590	3.24534	3.24534	4	2	3	5	0	0	3	Public; NYC	165.981	178.155	704.939	178.155	503.178
336	593387	4492590	3.70808	4.18256	4	4	4	2.73845	0.47448	0	4	Gateway	184.042	33.0626	1509.93	33.0626	33.0626
337	594507	4492590	3.50075	3.9487	4	4	3	2.73845	0.447951	0	4	Gateway	218.403	463.478	730.051	218.403	589.499
338	594587	4492590	3.72792	3.72792	4	4	3	5	0	0	3	Gateway	297.381	405.453	690.038	297.381	668.97
339	596587	4492590	4.16277	4.16277	5	5	5	5	0	0	2	Private	84.895	490.868	1017.11	810.83	290.836
340	598907	4492590	4.29474	5	5	5	5	2.33779	0.705259	1	5	Public; NYC	169.904	168.238	1700.49	0.918674	125.237
341	598987	4492590	4.29474	5	5	5	5	2.33779	0.705259	1	5	Public; NYC	133.606	173.535	1727.45	10.6007	133.606
342	583707	4492670	3.18935	3.46572	4	1	5	3.3	0.27637	1	5	Private	137.054	846.848	780.935	1106.4	646.982
343	584907	4492670	2.61551	2.99256	4	1	3	2.55	0.377047	0	4	Public; NYC	169.986	268.808	435.777	979.617	469.172
344	584987	4492670	2.41178	2.75946	4	1	2	2.55	0.347677	0	4	Public; NYC	154.074	344.66	513.076	994.085	429.268
345	585067	4492670	2.61551	2.99256	4	1	4	2.55	0.377047	0	3	Public; NYC	124.914	327.2	591.029	1014.67	401.522
346	585387	4492670	2.23771	2.60517	4	1	2	2.33779	0.367464	0	3	Public; NYC	49.3679	119.089	906.415	1150.21	441.286
347	585467	4492670	2.23771	2.60517	4	1	2	2.33779	0.367464	0	3	Public; NYC	10.9159	135.557	985.727	1184.1	481.146
348	585707	4492670	1.7963	2.09128	4	1	1	2.33779	0.294979	0	2	Private	80.5113	326.076	1224.2	1016.48	646.997
349	586347	4492670	2.04729	2.26793	4	1	1	2.99722	0.22064	0	3	Private	264.242	949.085	1813.65	616.315	615.106
350	586427	4492670	1.94804	2.26793	4	1	1	2.33779	0.319896	0	3	Private	209.78	1028.43	1865.29	592.183	592.183
351	590427	4492670	3.24534	3.24534	4	2	3	5	0	0	3	Public; NYC	150.093	258	739.187	258	514.84
352	593307	4492670	4.12892	4.12892	4	3	4	5	0	1	5	Gateway	297.043	83.5437	1597.31	83.5437	83.5437
353	594667	4492670	3.72792	3.72792	4	4	3	5	0	0	3	Gateway	376.667	292.439	580.253	376.667	750.254
354	594747	4492670	3.9487	3.9487	4	4	4	5	0	0	3	Gateway	410.468	246.374	545.029	378.127	768.454
355	596667	4492670	4.16277	4.16277	5	5	5	5	0	0	2	Private	111.902	586.057	1129.9	710.534	251.403
356	599067	4492670	4.29474	5	5	5	5	2.33779	0.705259	1	5	Public; NYC	65.5649	142.9	1682.99	0	65.5649
357	599147	4492670	4.29474	5	5	5	5	2.33779	0.705259	1	5	Public; NYC	94.5746	154.455	1707.35	10.6922	94.5746
358	599227	4492670	4.29474	5	5	5	5	2.33779	0.705259	1	5	Public; NYC	130.024	186.555	1735.06	34.3977	121.321
359	583867	4492750	3.18935	3.46572	4	1	5	3.3	0.27637	1	5	Private	240.488	681.445	645.313	1083.4	716.931
360	584827	4492750	2.57045	2.99256	4	1	3	2.33779	0.422106	0	4	Public; NYC	139.842	171.638	393.969	967.79	461.656
361	585307	4492750	2.23771	2.60517	4	1	2	2.33779	0.367464	0	3	Public; NYC	123.61	216.369	842.924	1111.65	336.316
362	585787	4492750	1.92451	2.09128	4	1	1	3.3	0.166766	0	2	Private	158.798	432.927	1313.82	1014.89	670.248
363	586267	4492750	1.98219	2.26793	4	1	1	2.55	0.285748	0	3	Private	377.119	885.016	1775.59	721.236	662.611
364	586587	4492750	1.98219	2.26793	4	1	1	2.55	0.285748	0	3	Private	253.279	1198.53	1738.79	655.08	655.08
365	590427	4492750	3.24534	3.24534	4	2	3	5	0	0	3	Public; NYC	170.333	337.919	780.164	250.66	449.343
366	593307	4492750	3.6087	4.12892	4	3	4	2.55	0.520222	1	5	Gateway	359.883	99.2385	1564.37	99.2385	99.2385
367	594827	4492750	4.12892	4.12892	5	4	4	5	0	0	3	Gateway	329.982	142.228	442.716	273.227	717.303
368	596747	4492750	4.16277	4.16277	5	5	5	5	0	0	2	Private	108.857	533.771	1242.76	614.712	259.656
369	596827	4492750	4.16277	4.16277	5	5	5	5	0	0	2	Private	94.9964	455.202	1296.79	536.157	228.608
370	599307	4492750	4.29474	5	5	5	5	2.33779	0.705259	1	5	Public; NYC	78.4333	139.283	1657.26	68.7951	78.4333
371	599387	4492750	4.29474	5	5	5	5	2.33779	0.705259	1	5	Public; NYC	108.706	157.211	1588.85	108.706	108.706
372	584027	4492830	3.18935	3.46572	4	1	5	3.3	0.27637	1	5	Private	338.242	524.961	535.135	1089.69	769.127
373	584187	4492830	3.05015	3.31445	4	1	4	3.3	0.264307	1	5	Public; NYC	421.075	366.597	409.569	1046.26	662.475
374	584267	4492830	2.97688	3.46572	4	1	5	2.33779	0.488847	1	5	Public; NYC	373.632	288.093	356.297	1010.77	607.392
375	584347	4492830	2.84694	3.31445	4	1	5	2.33779	0.46751	0	4	Public; NYC	300.262	210.718	314.173	974.656	558.37
376	584427	4492830	2.89685	3.31445	4	1	5	2.55	0.417604	0	4	Public; NYC	231.331	136.407	287.896	943.961	517.135
377	584507	4492830	3.31445	3.31445	4	1	5	5	0	0	4	Public; NYC	172.252	74.9084	282.244	919.222	485.675
378	584587	4492830	3.31445	3.31445	4	1	5	5	0	0	4	Public; NYC	133.863	63.1635	298.353	900.931	465.975
379	584667	4492830	3.31445	3.31445	4	1	5	5	0	0	4	Public; NYC	113.359	64.2589	333.418	889.485	459.548
380	584747	4492830	2.67558	3.16979	4	1	4	2.14246	0.494202	0	4	Public; NYC	92.7081	110.732	382.257	885.151	466.944
381	584827	4492830	2.57045	2.99256	4	1	4	2.33779	0.422106	0	3	Public; NYC	63.9761	182.193	440.311	888.031	412.648
382	584907	4492830	2.67558	3.16979	4	1	4	2.14246	0.494202	0	4	Public; NYC	52.1793	258.702	504.407	898.057	348.75
383	584987	4492830	2.37023	2.75946	4	1	2	2.33779	0.389227	0	4	Public; NYC	6.94188	336.837	572.52	914.994	292.874
384	585067	4492830	2.37023	2.75946	4	1	2	2.33779	0.389227	0	4	Public; NYC	25.6479	415.682	643.376	938.468	250.447
385	585307	4492830	2.23771	2.60517	4	1	2	2.33779	0.367464	0	3	Public; NYC	160.302	292.752	865.559	1042.5	262.455
386	585867	4492830	1.92451	2.09128	4	1	1	3.3	0.166766	0	2	Private	262.458	542.334	1406.84	1014.66	710.957
387	586187	4492830	1.87221	2.26793	4	1	1	1.91686	0.395724	0	3	Private	490.117	831.471	1721.47	828.323	724.812
388	589307	4492830	2.75392	2.99256	4	2	2	3.3	0.238638	0	3	Private	219.588	458.195	661.944	286.459	219.588
389	589387	4492830	2.75392	2.99256	4	2	2	3.3	0.238638	0	3	Private	196.177	388.162	613.99	297.189	196.177
390	589467	4492830	2.99256	2.99256	4	2	2	5	0	0	3	Private	187.432	322.795	573.234	256.714	187.432
391	589547	4492830	2.99256	2.99256	4	2	2	5	0	0	3	Private	161.624	265.563	541.305	237.24	211.131
392	589627	4492830	2.99256	2.99256	4	2	2	5	0	0	3	Private	126.254	222.825	518.868	222.825	258.498
393	589707	4492830	2.99256	2.99256	4	2	2	5	0	0	3	Private	134.905	203.907	505.817	203.907	319.166
394	589787	4492830	2.99256	2.99256	4	2	2	5	0	0	3	Private	180.792	203.476	502.5	203.476	386.926
395	589867	4492830	2.99256	2.99256	4	2	2	5	0	0	3	Private	187.164	225.831	511.386	203.705	458.647
396	589947	4492830	2.99256	2.99256	4	2	2	5	0	0	3	Private	171.995	270.865	532.284	226.536	532.731
397	590027	4492830	2.99256	2.99256	4	2	2	5	0	0	3	Public; NYC	157.552	329.449	563.858	258.278	535.725
398	590107	4492830	2.75392	2.99256	4	2	2	3.3	0.238638	0	3	Public; NYC	181.282	395.607	604.438	208.885	543.551
399	590187	4492830	2.75392	2.99256	4	2	2	3.3	0.238638	0	3	Public; NYC	171.735	466.126	652.346	182.643	562.756
400	590267	4492830	2.98655	3.24534	4	2	3	3.3	0.258796	0	3	Public; NYC	158.571	440.694	706.091	184.193	515.204
401	590347	4492830	3.24534	3.24534	4	2	3	5	0	0	3	Public; NYC	175.169	422.947	764.444	180.053	449.552
402	591707	4492830	3.08097	3.9487	4	3	4	1.4459	0.867729	0	4	Gateway	354.489	99.6508	1997.52	99.6508	476.466
403	591787	4492830	3.08097	3.9487	4	3	4	1.4459	0.867729	0	4	Gateway	360.228	88.8686	2011.88	88.8686	451.959
404	591867	4492830	3.08097	3.9487	4	3	4	1.4459	0.867729	0	4	Gateway	321.092	125.326	2001.23	125.326	418.112
405	591947	4492830	3.08097	3.9487	4	3	4	1.4459	0.867729	0	4	Gateway	259.556	135.868	1993.73	187.753	396.54
406	592027	4492830	3.08097	3.9487	4	3	4	1.4459	0.867729	0	4	Gateway	209.153	137.571	1989.43	259.992	390.475
407	592107	4492830	3.08097	3.9487	4	3	4	1.4459	0.867729	0	4	Gateway	181.439	178.208	1988.34	335.768	400.621
408	593307	4492830	3.6087	4.12892	4	3	4	2.55	0.520222	1	5	Gateway	428.483	159.461	1530.81	159.461	159.461
409	594907	4492830	3.79966	4.12892	5	4	4	3.3	0.329255	0	3	Gateway	273.665	73.1922	347.187	178.678	662.39
410	596907	4492830	4.16277	4.16277	5	5	5	5	0	0	2	Private	61.0285	365.866	1409.91	445.957	298.959
411	599467	4492830	4.29474	5	5	5	5	2.33779	0.705259	1	5	Public; NYC	116.792	65.5251	1478.85	69.7941	65.5251
412	599547	4492830	4.29474	5	5	5	5	2.33779	0.705259	1	5	Public; NYC	147.048	105.299	1410.86	128.93	91.8714
413	599627	4492830	3.11274	3.6239	1	5	5	2.33779	0.511158	1	5	Public; NYC	171.607	121.897	1344.19	171.607	121.832
414	584107	4492910	3.46572	3.46572	4	1	5	5	0	1	5	Public; NYC	443.661	463.677	522.706	1033.54	674.162
415	584667	4492910	2.992	3.31445	4	1	5	2.99722	0.322452	0	4	Public; NYC	34.721	143.748	403.274	809.917	379.55
416	584747	4492910	2.86141	3.16979	4	1	4	2.99722	0.308378	0	4	Public; NYC	14.9559	169.694	444.503	805.154	388.471
417	585147	4492910	1.91434	2.26793	4	1	1	2.14246	0.353594	0	3	Public; NYC	40.4191	432.329	751.231	895.439	149.747
418	585307	4492910	1.94804	2.26793	4	1	1	2.33779	0.319896	0	3	Public; NYC	90.761	370.338	894.793	975.019	192.721
419	585947	4492910	2.08708	2.26793	4	1	1	3.3	0.180853	0	3	Private	371.688	653.014	1502.62	1025.27	766.346
420	586107	4492910	1.94804	2.26793	4	1	1	2.33779	0.319896	0	3	Private	476.892	790.592	1658.31	936.833	798.28
421	588587	4492910	2.35172	2.60517	4	2	1	2.99722	0.253448	0	3	Private	317.839	755.11	810.889	317.839	755.11
422	588667	4492910	2.60517	2.60517	4	2	1	5	0	0	3	Private	241.976	774.905	843.391	241.976	774.905
423	588747	4492910	2.39742	2.60517	4	2	1	3.3	0.207746	0	3	Private	169.951	802.225	881.972	169.951	707.984
424	588987	4492910	2.60517	2.60517	4	2	1	5	0	0	3	Private	93.8659	740.845	948.081	121.228	496.75
425	589067	4492910	2.75392	2.99256	4	2	2	3.3	0.238638	0	3	Private	62.815	662.102	886.832	169.767	433.052
426	589147	4492910	2.75392	2.99256	4	2	2	3.3	0.238638	0	3	Private	107.882	583.7	828.785	201.282	375.643
427	589227	4492910	2.99256	2.99256	4	2	2	5	0	0	3	Private	179.252	505.799	774.661	254.966	327.843
428	591467	4492910	3.22159	4.12892	4	3	4	1.4459	0.907331	1	5	Gateway	104.746	134.042	1791.2	164.13	317.786
429	591547	4492910	3.15378	4.12892	4	3	4	1.3	0.975141	1	5	Gateway	176.16	103.982	1866.93	103.982	342.383
430	591627	4492910	3.01612	3.9487	4	3	4	1.3	0.932579	0	4	Gateway	252.025	59.3335	1943.01	59.3335	368.836
431	592187	4492910	3.22159	4.12892	4	3	4	1.4459	0.907331	1	5	Gateway	112.269	200.21	1988.2	353.934	353.934
432	593307	4492910	4.12892	4.12892	4	3	4	5	0	1	5	Gateway	500.479	231.964	1500.76	231.964	231.964
433	594907	4492910	3.58721	3.89806	5	4	3	3.3	0.310846	0	3	Gateway	198.859	31.5532	268.172	98.8446	587.938
434	596987	4492910	4.16277	4.16277	5	5	5	5	0	0	2	Private	109.69	291.618	1523.02	368.633	389.988
435	597067	4492910	4.16277	4.16277	5	5	5	5	0	0	2	Private	46.8061	213.865	1579.63	289.628	407.287
436	599707	4492910	3.11274	3.6239	1	5	5	2.33779	0.511158	1	5	Public; NYC	126.501	131.499	1233.13	123.131	82.0103
437	599787	4492910	3.11274	3.6239	1	5	5	2.33779	0.511158	1	5	Public; NYC	123.711	209.942	1167.27	136.577	102.974
438	599867	4492910	3.11274	3.6239	1	5	5	2.33779	0.511158	1	5	Public; NYC	121.002	289.239	1103.29	166.801	132.623
439	584587	4492990	3.05015	3.31445	4	1	5	3.3	0.264307	0	4	Public; NYC	18.6103	223.143	452.481	744.339	309.322
440	585227	4492990	1.94804	2.26793	4	1	1	2.33779	0.319896	0	3	Public; NYC	0	457.099	860.444	864.349	83.8375
441	585307	4492990	2.06341	2.40225	4	1	1	2.33779	0.338842	0	4	Public; NYC	50.4556	448.211	930.009	909.568	134.908
442	585387	4492990	2.06341	2.40225	4	1	1	2.33779	0.338842	0	4	Public; NYC	130.344	438.505	1001.13	959.337	205.349
443	588587	4492990	2.35172	2.60517	4	2	1	2.99722	0.253448	0	3	Private	298.547	833.681	885.848	298.547	833.681
444	588667	4492990	2.99256	2.99256	4	2	2	5	0	0	3	Private	219.705	851.652	915.693	219.705	814.189
445	588747	4492990	2.99256	2.99256	4	2	2	5	0	0	3	Private	142.089	876.583	951.347	142.089	743.288
446	588827	4492990	2.99256	2.99256	4	2	2	5	0	0	3	Private	65.1671	891.081	992.184	65.1671	674.425
447	588907	4492990	2.99256	2.99256	4	2	2	5	0	0	3	Private	8.53677	811.247	1037.59	8.53677	608.295
448	588987	4492990	2.99256	2.99256	4	2	2	5	0	0	3	Public; NYC	87.7684	731.449	999.8	87.7684	545.89
449	589067	4492990	2.99256	2.99256	4	2	2	5	0	0	3	Public; NYC	142.522	651.701	941.921	167.731	488.641
450	589147	4492990	2.99256	2.99256	4	2	2	5	0	0	3	Public; NYC	167.348	572.023	887.484	247.718	438.569
451	589227	4492990	2.99256	2.99256	4	2	2	5	0	0	3	Public; NYC	220.223	492.383	837.163	313.129	398.392
452	589307	4492990	2.99256	2.99256	4	2	2	5	0	0	3	Public; NYC	267.442	412.769	791.742	267.442	371.335
453	589387	4492990	2.75392	2.99256	4	2	2	3.3	0.238638	0	3	Public; NYC	192.696	333.324	752.11	192.696	351.786
454	589467	4492990	2.99256	2.99256	4	2	2	5	0	0	3	Public; NYC	124.652	254.229	719.224	124.652	346.986
455	589627	4492990	2.99256	2.99256	4	2	2	5	0	0	3	Private	74.0201	100.432	675.953	97.0587	389.987
456	589707	4492990	2.99256	2.99256	4	2	2	5	0	0	3	Private	44.8737	44.8737	665.205	44.8737	432.591
457	589787	4492990	2.99256	2.99256	4	2	2	5	0	0	3	Private	32.502	46.9601	662.436	46.9601	484.748
458	589867	4492990	2.99256	2.99256	4	2	2	5	0	0	3	Private	34.497	108.507	669.202	48.4352	543.715
459	589947	4492990	2.99256	2.99256	4	2	2	5	0	0	3	Private	46.8945	184.776	685.304	103.624	607.512
460	590027	4492990	2.99256	2.99256	4	2	2	5	0	0	3	Private	4.79947	263.269	710.106	178.688	674.771
461	590107	4492990	2.99256	2.99256	4	2	2	5	0	0	3	Private	58.4875	342.46	742.739	106.317	606.804
462	590187	4492990	3.24534	3.24534	4	2	3	5	0	0	3	Private	32.0736	421.957	782.222	32.0736	528.462
463	590267	4492990	2.98655	3.24534	4	2	3	3.3	0.258796	0	3	Private	30.2085	501.613	827.575	32.4279	450.704
464	590347	4492990	3.24534	3.24534	4	2	3	5	0	0	3	Private	33.5495	581.364	877.89	53.2584	373.892
465	590427	4492990	2.98655	3.24534	4	2	3	3.3	0.258796	0	3	Gateway	22.4975	577.81	932.363	22.4975	298.758
466	590507	4492990	3.10312	3.43754	4	2	3	2.99722	0.334427	0	4	Gateway	50.7943	585.144	990.308	54.5023	226.976
467	590587	4492990	3.43754	3.43754	4	2	3	5	0	0	4	Gateway	110.938	603.095	1051.15	80.7362	163.032
468	591227	4492990	3.01612	3.9487	4	3	4	1.3	0.932579	0	4	Gateway	142.051	259.806	1598.35	230.182	230.182
469	591307	4492990	3.08269	4.12892	4	3	4	1.15995	1.04623	1	5	Gateway	62.2189	185.548	1671.33	299.332	251.845
470	591387	4492990	3.15378	4.12892	4	3	4	1.3	0.975141	1	5	Gateway	1.94047	115.762	1744.94	219.361	232.518
471	591787	4492990	2.28579	2.99256	4	3	1	1.3	0.706763	0	4	Gateway	229.52	45.2252	1975.81	45.2252	322.662
472	591867	4492990	2.23427	2.99256	4	3	1	1.15995	0.758286	0	4	Gateway	181.354	84.1642	1956.13	104.609	273.488
473	592187	4492990	2.90871	3.72792	4	3	3	1.4459	0.819212	0	4	Gateway	47.5147	192.271	1908.39	286.381	286.381
474	593387	4492990	3.27586	3.89806	4	3	3	2.09584	0.622195	1	5	Gateway	541.375	297.374	1398.46	297.374	297.374
475	594987	4492990	3.79966	4.12892	5	4	4	3.3	0.329255	0	3	Gateway	140.705	72.3492	185.635	72.3492	555.254
476	597147	4492990	4.16277	4.16277	5	5	5	5	0	0	2	Private	48.8199	187.17	1692.75	242.654	446.462
477	597227	4492990	4.16277	4.16277	5	5	5	5	0	0	2	Private	13.0249	146.047	1648.35	179.856	369.052
478	597627	4492990	4.16277	4.16277	5	5	5	5	0	0	2	Private	65.6722	141.94	1408.84	296.34	101.972
479	597707	4492990	4.16277	4.16277	5	5	5	5	0	0	2	Private	75.1786	79.0691	1369.67	370.056	150.825
480	597787	4492990	4.16277	4.16277	5	5	5	5	0	0	2	Private	111.404	65.5633	1334.16	445.943	218.856
481	597867	4492990	4.16277	4.16277	5	5	5	5	0	0	2	Private	148.96	118.773	1302.6	523.058	292.998
482	597947	4492990	4.16277	4.16277	5	5	5	5	0	0	2	Private	191.023	191.613	1275.28	533.986	369.124
483	598027	4492990	3.66361	3.98107	5	5	4	3.3	0.317466	0	2	Private	133.795	268.039	1252.48	481.727	365.184
484	598107	4492990	3.66361	3.98107	5	5	4	3.3	0.317466	0	2	Private	85.7202	345.851	1234.46	437.927	370.285
485	598187	4492990	3.66361	3.98107	5	5	4	3.3	0.317466	0	2	Private	26.7758	424.478	1221.42	405.34	391.999
486	599947	4492990	3.11274	3.6239	1	5	5	2.33779	0.511158	1	5	Public; NYC	100.075	248.816	991.063	155.424	116.821
487	600027	4492990	3.11274	3.6239	1	5	5	2.33779	0.511158	1	5	Public; NYC	107.342	200.959	928.726	206.617	133.808
488	584587	4493070	2.87961	3.12913	4	1	5	3.3	0.249529	0	3	Public; NYC	12.1615	257.323	530.85	666.65	232.709
489	585387	4493070	2.06341	2.40225	4	1	1	2.33779	0.338842	0	4	Public; NYC	148.859	518.471	1038.91	899.877	189.807
490	589547	4493070	2.39742	2.60517	4	2	1	3.3	0.207746	0	3	Public; NYC	14.979	171.268	770.869	14.979	437.811
491	590667	4493070	3.04758	3.43754	4	2	3	2.73845	0.389964	0	4	Gateway	95.669	704.754	1163.74	17.4852	49.8999
492	590747	4493070	2.85056	3.43754	4	2	3	1.96055	0.586987	0	4	Gateway	170.404	726.698	1226.42	46.4876	45.8369
493	590827	4493070	3.01938	3.64113	4	2	4	1.96055	0.621751	0	4	Gateway	171.554	646.698	1291.01	36.3938	36.3938
494	590907	4493070	3.01938	3.64113	4	2	4	1.96055	0.621751	0	4	Gateway	137.393	566.698	1357.05	26.0585	26.0585
495	590987	4493070	2.65212	3.64113	4	2	4	1.02508	0.989005	0	4	Gateway	136.958	486.699	1424.44	28.8956	28.8956
496	591067	4493070	2.62569	3.43754	4	2	3	1.3	0.811857	0	4	Gateway	173.033	406.699	1493.07	51.6645	51.6645
497	591147	4493070	2.43673	3.43754	4	2	3	0.894875	1.00082	0	4	Gateway	169.121	326.7	1562.79	126.078	126.078
498	592027	4493070	2.62569	3.43754	4	3	2	1.3	0.811857	0	4	Gateway	110.293	77.2149	1847.06	150.686	150.686
499	592107	4493070	2.68214	3.43754	4	3	2	1.4459	0.755402	0	4	Gateway	51.6522	136.842	1836.26	175.308	175.308
500	593307	4493070	3.6087	4.12892	4	3	4	2.55	0.520222	1	5	Gateway	644.603	385.962	1452.06	385.962	385.962
501	594987	4493070	3.58721	3.89806	5	4	3	3.3	0.310846	0	3	Gateway	79.9756	37.5357	106.948	37.5357	490.731
502	597307	4493070	4.16277	4.16277	5	5	5	5	0	0	2	Private	66.1503	221.414	1535.34	212.788	329.63
503	597387	4493070	4.16277	4.16277	5	5	5	5	0	0	2	Private	61.9745	246.823	1482.82	208.889	266.696
504	597467	4493070	4.16277	4.16277	5	5	5	5	0	0	2	Private	61.4764	292.533	1432.85	234.074	213.753
505	597547	4493070	4.16277	4.16277	5	5	5	5	0	0	2	Private	80.6865	251.861	1385.32	280.098	180.112
506	598187	4493070	4.16277	4.16277	5	5	5	5	0	0	2	Private	106.724	444.592	1142.16	481.458	467.368
507	600107	4493070	3.11274	3.6239	1	5	5	2.33779	0.511158	1	5	Public; NYC	116.146	95.773	816.016	217.414	71.8799
508	600187	4493070	3.11274	3.6239	1	5	5	2.33779	0.511158	1	5	Public; NYC	177.74	98.5147	756.181	199.105	98.5147
509	600267	4493070	3.11274	3.6239	1	5	5	2.33779	0.511158	1	5	Public; NYC	210.951	150.371	700.383	176.657	150.371
510	600667	4493070	3.46572	3.46572	1	5	5	5	0	0	4	Public; NYC	149.64	307.869	525.519	250.788	250.788
511	584667	4493150	2.87961	3.12913	4	1	5	3.3	0.249529	0	3	Private	105.75	148.234	627.548	571.936	139.568
512	592027	4493150	2.62569	3.43754	4	3	2	1.3	0.811857	0	4	Gateway	48.2145	148.007	1768.06	71.0736	71.0736
513	593307	4493150	3.23244	3.89806	4	3	3	1.96055	0.665624	1	5	Gateway	718.929	415.922	1433.55	464.484	464.484
514	595067	4493150	3.79966	4.12892	5	4	4	3.3	0.329255	0	3	Gateway	151.33	76.6589	95.1843	76.6589	453.564
515	598267	4493150	4.16277	4.16277	5	5	5	5	0	0	2	Private	195.218	541.6	1053.93	544.412	541.6
516	598347	4493150	4.16277	4.16277	5	5	5	5	0	0	2	Private	217.008	476.25	1050.88	541.804	476.25
517	598427	4493150	4.16277	4.16277	5	5	5	5	0	0	2	Private	183.308	414.207	1053.91	541.455	414.207
518	598507	4493150	4.16277	4.16277	5	5	5	5	0	0	2	Private	176.665	358.693	1062.22	481.651	358.693
519	598587	4493150	4.16277	4.16277	5	5	5	5	0	0	2	Private	203.015	313.934	1075.51	428.488	313.934
520	600347	4493150	3.11274	3.6239	1	5	5	2.33779	0.511158	1	5	Public; NYC	145.076	90.6541	587.44	77.4374	90.6541
521	600427	4493150	3.11274	3.6239	1	5	5	2.33779	0.511158	1	5	Public; NYC	120.37	135.549	537.971	99.4202	120.37
522	600507	4493150	3.11274	3.6239	1	5	5	2.33779	0.511158	1	5	Public; NYC	122.194	195.858	496.527	122.194	122.194
523	600587	4493150	2.97688	3.46572	1	5	5	2.33779	0.488847	0	4	Public; NYC	89.7418	206.676	465.259	148.67	148.67
524	600747	4493150	2.97688	3.46572	1	5	5	2.33779	0.488847	0	4	Public; NYC	120.882	263.899	441.271	200.055	229.993
525	584667	4493230	2.87961	3.12913	4	1	5	3.3	0.249529	0	3	Private	96.2294	133.247	704.613	493.045	59.6064
526	590987	4493230	2.36659	3.16979	4	2	2	1.15995	0.803194	0	4	Public; NYC	39.5991	511.859	1514.41	123.591	123.591
527	591067	4493230	2.42117	3.16979	4	2	2	1.3	0.74862	0	4	Public; NYC	113.007	436.495	1579.38	137.642	137.642
528	591147	4493230	2.10775	2.75946	4	2	1	1.3	0.651711	0	4	Public; NYC	94.2975	363.121	1645.49	179.365	179.365
529	591227	4493230	2.42117	3.16979	4	2	2	1.3	0.74862	0	4	Public; NYC	19.5091	293.232	1712.74	241.243	173.564
530	591307	4493230	2.06024	2.75946	4	2	1	1.15995	0.699221	0	4	Public; NYC	13.7961	230.03	1781.05	311.487	93.5765
531	591387	4493230	2.62569	3.43754	4	3	2	1.3	0.811857	0	4	Public; NYC	13.7374	180.672	1850.29	320.03	13.7374
532	592107	4493230	2.68214	3.43754	4	3	2	1.4459	0.755402	0	4	Gateway	97.7111	148.777	1677.48	90.6817	90.6817
533	593227	4493230	3.34823	3.89806	4	3	3	2.33779	0.549829	1	5	Gateway	823.216	493.699	1496.02	560.964	560.964
534	595067	4493230	4.02469	4.37345	5	4	4	3.3	0.348755	0	4	Gateway	187.341	97.5755	90.3092	97.5755	382.584
535	598667	4493230	4.16277	4.16277	5	5	5	5	0	0	2	Private	313.776	358.638	1017.75	456.742	358.638
536	598747	4493230	4.16277	4.16277	5	5	5	5	0	0	2	Private	263.715	343.107	1043.96	427.3	335.851
537	598827	4493230	4.16277	4.16277	5	5	5	5	0	0	2	Private	184.719	345.867	1075.49	408.567	301.367
538	600747	4493230	2.97688	3.46572	1	5	5	2.33779	0.488847	0	4	Public; NYC	98.9748	184.277	361.307	127.453	176.865
539	600827	4493230	2.97688	3.46572	1	5	5	2.33779	0.488847	0	4	Public; NYC	178.831	201.451	368.791	161.125	211.288
540	600907	4493230	2.97688	3.46572	1	5	5	2.33779	0.488847	0	4	Public; NYC	258.777	239.706	385.354	198.447	215.729
541	601067	4493230	3.02906	3.46572	1	5	5	2.55	0.436663	0	4	Public; NYC	330.939	349.163	460.304	254.351	254.351
542	584587	4493310	3.12913	3.12913	4	1	5	5	0	0	3	Private	197.393	229.305	767.977	438.597	78.2036
543	590827	4493310	2.37023	2.75946	4	2	1	2.33779	0.389227	0	4	Private	57.2994	689.278	1442.42	190.328	190.328
544	590907	4493310	2.47322	3.16979	4	2	2	1.4459	0.696562	0	4	Private	53.1242	614.844	1502	194.219	194.219
545	590987	4493310	2.47322	3.16979	4	2	2	1.4459	0.696562	0	4	Private	103.052	541.997	1563.39	202.644	202.644
546	591067	4493310	2.10775	2.75946	4	2	1	1.3	0.651711	0	4	Private	142.894	471.476	1626.41	215.136	215.136
547	591147	4493310	2.10775	2.75946	4	2	1	1.3	0.651711	0	4	Private	69.413	404.498	1690.86	243.946	243.946
548	591227	4493310	2.15307	2.75946	4	2	1	1.4459	0.606392	0	4	Private	29.0824	343.143	1756.51	292.466	192.06
549	591307	4493310	2.15307	2.75946	4	2	1	1.4459	0.606392	0	4	Private	31.0449	290.991	1823.18	352.651	124.576
550	591387	4493310	2.15307	2.75946	4	2	1	1.4459	0.606392	0	4	Private	44.1778	253.78	1834.62	382.255	73.6731
551	591467	4493310	2.62569	3.43754	4	3	2	1.3	0.811857	0	4	Public; NYC	56.1713	238.606	1795.67	342.693	56.1713
552	591547	4493310	2.62569	3.43754	4	3	2	1.3	0.811857	0	4	Public; NYC	79.5212	246.327	1759.5	318.682	79.5212
553	592027	4493310	2.5665	3.43754	4	3	2	1.15995	0.871041	0	4	Gateway	2.2285	117.866	1610.33	51.9303	51.9303
554	592107	4493310	2.62569	3.43754	4	3	2	1.3	0.811857	0	4	Gateway	82.2285	72.3189	1598.17	72.3189	106.575
555	592187	4493310	2.7667	3.72792	4	3	3	1.12577	0.961219	0	4	Gateway	107.009	69.5357	1589.36	69.5357	107.867
556	593227	4493310	3.23244	3.89806	4	3	3	1.96055	0.665624	1	5	Gateway	897.012	503.336	1484.68	638.013	638.013
557	595067	4493310	3.94797	4.37345	5	4	4	2.99722	0.425478	0	4	Gateway	244.895	56.7234	56.7234	56.7234	315.943
558	598907	4493310	4.16277	4.16277	5	5	5	5	0	0	2	Private	152.17	360.44	1024.25	460.524	347.572
559	598987	4493310	4.16277	4.16277	5	5	5	5	0	0	2	Private	114.15	322.969	1051.7	408.536	291.807
560	600987	4493310	2.97688	3.46572	1	5	5	2.33779	0.488847	0	4	Public; NYC	259.929	236.258	348.565	162.403	162.403
561	601147	4493310	2.97688	3.46572	1	5	5	2.33779	0.488847	0	4	Public; NYC	251.866	372.659	458.78	184.515	184.515
562	601227	4493310	2.97688	3.46572	1	5	5	2.33779	0.488847	0	4	Public; NYC	270.722	446.77	523.612	192.969	192.969
563	601307	4493310	2.97688	3.46572	1	5	5	2.33779	0.488847	0	4	Public; NYC	305.971	479.79	592.166	201.224	201.224
564	601467	4493310	3.02906	3.46572	1	5	5	2.55	0.436663	0	4	Public; NYC	415.179	364.916	725.451	219.767	219.767
565	584507	4493390	3.12913	3.12913	4	1	5	5	0	0	3	Private	306.947	336.165	841.842	408.952	180.996
566	584667	4493390	2.82523	2.82523	4	1	3	5	0	0	3	Private	178.194	211.64	860.351	336.833	71.1538
567	584747	4493390	2.99256	2.99256	4	1	4	5	0	0	3	Private	111.041	171.951	880.43	325.214	89.081
568	584827	4493390	2.99256	2.99256	4	1	4	5	0	0	3	Private	68.6898	147.158	907.144	332.974	153.649
569	590747	4493390	2.27693	2.60517	4	2	1	2.55	0.328238	0	3	Private	0	793.434	1442.75	289.342	265.22
570	590907	4493390	2.57045	2.99256	4	2	2	2.33779	0.422106	0	3	Private	124.136	650.073	1555.49	272.353	272.353
571	591547	4493390	2.28579	2.99256	4	3	1	1.3	0.706763	0	4	Private	21.0278	324.957	1687.79	397.565	145.704
572	591627	4493390	2.28579	2.99256	4	3	1	1.3	0.706763	0	4	Public; NYC	95.9867	344.541	1653.13	392.625	192.592
573	591707	4493390	2.28579	2.99256	4	3	1	1.3	0.706763	0	4	Public; NYC	87.4304	379.705	1621.69	318.722	256.425
574	591947	4493390	2.41911	3.43754	4	3	2	0.862996	1.01843	0	4	Gateway	95.095	172.188	1548.46	139.117	139.117
575	592027	4493390	2.48752	3.43754	4	3	2	0.992113	0.950024	0	4	Gateway	64.5275	92.292	1531.65	92.292	130.736
576	592267	4493390	2.50384	3.43754	4	3	2	1.02508	0.933707	0	4	Gateway	17.6233	106.153	1504.6	25.9996	25.9996
577	592347	4493390	2.82076	3.89806	4	3	3	0.992113	1.0773	1	5	Gateway	92.3876	114.951	1503.77	79.6036	79.6036
578	592427	4493390	3.27586	3.89806	4	3	3	2.09584	0.622195	1	5	Gateway	171.931	141.637	1507.2	155.52	141.637
579	593227	4493390	3.42387	4.12892	4	3	4	1.96055	0.705045	1	5	Gateway	971.498	525.125	1476.97	715.71	715.71
580	595067	4493390	4.37345	4.37345	5	4	4	5	0	0	4	Gateway	261.524	61.2759	61.2759	61.2759	257.041
581	599067	4493390	4.16277	4.16277	5	5	5	5	0	0	2	Public; NYC	198.26	376.134	1013.11	419.933	202.748
582	599147	4493390	4.16277	4.16277	5	5	5	5	0	0	2	Public; NYC	232.87	371.309	1053.08	347.889	122.835
583	601387	4493390	2.97688	3.46572	1	5	5	2.33779	0.488847	0	4	Public; NYC	303.123	367.961	615.729	130.252	130.252
584	601547	4493390	2.97688	3.46572	1	5	5	2.33779	0.488847	0	4	Public; NYC	398.013	252.652	708.666	158.197	158.197
585	584587	4493470	3.12913	3.12913	4	1	5	5	0	0	3	Private	241.435	324.372	926.884	297.205	179.047
586	584827	4493470	3.12913	3.12913	4	1	5	5	0	0	3	Private	4.33263	226.925	981.821	255.448	202.07
587	584907	4493470	2.75392	2.99256	4	1	4	3.3	0.238638	0	3	Private	25.4025	235.941	1012.19	288.001	263.258
588	590507	4493470	2.60517	2.60517	4	2	1	5	0	0	3	Private	207.437	853.384	1358.99	385.659	404.672
589	590587	4493470	2.60517	2.60517	4	2	1	5	0	0	3	Private	147.253	923.551	1403.95	374.13	368.818
590	590747	4493470	2.60517	2.60517	4	2	1	5	0	0	3	Private	60.0756	828.794	1502.63	365.019	344.908
591	590827	4493470	2.99256	2.99256	4	2	2	5	0	0	3	Private	85.9379	759.624	1555.79	349.192	349.192
592	591627	4493470	2.23427	2.99256	4	3	1	1.15995	0.758286	0	4	Public; NYC	98.2739	397.154	1580.64	426.243	254.554
593	591787	4493470	2.33494	2.99256	4	3	1	1.4459	0.657616	0	4	Public; NYC	150.632	343.127	1518.31	297.428	297.428
594	591867	4493470	2.68214	3.43754	4	3	2	1.4459	0.755402	0	4	Public; NYC	182.09	266.468	1492.61	247.089	247.089
595	592027	4493470	2.5512	3.43754	4	3	2	1.12577	0.886348	0	4	Gateway	144.137	126.251	1453.11	126.251	210.445
596	592507	4493470	3.2179	3.89806	4	3	3	1.91686	0.68016	1	5	Gateway	258.569	129.304	1435.47	235.919	129.304
597	592587	4493470	3.27586	3.89806	4	3	3	2.09584	0.622195	1	5	Gateway	337.061	191.295	1436.35	314.814	191.295
598	592667	4493470	3.29031	3.89806	4	3	3	2.14246	0.607747	1	5	Gateway	416.127	263.188	1437.74	394.154	263.188
599	592747	4493470	3.48518	4.12892	4	3	4	2.14246	0.64374	1	5	Gateway	495.493	338.736	1443.58	473.717	338.736
600	592827	4493470	3.48518	4.12892	4	3	4	2.14246	0.64374	1	5	Gateway	575.035	415.952	1453.8	553.405	415.952
601	592907	4493470	3.45119	3.9487	4	3	4	2.55	0.497516	0	4	Gateway	654.689	493.941	1468.31	633.172	493.941
602	593227	4493470	3.42387	4.12892	4	3	4	1.96055	0.705045	1	5	Gateway	973.684	557.643	1473.42	793.864	793.864
603	594987	4493470	4.02469	4.37345	5	4	4	3.3	0.348755	0	4	Gateway	178.458	37.4039	37.4039	37.4039	144.241
604	599147	4493470	4.16277	4.16277	5	5	5	5	0	0	2	Public; NYC	301.967	451.236	986.051	392.412	146.202
605	601627	4493470	2.97688	3.46572	1	5	5	2.33779	0.488847	0	4	Public; NYC	286.242	141.785	709.744	100.489	100.489
606	601707	4493470	2.97688	3.46572	1	5	5	2.33779	0.488847	0	4	Public; NYC	224.903	123.669	772.839	137.755	122.577
607	601787	4493470	2.97688	3.46572	1	5	5	2.33779	0.488847	0	4	Public; NYC	178.964	144.374	838.822	141.854	141.854
608	601867	4493470	2.97688	3.46572	1	5	5	2.33779	0.488847	0	4	Public; NYC	162.096	197.441	865.978	162.049	162.049
609	584747	4493550	2.8854	2.8854	4	1	5	5	0	0	2	Private	117.302	320.565	1034.45	165.311	234.913
610	584907	4493550	2.09128	2.09128	4	1	1	5	0	0	2	Private	17.1932	313.541	1085.54	221.8	315.165
611	584987	4493550	1.92451	2.09128	4	1	1	3.3	0.166766	0	2	Private	15.8646	339.531	1118.81	279.66	307.655
612	590587	4493550	2.60517	2.60517	4	2	1	5	0	0	3	Private	165.38	963.097	1469.77	453.859	444.35
613	590667	4493550	2.60517	2.60517	4	2	1	5	0	0	3	Private	164.418	936.165	1515.66	453.319	427.217
614	590747	4493550	2.60517	2.60517	4	2	1	5	0	0	3	Private	138.767	870.093	1564.3	441.92	424.714
615	591707	4493550	2.17972	2.99256	4	3	1	1.02508	0.812839	0	4	Public; NYC	205.248	324.97	1474.39	410.564	324.97
616	592027	4493550	2.68214	3.43754	4	3	2	1.4459	0.755402	0	4	Public; NYC	224.025	186.718	1374.74	186.718	253.675
617	592987	4493550	3.29031	3.89806	4	3	3	2.14246	0.607747	1	5	Gateway	744.913	563.504	1409.87	722.481	563.504
618	593067	4493550	3.40692	3.89806	4	3	3	2.55	0.491135	1	5	Gateway	823.679	643.444	1433.79	801.392	643.444
619	593147	4493550	3.34823	3.89806	4	3	3	2.33779	0.549829	1	5	Gateway	902.662	666.56	1461.7	880.499	723.398
620	594987	4493550	4.37345	4.37345	5	4	4	5	0	0	4	Gateway	151.948	86.1737	86.1737	86.1737	112.496
621	599227	4493550	3.98107	3.98107	5	5	4	5	0	0	2	Public; NYC	305.679	539.77	971.499	396.524	91.1737
622	599307	4493550	3.98107	3.98107	5	5	4	5	0	0	2	Public; NYC	244.703	485.37	1025.67	357.092	53.2211
623	601947	4493550	2.97688	3.46572	1	5	5	2.33779	0.488847	0	4	Public; NYC	92.5351	237.544	757.492	137.47	137.47
624	602027	4493550	2.97688	3.46572	1	5	5	2.33779	0.488847	0	4	Public; NYC	136.393	316.123	724.247	204.421	204.421
625	602107	4493550	2.97688	3.46572	1	5	5	2.33779	0.488847	0	4	Public; NYC	171.212	395.232	698.623	278.348	278.348
626	584667	4493630	2.65531	2.8854	4	1	5	3.3	0.230093	0	2	Private	122.483	423.815	1096.26	122.483	308.441
627	584987	4493630	2.09128	2.09128	4	1	1	5	0	0	2	Private	39.8728	413.184	1190.97	239.291	380.699
628	590587	4493630	2.60517	2.60517	4	2	1	5	0	0	3	Private	87.535	953.708	1536.94	533.669	521.217
629	590667	4493630	2.60517	2.60517	4	2	1	5	0	0	3	Private	124.268	889.283	1580.88	533.16	506.69
630	591787	4493630	1.96908	2.99256	4	3	1	0.6167	1.02348	0	4	Public; NYC	309.517	279.94	1369.24	413.506	279.94
631	591867	4493630	2.10596	2.99256	4	3	1	0.862996	0.886596	0	4	Public; NYC	325.987	329.218	1340.68	352.27	329.218
632	592027	4493630	2.68214	3.43754	4	3	2	1.4459	0.755402	0	4	Public; NYC	303.972	257.86	1296.56	257.86	298.26
633	594907	4493630	4.20838	4.57305	5	4	4	3.3	0.364672	1	5	Gateway	85.3552	44.8993	119.287	44.8993	44.8993
634	599387	4493630	4.16277	4.16277	5	5	5	5	0	0	2	Public; NYC	254.339	482.506	955.296	397.785	97.5511
635	599467	4493630	4.16277	4.16277	5	5	5	5	0	0	2	Public; NYC	220.069	435.738	961.601	363.183	120.699
636	599547	4493630	3.98107	3.98107	5	5	4	5	0	0	2	Public; NYC	212.067	395.828	944.74	343.9	179.059
637	599707	4493630	2.50684	2.72407	1	5	3	3.3	0.217227	0	2	Public; NYC	120.415	349.898	930.939	359.719	314.043
638	599787	4493630	2.50684	2.72407	1	5	3	3.3	0.217227	0	2	Public; NYC	42.0244	352.85	934.294	392.636	314.624
639	602187	4493630	2.97688	3.46572	1	5	5	2.33779	0.488847	0	4	Public; NYC	83.0949	472.509	602.62	183.195	183.195
640	602267	4493630	2.97688	3.46572	1	5	5	2.33779	0.488847	0	4	Public; NYC	119.932	552.394	593.081	139.749	139.749
641	602347	4493630	2.97688	3.46572	1	5	5	2.33779	0.488847	0	4	Public; NYC	153.179	632.308	593.859	120.114	120.114
642	602427	4493630	2.97688	3.46572	1	5	5	2.33779	0.488847	0	4	Public; NYC	162.725	696.904	605.303	142.854	142.854
643	602507	4493630	2.97688	3.46572	1	5	5	2.33779	0.488847	0	4	Public; NYC	188.095	718.704	626.829	185.949	185.949
644	584747	4493710	3.12913	3.12913	4	1	5	5	0	0	3	Private	9.56044	475.858	1190.04	9.56044	391.96
645	590507	4493710	2.60517	2.60517	4	2	1	5	0	0	3	Private	37.6588	947.842	1566.12	622.462	621.627
646	590587	4493710	2.60517	2.60517	4	2	1	5	0	0	3	Private	11.9274	892.608	1605.28	613.529	598.905
647	590747	4493710	2.60517	2.60517	4	2	1	5	0	0	3	Private	165.005	778.605	1692.26	598.167	584.484
648	591947	4493710	2.5512	3.43754	4	3	2	1.12577	0.886348	0	4	Public; NYC	390.244	311.186	1239.69	311.186	301.05
649	592027	4493710	2.90871	3.72792	4	3	3	1.4459	0.819212	0	4	Public; NYC	372.826	243.4	1218.62	243.4	243.4
650	594907	4493710	4.57305	4.57305	5	4	4	5	0	1	5	Gateway	140.001	102.19	199.269	102.19	102.19
651	599627	4493710	4.16277	4.16277	5	5	5	5	0	0	2	Public; NYC	220.659	442.007	854.775	422.349	291.585
652	599867	4493710	2.77649	3.01709	1	5	5	3.3	0.240594	0	2	Public; NYC	77.4667	438.739	862.356	500.182	287.348
653	602587	4493710	2.97688	3.46572	1	5	5	2.33779	0.488847	0	4	Public; NYC	163.547	676.615	528.246	151.371	144.427
654	602667	4493710	3.11274	3.6239	1	5	5	2.33779	0.511158	1	5	Public; NYC	230.652	716.041	484.042	178.686	178.686
655	602747	4493710	2.97688	3.46572	1	4	5	2.33779	0.488847	1	5	Public; NYC	304.062	756.617	448.797	213.666	213.666
656	602827	4493710	2.97688	3.46572	1	4	5	2.33779	0.488847	1	5	Public; NYC	380.14	802.041	424.945	235.504	235.504
657	584667	4493790	2.65531	2.8854	4	1	5	3.3	0.230093	0	2	Private	62.2739	573.505	1254.4	92.1837	468.172
658	584747	4493790	2.53941	2.75946	4	1	4	3.3	0.22005	0	2	Private	40.7864	554.509	1268.25	40.7864	471.229
659	590507	4493790	2.60517	2.60517	4	2	1	5	0	0	3	Private	66.7871	892.1	1637.16	701.601	697.309
660	591867	4493790	1.96908	2.99256	4	3	1	0.6167	1.02348	0	4	Public; NYC	480.186	239.253	1190.87	360.99	230.921
661	592027	4493790	2.68214	3.43754	4	3	2	1.4459	0.755402	0	4	Public; NYC	440.383	205.737	1140.97	205.737	205.737
662	594907	4493790	4.37345	4.37345	5	4	4	5	0	0	4	Gateway	210.069	177.959	279.261	177.959	177.959
663	598427	4493790	3.99687	4.57305	5	5	4	2.55	0.57618	0	4	Gateway	817.246	601.086	417.261	1066	917.487
664	598507	4493790	3.99687	4.57305	5	5	4	2.55	0.57618	0	4	Gateway	776.878	597.378	435.579	1035.83	842.385
665	599947	4493790	3.01709	3.01709	1	5	5	5	0	0	2	Private	127.087	366.097	791.527	490.422	301.595
666	600027	4493790	3.01709	3.01709	1	5	5	5	0	0	2	Private	82.2416	295.063	712.713	418.571	274.182
667	602907	4493790	2.97688	3.46572	1	4	5	2.33779	0.488847	1	5	Public; NYC	309.018	786.446	335.406	192.78	192.78
668	602987	4493790	2.97688	3.46572	1	4	5	2.33779	0.488847	1	5	Public; NYC	308.669	733.785	342.428	221.2	221.2
669	603067	4493790	2.97688	3.46572	1	4	5	2.33779	0.488847	1	5	Public; NYC	321.496	686.427	336.876	235.517	235.517
670	584587	4493870	2.65531	2.8854	4	1	5	3.3	0.230093	0	2	Private	20.9689	675.999	1325.3	149.864	505.86
671	584747	4493870	2.21068	2.40225	4	1	2	3.3	0.191564	0	2	Private	55.9247	633.499	1346.67	116.001	550.71
672	584827	4493870	2.21068	2.40225	4	1	2	3.3	0.191564	0	2	Private	77.1724	626.653	1364.29	126.919	564.76
673	590427	4493870	2.39742	2.60517	4	2	1	3.3	0.207746	0	3	Private	123.277	902.117	1676.08	793.325	799.62
674	590987	4493870	2.60517	2.60517	4	2	1	5	0	0	3	Private	212.731	490.316	1674.2	758.553	490.316
675	591787	4493870	1.89857	2.8854	4	2	1	0.6167	0.986829	1	5	Public; NYC	477.065	143.731	1151.15	332.531	143.731
676	592027	4493870	2.68214	3.43754	4	3	2	1.4459	0.755402	0	4	Public; NYC	510.665	191.376	1063.67	191.376	161.938
677	594907	4493870	4.19296	4.37345	5	4	4	4.05	0.180486	0	4	Gateway	285.408	256.313	359.257	256.313	256.313
678	598347	4493870	3.56812	4.57305	5	5	4	1.4459	1.00493	0	4	Gateway	905.716	537.305	330.88	1171.9	1020.59
679	598587	4493870	3.10623	3.98107	5	5	2	1.4459	0.874842	0	4	Gateway	794.222	525.41	398.031	1080.19	803.177
680	598667	4493870	3.7734	4.31736	5	5	3	2.55	0.543965	0	4	Gateway	754.729	545.171	419.941	1017.2	733.84
681	598747	4493870	3.47948	3.98107	5	5	2	2.55	0.501594	0	4	Gateway	721.973	575.471	442.689	956.751	666.896
682	600107	4493870	2.87961	3.12913	1	5	4	3.3	0.249529	0	3	Private	21.1356	187.473	655.147	401.175	346.1
683	603147	4493870	2.97688	3.46572	1	4	5	2.33779	0.488847	1	5	Public; NYC	283.01	575.934	264.852	179.72	179.72
684	603227	4493870	2.97688	3.46572	1	4	5	2.33779	0.488847	1	5	Public; NYC	335.932	538.555	295.059	204.905	204.905
685	603307	4493870	2.97688	3.46572	1	4	5	2.33779	0.488847	1	5	Public; NYC	395.525	511.062	313.726	219.244	219.244
686	603387	4493870	2.97688	3.46572	1	4	5	2.33779	0.488847	1	5	Public; NYC	460.344	495.102	349.275	234.055	234.055
687	584587	4493950	2.65531	2.8854	4	1	5	3.3	0.230093	0	2	Private	52.974	750.742	1405.09	108.693	431.979
688	590427	4493950	2.39742	2.60517	4	2	1	3.3	0.207746	0	3	Private	105.589	856.386	1749.97	872.243	856.386
689	591707	4493950	2.14142	2.8854	4	2	1	1.12577	0.743981	1	5	Public; NYC	404.466	95.24	1121.47	269.471	95.24
690	591787	4493950	2.29376	3.16979	4	2	2	0.992113	0.876025	0	4	Public; NYC	397.066	162.044	1080.51	252.637	156.701
691	591867	4493950	2.10775	2.75946	4	2	1	1.3	0.651711	0	4	Public; NYC	403.109	235.884	1044.09	257.598	90.4583
692	591947	4493950	2.15307	2.75946	4	2	1	1.4459	0.606392	0	4	Public; NYC	421.946	279.346	1012.69	279.346	62.0413
693	592107	4493950	2.23427	2.99256	4	3	1	1.15995	0.758286	0	4	Public; NYC	497.514	130.064	966.845	130.064	124.201
694	594827	4493950	4.19296	4.37345	5	4	4	4.05	0.180486	0	4	Gateway	348.872	272.333	447.067	272.333	272.333
695	598267	4493950	3.56812	4.57305	5	5	4	1.4459	1.00493	0	4	Gateway	987.841	490.124	263.367	1279.03	1125.62
696	598507	4493950	2.70413	3.46572	5	5	1	1.4459	0.761595	0	4	Gateway	904.865	437.424	288.245	1177.05	912.204
697	598827	4493950	3.36862	4.31736	5	5	3	1.4459	0.948742	0	4	Gateway	773.843	549.147	409.251	899.38	656.834
698	600187	4493950	2.68776	3.12913	1	5	4	2.33779	0.44137	0	3	Private	103	93.5307	613.249	415.068	415.068
699	600267	4493950	2.68776	3.12913	1	5	4	2.33779	0.44137	0	3	Private	153.648	13.5307	543.984	373.615	373.615
700	603467	4493950	2.97688	3.46572	1	4	5	2.33779	0.488847	1	5	Public; NYC	394.478	411.877	341.186	169.929	169.929
701	603547	4493950	3.54653	4.12892	3	4	5	2.33779	0.582392	0	4	Public; NYC	376.926	420.389	364.2	177.557	177.557
702	603627	4493950	3.54653	4.12892	3	4	5	2.33779	0.582392	0	4	Public; NYC	375.943	442.3	372.276	184.389	184.389
703	603707	4493950	3.54653	4.12892	3	4	5	2.33779	0.582392	0	4	Public; NYC	391.654	476.794	394.092	191.806	191.806
704	603787	4493950	3.54653	4.12892	3	4	5	2.33779	0.582392	0	4	Public; NYC	356.592	460.97	429.483	212.524	212.524
705	584507	4494030	2.8854	2.8854	4	1	5	5	0	0	2	Private	76.3778	854.447	1481.75	173.447	328.397
706	584587	4494030	2.53941	2.75946	4	1	4	3.3	0.22005	0	2	Private	12.7391	826.471	1484.91	93.7189	360.465
707	584667	4494030	2.39742	2.60517	4	1	3	3.3	0.207746	0	2	Private	16.8115	805.498	1492.35	16.8115	403.472
708	590507	4494030	2.60517	2.60517	4	2	1	5	0	0	3	Private	95.1565	746.036	1854.66	939.52	746.036
709	591627	4494030	2.08797	2.8854	4	2	1	0.992113	0.79743	1	5	Public; NYC	353.83	62.601	1102.65	245.463	62.601
710	591707	4494030	2.39845	3.31445	4	2	2	0.992113	0.916006	1	5	Public; NYC	326.288	131.949	1054.92	196.63	131.949
711	592027	4494030	2.33494	2.99256	4	3	1	1.4459	0.657616	0	4	Public; NYC	385.918	240.178	910.464	240.178	11.2629
712	594827	4494030	3.95852	4.12892	5	4	4	4.05	0.170394	0	3	Gateway	428.711	311.251	525.878	311.251	311.251
713	598267	4494030	3.56812	4.57305	5	5	4	1.4459	1.00493	0	4	Gateway	1067.71	419.857	188.736	1350.75	1160.81
714	598427	4494030	2.70413	3.46572	5	5	1	1.4459	0.761595	0	4	Gateway	1016.06	363.625	182.596	1219.18	1022.13
715	598587	4494030	2.70413	3.46572	5	5	1	1.4459	0.761595	0	4	Gateway	933.611	368.965	250.139	1070.94	890.616
716	598827	4494030	3.36862	4.31736	5	5	3	1.4459	0.948742	0	4	Gateway	851.698	486.885	347.003	856.563	715.46
717	600347	4494030	2.62967	3.12913	1	5	4	2.09584	0.499462	0	3	Private	69.301	65.3496	530.261	418.254	418.254
718	603867	4494030	3.54653	4.12892	3	4	5	2.33779	0.582392	0	4	Public; NYC	248.848	361.331	412.595	180.141	180.141
719	603947	4494030	3.54653	4.12892	3	4	5	2.33779	0.582392	0	4	Public; NYC	178.452	352.446	471.53	178.452	141.45
720	604027	4494030	3.34823	3.89806	3	3	5	2.33779	0.549829	0	4	Public; NYC	120.684	361.492	535.953	120.684	131.039
721	604107	4494030	3.34823	3.89806	3	3	5	2.33779	0.549829	0	4	Public; NYC	99.9742	387.214	604.112	99.9742	129.756
722	604187	4494030	3.34823	3.89806	3	3	5	2.33779	0.549829	0	4	Public; NYC	120.211	426.606	674.875	120.211	121.782
723	604267	4494030	3.34823	3.89806	3	3	5	2.33779	0.549829	0	4	Public; NYC	151.23	475.517	690.784	151.23	124.173
724	604347	4494030	3.50104	4.07597	3	3	5	2.33779	0.574923	1	5	Public; NYC	209.945	531.272	617.31	147.261	147.261
725	604907	4494030	3.50104	4.07597	3	3	5	2.33779	0.574923	1	5	Public; NYC	411.21	545.188	258.255	194.992	194.992
726	604987	4494030	3.50104	4.07597	3	3	5	2.33779	0.574923	1	5	Public; NYC	462.141	562.151	268.285	232.575	232.575
727	584427	4494110	2.8854	2.8854	4	1	5	5	0	0	2	Private	70.0928	959.858	1562.78	268.821	233.845
728	590427	4494110	2.60517	2.60517	4	2	1	5	0	0	3	Private	0	773.388	1899.24	1004.67	773.388
729	590507	4494110	2.60517	2.60517	4	2	1	5	0	0	3	Private	70.8012	703.637	1928.35	937.698	703.637
730	591627	4494110	2.45984	3.31445	4	2	2	1.12577	0.85461	1	5	Public; NYC	284.37	123.546	1041.07	197.739	123.546
731	592027	4494110	2.10775	2.75946	4	2	1	1.3	0.651711	0	4	Public; NYC	322.934	217.203	834.817	188.032	52.8193
732	594827	4494110	3.95852	4.12892	5	4	4	4.05	0.170394	0	3	Gateway	376.06	363.853	605.001	363.853	363.853
733	598027	4494110	3.56812	4.57305	5	5	4	1.4459	1.00493	0	4	Gateway	1158.05	463.629	325.713	1415.26	1291.21
734	598107	4494110	3.56812	4.57305	5	5	4	1.4459	1.00493	0	4	Gateway	1149.63	451.791	250.581	1454.82	1320.45
735	598267	4494110	3.36862	4.31736	5	5	3	1.4459	0.948742	0	4	Gateway	1147.6	353.749	120.786	1347.1	1200.31
736	598507	4494110	2.70413	3.46572	5	5	1	1.4459	0.761595	0	4	Gateway	1041.74	277.522	166.257	1117.08	1002.91
737	598667	4494110	3.10623	3.98107	5	5	2	1.4459	0.874842	0	4	Gateway	974.72	326.39	190.151	966.434	883.107
738	598747	4494110	3.10623	3.98107	5	5	2	1.4459	0.874842	0	4	Gateway	949.222	374.061	233.979	892.331	828.316
739	600427	4494110	2.73488	3.12913	1	5	4	2.55	0.394255	0	3	Private	62.9977	176.82	446.8	481.618	481.618
740	600507	4494110	2.48264	2.95418	1	5	3	2.09584	0.471535	0	3	Private	67.2578	232.781	368.244	469.797	469.797
741	601147	4494110	2.10242	2.37144	1	5	1	2.73845	0.269022	0	3	Private	123.011	485.758	147.129	451.643	451.643
742	604427	4494110	3.50104	4.07597	3	3	5	2.33779	0.574923	1	5	Public; NYC	235.364	547.73	512.679	84.5719	84.5719
743	604507	4494110	3.34823	3.89806	3	3	5	2.33779	0.549829	0	4	Public; NYC	284.328	561.573	438.554	95.0158	95.0158
744	604587	4494110	3.50104	4.07597	3	3	5	2.33779	0.574923	1	5	Public; NYC	256.866	519.757	366.904	88.8246	88.8246
745	604667	4494110	3.50104	4.07597	3	3	5	2.33779	0.574923	1	5	Public; NYC	252.819	487.577	299.512	88.6073	88.6073
746	604747	4494110	3.50104	4.07597	3	3	5	2.33779	0.574923	1	5	Public; NYC	266.98	467.028	239.993	90.2916	90.2916
747	604827	4494110	3.50104	4.07597	3	3	5	2.33779	0.574923	1	5	Public; NYC	300.266	459.673	195.668	100.015	100.015
748	584427	4494190	2.8854	2.8854	4	1	5	5	0	0	2	Public; NYC	14.5126	1033.05	1642.72	305.196	154.255
749	590427	4494190	2.60517	2.60517	4	2	1	5	0	0	3	Private	23.0676	739.427	1974.5	964.803	739.427
750	590507	4494190	2.60517	2.60517	4	2	1	5	0	0	3	Private	89.9388	666.128	1936.57	894.851	666.128
751	591547	4494190	2.39845	3.31445	4	2	2	0.992113	0.916006	1	5	Public; NYC	284.375	123.529	1039.41	217.108	123.529
752	591627	4494190	2.4746	3.31445	4	2	2	1.15995	0.839851	1	5	Public; NYC	222.121	175.316	982.138	175.316	157.578
753	592027	4494190	2.10775	2.75946	4	2	1	1.3	0.651711	0	4	Public; NYC	269.147	175.72	760.062	132.61	67.5259
754	594827	4494190	3.95852	4.12892	5	4	4	4.05	0.170394	0	3	Gateway	304.197	425.09	684.328	304.197	425.09
755	597947	4494190	3.56812	4.57305	5	5	4	1.4459	1.00493	0	4	Gateway	1250.27	415.738	391.029	1451.92	1343.31
756	598187	4494190	3.10623	3.98107	5	5	2	1.4459	0.874842	0	4	Gateway	1226.25	357.253	151.688	1407	1310.48
757	598267	4494190	2.95458	3.98107	5	5	2	1.12577	1.02649	0	4	Gateway	1227.5	294.613	72.877	1328.57	1243.7
758	598587	4494190	2.70413	3.46572	5	5	1	1.4459	0.761595	0	4	Gateway	1078.74	217.747	90.772	1017.32	996.244
759	600587	4494190	2.78541	3.31445	1	5	4	2.09584	0.529042	0	4	Private	78.7671	254.888	279.48	540.748	540.748
760	600667	4494190	2.62967	3.12913	1	5	3	2.09584	0.499462	0	4	Private	108.64	237.533	199.524	537.441	534.354
761	600987	4494190	2.47841	2.8854	1	5	2	2.33779	0.406991	0	4	Private	252.391	383.027	68.1096	554.33	554.33
762	601067	4494190	2.25891	2.72407	1	5	2	1.96055	0.465156	0	3	Public; NYC	172.392	448.231	143.464	545.351	532.501
763	584347	4494270	2.8854	2.8854	4	1	5	5	0	0	2	Public; NYC	113.645	1138.54	1727.3	416.804	95.0446
764	590347	4494270	2.60517	2.60517	4	2	1	5	0	0	3	Private	13.0881	789.924	2025.93	1004	789.924
765	590427	4494270	2.39742	2.60517	4	2	1	3.3	0.207746	0	3	Private	78.6952	712.864	1984.66	930.121	712.864
766	590507	4494270	2.60517	2.60517	4	2	1	5	0	0	3	Private	134.366	636.513	1908.9	857.344	636.513
767	591467	4494270	2.45984	3.31445	4	2	2	1.12577	0.85461	1	5	Public; NYC	326.3	76.2927	1050.01	179.774	76.2927
768	591547	4494270	2.45984	3.31445	4	2	2	1.12577	0.85461	1	5	Public; NYC	249.279	140.119	986.89	139.703	139.703
769	592027	4494270	1.99684	2.75946	4	2	1	0.992113	0.762624	0	4	Public; NYC	231.071	158.304	686.49	112.316	62.5784
770	594747	4494270	3.95852	4.12892	5	4	4	4.05	0.170394	0	3	Gateway	197.747	455.86	588.846	197.747	316.327
771	597867	4494270	3.99687	4.57305	5	5	4	2.55	0.57618	0	4	Gateway	1322.41	395.38	473.734	1496.26	1402.61
772	598027	4494270	2.57211	3.46572	5	5	1	1.12577	0.893614	0	4	Gateway	1316.67	310.244	314.918	1552.53	1442.78
773	598667	4494270	3.10623	3.98107	5	5	2	1.4459	0.874842	0	4	Gateway	1000.35	204.521	77.4967	920.667	985.666
774	600667	4494270	2.89685	3.31445	1	5	4	2.55	0.417604	0	4	Private	175.774	317.438	212.032	588.428	614.192
775	600827	4494270	2.52185	2.8854	1	5	2	2.55	0.363545	0	4	Private	283.278	347.765	80.3851	641.337	625.426
776	600907	4494270	2.64127	3.12913	1	5	3	2.14246	0.487864	0	4	Public; NYC	287.792	387.319	65.0813	649.694	578.529
777	601227	4494270	2.03694	2.37144	1	5	1	2.33779	0.334496	0	3	Private	76.0425	387.997	320.276	608.674	387.997
778	601307	4494270	2.00171	2.37144	1	5	1	2.14246	0.369732	0	3	Private	95.2512	366.886	366.886	615.739	366.886
779	584347	4494350	2.75946	2.75946	4	1	4	5	0	0	2	Public; NYC	169.299	1211.72	1807.05	469.26	42.714
780	591307	4494350	1.94192	2.75946	4	2	1	0.862996	0.817537	0	4	Public; NYC	477.08	25.08	1142.13	194.307	25.08
781	591387	4494350	2.39845	3.31445	4	2	2	0.992113	0.916006	1	5	Public; NYC	397.082	70.4449	1072.51	163.493	70.4449
782	591467	4494350	2.45984	3.31445	4	2	2	1.12577	0.85461	1	5	Public; NYC	317.084	120.03	1004.44	117.583	100.862
783	591947	4494350	1.94192	2.75946	4	2	1	0.862996	0.817537	0	4	Public; NYC	137.136	109.363	655.304	59.0254	16.4426
784	592027	4494350	2.23068	3.16979	4	2	2	0.862996	0.939104	0	4	Public; NYC	217.134	176.034	614.526	132.813	87.2452
785	594747	4494350	3.95852	4.12892	5	4	4	4.05	0.170394	0	3	Gateway	125.771	513.147	513.147	125.771	268.159
786	597787	4494350	3.97951	4.57305	5	5	4	2.49511	0.593536	0	4	Gateway	1380.09	406.708	538.023	1547.62	1468.25
787	598587	4494350	3.10623	3.98107	5	5	2	1.4459	0.874842	0	4	Gateway	1041.97	92.6444	51.1097	987.007	1038.18
788	598827	4494350	3.10623	3.98107	5	5	2	1.4459	0.874842	0	4	Gateway	821.466	319.482	244.331	748.976	808.117
789	598907	4494350	3.10623	3.98107	5	5	2	1.4459	0.874842	0	4	Gateway	750.627	398.535	322.708	669.945	732.849
790	598987	4494350	3.10623	3.98107	5	5	2	1.4459	0.874842	0	4	Gateway	681.818	477.904	401.603	591.174	658.696
791	600747	4494350	2.89685	3.31445	1	5	4	2.55	0.417604	0	4	Private	284.719	402.262	192.306	535.465	670.697
792	600827	4494350	2.89685	3.31445	1	5	4	2.55	0.417604	0	4	Public; NYC	317.087	422.082	154.189	570.663	599.557
793	601227	4494350	1.72731	2.37144	1	5	1	1.02508	0.644132	0	3	Public; NYC	132.156	314.673	314.673	688.62	314.673
794	601307	4494350	2.29936	2.72407	1	5	2	2.14246	0.42471	0	3	Private	165.788	288.242	288.242	694.916	288.242
795	584267	4494430	2.8854	2.8854	4	1	5	5	0	0	2	Private	281.663	1317.22	1894.42	582.397	98.1782
796	591227	4494430	1.99684	2.75946	4	2	1	0.992113	0.762624	0	4	Public; NYC	563.212	58.6334	1179.25	191.379	58.6334
797	591387	4494430	2.39845	3.31445	4	2	2	0.992113	0.916006	1	5	Public; NYC	405.641	130.399	1034.15	86.6229	67.431
798	591947	4494430	2.06024	2.75946	4	2	1	1.15995	0.699221	0	4	Public; NYC	159.174	159.503	590.422	84.6122	63.3639
799	594747	4494430	3.95852	4.12892	5	4	4	4.05	0.170394	0	3	Gateway	73.026	438.975	438.975	73.026	237.813
800	597867	4494430	4.00078	4.78176	5	5	5	2.05	0.780982	0	4	Gateway	1476.92	298.034	432.369	1647.59	1559.78
801	597947	4494430	3.75801	4.57305	5	5	4	1.87383	0.815042	0	4	Gateway	1486.48	228.883	359.2	1621.12	1575.96
802	598587	4494430	3.36862	4.31736	5	5	3	1.4459	0.948742	0	4	Gateway	1016.73	78.8014	78.8014	981.325	1021.03
803	598667	4494430	3.10623	3.98107	5	5	2	1.4459	0.874842	0	4	Gateway	940.198	156.813	156.701	901.365	942.399
804	598747	4494430	3.10623	3.98107	5	5	2	1.4459	0.874842	0	4	Gateway	864.296	236.119	208.459	821.414	864.019
805	599067	4494430	3.10623	3.98107	5	5	2	1.4459	0.874842	0	4	Gateway	571.967	555.337	292.424	501.761	555.143
806	599147	4494430	3.10623	3.98107	5	5	2	1.4459	0.874842	0	4	Gateway	504.164	565.189	238.886	421.93	480.206
807	599387	4494430	3.36862	4.31736	5	5	3	1.4459	0.948742	0	4	Gateway	334.792	346.579	161.846	183.324	272.466
808	599467	4494430	2.88083	3.98107	5	5	2	0.992113	1.10024	0	4	Gateway	300.533	274.18	200.535	105.207	218.362
809	599547	4494430	3.01231	4.16277	5	5	2	0.992113	1.15045	1	5	Gateway	284.839	207.44	184.157	35.5969	168.293
810	599627	4494430	3.35039	4.5144	5	5	3	1.12577	1.16401	1	5	Gateway	274.987	153.911	153.911	36.5256	89.339
811	599707	4494430	2.4992	3.27195	1	5	3	1.3	0.772748	1	5	Gateway	233.995	130.942	130.942	96.0435	16.0619
812	600827	4494430	2.89685	3.31445	1	5	4	2.55	0.417604	0	4	Public; NYC	299.561	498.162	232.135	502.791	565.223
813	601227	4494430	2.03382	2.72407	1	5	2	1.15995	0.690253	0	3	Public; NYC	84.6534	244.234	244.234	766.613	244.234
814	601307	4494430	1.85032	2.37144	1	5	1	1.4459	0.521125	0	3	Private	89.3799	210.621	210.621	774.263	210.621
815	584187	4494510	2.75946	2.75946	4	1	4	5	0	0	2	Private	394.468	1423.34	1984.4	695.533	207.371
816	591147	4494510	2.06024	2.75946	4	2	1	1.15995	0.699221	0	4	Public; NYC	467.805	44.8828	1225.71	186.529	44.8828
817	591307	4494510	2.4746	3.31445	4	2	2	1.15995	0.839851	1	5	Public; NYC	504.13	171.77	1075	78.343	78.343
818	591867	4494510	2.00993	2.75946	4	2	1	1.02508	0.749525	0	4	Public; NYC	161.161	161.161	587.497	69.4851	36.0009
819	591947	4494510	2.16195	3.16979	4	2	2	0.737981	1.00784	0	4	Public; NYC	206.587	206.587	529.691	133.418	102.643
820	594747	4494510	4.19296	4.37345	5	4	4	4.05	0.180486	0	4	Gateway	68.1321	367.259	367.259	68.1321	232.382
821	596427	4494510	3.71164	4.78176	5	5	5	1.40884	1.07012	0	4	Gateway	1727.49	404.458	404.458	1745.22	1800.02
822	596507	4494510	3.54964	4.57305	5	5	4	1.40884	1.02341	0	4	Gateway	1693.77	334.442	334.442	1825.22	1869.91
823	596587	4494510	3.54964	4.57305	5	5	4	1.40884	1.02341	0	4	Gateway	1661.57	270.031	270.031	1817.71	1900.97
824	596667	4494510	3.54964	4.57305	5	5	4	1.40884	1.02341	0	4	Gateway	1629.83	216.292	216.292	1785.48	1860.01
825	596747	4494510	3.37325	4.57305	5	5	4	1.0919	1.1998	0	4	Gateway	1601.03	181.015	181.015	1756.21	1821.65
826	596827	4494510	3.16979	4.57305	5	5	4	0.8	1.40326	0	4	Gateway	1575.78	173.149	173.149	1730.04	1786.04
827	596907	4494510	3.28711	4.57305	5	5	4	0.959427	1.28594	0	4	Gateway	1554.24	173.65	173.65	1707.21	1753.37
828	598027	4494510	3.5272	4.78176	5	5	4	1.0919	1.25456	1	5	Gateway	1549.62	119.166	254.255	1541.21	1568.15
829	598507	4494510	3.20416	4.31736	5	5	3	1.12577	1.1132	0	4	Gateway	1075.7	69.1922	69.1922	1061.46	1089.58
830	598587	4494510	3.10623	3.98107	5	5	2	1.4459	0.874842	0	4	Gateway	997.283	114.981	114.981	981.523	1009.95
831	598827	4494510	2.70413	3.46572	5	5	1	1.4459	0.761595	0	4	Gateway	763.988	331.466	321.4	741.803	771.513
832	599227	4494510	3.10623	3.98107	5	5	2	1.4459	0.874842	0	4	Gateway	393.512	452.381	126.486	343.141	378.551
833	599307	4494510	3.10623	3.98107	5	5	2	1.4459	0.874842	0	4	Gateway	327.851	391.968	79.9269	263.895	302.183
834	599787	4494510	2.13422	3.12913	1	5	3	0.737981	0.994914	0	4	Private	136.21	94.0889	94.0889	158.783	20.925
835	600907	4494510	2.33624	3.12913	1	5	3	1.15995	0.792893	0	4	Public; NYC	224.507	463.001	304.414	480.899	463.001
836	601147	4494510	1.98416	2.72407	1	5	2	1.02508	0.739913	0	3	Public; NYC	44.0142	242.535	242.535	654.727	242.535
837	602347	4494510	1.91865	2.51189	1	5	1	1.3	0.593241	0	4	Private	37.6536	40.9641	104.368	184.661	40.9641
838	602427	4494510	1.82961	2.51189	1	5	1	1.02508	0.682279	0	4	Private	70.6286	113.247	177.689	222.993	113.247
839	584027	4494590	2.75946	2.75946	4	1	4	5	0	0	2	Private	564.207	1568.32	2092.75	867.207	385.294
840	584107	4494590	2.75946	2.75946	4	1	4	5	0	0	2	Private	507.422	1530.46	2076.65	808.67	319.322
841	591147	4494590	2.47322	3.16979	4	2	2	1.4459	0.696562	0	4	Public; NYC	389.034	106.715	1202.98	142.387	106.715
842	591227	4494590	2.4746	3.31445	4	2	2	1.15995	0.839851	1	5	Public; NYC	411.907	156.371	1125.78	73.403	73.403
843	591787	4494590	2.32923	2.75946	4	2	1	2.14246	0.430228	0	4	Public; NYC	227.198	188.822	606.059	53.6412	31.1093
844	591867	4494590	2.56899	3.16979	4	2	2	1.74836	0.600798	0	4	Public; NYC	236.664	222.646	538.449	117.574	94.4075
845	594747	4494590	3.80582	4.37345	5	4	4	2.49511	0.56763	0	4	Gateway	107.861	299.765	299.765	119.387	253.471
846	596347	4494590	3.71164	4.78176	5	5	5	1.40884	1.07012	0	4	Gateway	1668.11	453.975	453.975	1668.11	1773.58
847	596987	4494590	3.10332	4.31736	5	5	3	0.959427	1.21404	0	4	Gateway	1615.08	128.058	128.058	1766.02	1798.95
848	597067	4494590	3.18464	4.31736	5	5	3	1.0919	1.13272	0	4	Gateway	1602.08	178.07	178.07	1750.99	1773.75
849	598107	4494590	3.32999	4.5144	5	5	3	1.0919	1.18441	1	5	Gateway	1458.86	40.1684	159.583	1465.68	1485.06
850	598427	4494590	3.35039	4.5144	5	5	3	1.12577	1.16401	1	5	Gateway	1142.86	58.5592	58.5592	1147.08	1165.1
851	598587	4494590	3.73097	4.78176	5	5	5	1.4459	1.05079	0	4	Gateway	983.976	177.366	177.366	988.12	1005.13
852	599227	4494590	3.10623	3.98107	5	5	2	1.4459	0.874842	0	4	Gateway	358.451	405.476	67.2393	361.58	365.501
853	599867	4494590	2.20394	2.8854	1	5	2	1.3	0.681455	0	4	Private	85.364	160.94	160.94	91.0526	85.364
854	600987	4494590	2.44151	3.12913	1	5	3	1.4459	0.687629	0	4	Public; NYC	191.493	366.79	282.945	478.997	366.79
855	601067	4494590	2.39012	3.12913	1	5	3	1.3	0.739019	0	4	Public; NYC	144.382	288.011	230.778	543.359	288.011
856	601147	4494590	2.2792	3.12913	1	5	3	1.02508	0.849937	0	4	Private	94.6865	210.158	198.139	611.425	210.158
857	602347	4494590	1.9599	2.51189	1	5	1	1.4459	0.551988	0	4	Private	117.337	90.0808	90.0808	111.496	111.56
858	602427	4494590	1.82961	2.51189	1	5	1	1.02508	0.682279	0	4	Public; NYC	131.002	154.054	168.911	167.504	154.054
859	583947	4494670	2.75946	2.75946	4	1	4	5	0	0	2	Private	677.201	1677.63	2189.21	980.117	495.797
860	591067	4494670	2.47322	3.16979	4	2	2	1.4459	0.696562	0	4	Public; NYC	301.885	182.331	1263.85	198.22	182.331
861	591147	4494670	2.47322	3.16979	4	2	2	1.4459	0.696562	0	4	Public; NYC	310.893	183.053	1185.21	123.615	123.615
862	591707	4494670	2.28826	2.75946	4	2	1	1.96055	0.471199	0	4	Public; NYC	319.335	247.728	644.254	34.9791	8.54927
863	591787	4494670	2.27797	2.75946	4	2	1	1.91686	0.481489	0	4	Public; NYC	307.165	264.128	569.985	100.167	75.1124
864	594667	4494670	3.59303	4.12892	5	3	4	2.49511	0.535892	0	4	Gateway	34.4285	188.675	188.675	180.684	238.143
865	596347	4494670	3.71164	4.78176	5	5	5	1.40884	1.07012	0	4	Gateway	1674.82	443.695	443.695	1674.82	1818.69
866	597147	4494670	3.18464	4.31736	5	5	3	1.0919	1.13272	0	4	Gateway	1672.69	170.266	170.266	1818.96	1829.35
867	598187	4494670	3.5272	4.78176	5	5	4	1.0919	1.25456	1	5	Gateway	1357.22	77.3726	109.033	1395.24	1406.17
868	598267	4494670	3.68818	5	5	5	5	1.0919	1.31182	1	5	Gateway	1281.34	50.0584	69.463	1316.13	1326.24
869	598347	4494670	3.68818	5	5	5	5	1.0919	1.31182	1	5	Gateway	1205.99	84.8867	84.8867	1237.13	1246.33
870	598667	4494670	3.73097	4.78176	5	5	5	1.4459	1.05079	0	4	Gateway	897.151	289.102	289.102	922.86	926.814
871	599867	4494670	2.15427	2.8854	1	5	2	1.15995	0.731133	0	4	Private	42.2235	162.282	162.282	35.1389	68.1831
872	601067	4494670	2.44151	3.12913	1	5	3	1.4459	0.687629	0	4	Private	196.341	280.443	169.943	503.203	280.443
873	602347	4494670	1.9599	2.51189	1	5	1	1.4459	0.551988	0	4	Private	197.02	133.651	133.651	59.6916	183.047
874	602427	4494670	1.7677	2.51189	1	5	1	0.862996	0.74419	0	4	Public; NYC	205.267	195.675	195.675	138.525	208.143
875	583867	4494750	2.75946	2.75946	4	1	4	5	0	0	2	Private	790.236	1787.42	2287.19	1093.07	607.272
876	590987	4494750	2.47322	3.16979	4	2	2	1.4459	0.696562	0	4	Public; NYC	237.743	284.08	1331.56	261.231	261.231
877	591147	4494750	2.47322	3.16979	4	2	2	1.4459	0.696562	0	4	Public; NYC	234.01	261.589	1172.65	102.379	102.379
878	591707	4494750	2.32923	2.75946	4	2	1	2.14246	0.430228	0	4	Public; NYC	396.87	327.649	620.836	78.8928	32.0424
879	591787	4494750	2.47003	3.16979	4	2	2	1.43659	0.699753	0	4	Public; NYC	387.145	340.255	543.376	145.082	99.1607
880	594667	4494750	3.2049	4.12892	5	3	4	1.40884	0.924019	0	4	Gateway	102.236	127.193	127.193	260.496	264.597
881	596267	4494750	3.71164	4.78176	5	5	5	1.40884	1.07012	0	4	Gateway	1606.3	527.041	527.041	1606.3	1770.93
882	597147	4494750	2.99256	4.31736	5	5	3	0.8	1.3248	0	4	Gateway	1752.42	118.991	118.991	1898.44	1907.07
883	597307	4494750	3.54964	4.57305	5	5	4	1.40884	1.02341	0	4	Gateway	1743.47	256.907	256.907	1887.43	1876.39
884	598747	4494750	4.17929	4.78176	5	5	5	2.55	0.602477	0	4	Gateway	805.523	401.459	401.459	867.502	856.322
885	598827	4494750	4.17929	4.78176	5	5	5	2.55	0.602477	0	4	Gateway	733.648	454.38	446.494	792.246	777.497
886	599147	4494750	3.10623	3.98107	5	5	2	1.4459	0.874842	0	4	Gateway	417.521	429.055	126.966	505.997	466.215
887	599947	4494750	2.25133	2.8854	1	5	2	1.4459	0.634068	0	4	Private	61.689	255.235	234.956	72.3448	72.3448
888	601067	4494750	2.39012	3.12913	1	5	3	1.3	0.739019	0	4	Public; NYC	243.894	294.201	131.54	472.669	294.201
889	602347	4494750	1.9599	2.51189	1	5	1	1.4459	0.551988	0	4	Private	256.793	104.013	193.321	60.2341	104.013
890	602427	4494750	1.9599	2.51189	1	5	1	1.4459	0.551988	0	4	Public; NYC	262.491	143.652	246.309	139.824	143.652
891	603227	4494750	1.54684	2.26793	1	4	1	0.737981	0.721094	0	3	Public; NYC	99.141	426.135	258.405	99.141	99.141
892	583707	4494830	2.75946	2.75946	4	1	4	5	0	0	2	Private	963.326	1941.5	2411.18	1266.45	784.237
893	583787	4494830	2.75946	2.75946	4	1	4	5	0	0	2	Private	903.296	1897.6	2386.51	1206.06	719.265
894	590907	4494830	2.47322	3.16979	4	2	2	1.4459	0.696562	0	4	Public; NYC	216.995	392.12	1405.14	344.278	344.278
895	590987	4494830	2.35248	3.16979	4	2	2	1.12577	0.817308	0	4	Public; NYC	165.614	358.36	1325.23	265.58	265.58
896	591227	4494830	2.06024	2.75946	4	2	1	1.15995	0.699221	0	4	Public; NYC	209.73	359.462	1085.59	50.2604	50.2604
897	591547	4494830	2.28826	2.75946	4	2	1	1.96055	0.471199	0	4	Public; NYC	494.894	433.243	766.403	52.7912	52.7912
898	591627	4494830	2.41178	2.75946	4	2	1	2.55	0.347677	0	4	Public; NYC	496.248	412.94	686.726	97.9266	97.9266
899	591707	4494830	2.37023	2.75946	4	2	1	2.33779	0.389227	0	4	Public; NYC	475.223	407.601	607.135	139.828	109.333
900	594667	4494830	3.35117	4.31736	5	3	4	1.40884	0.966191	1	5	Gateway	127.201	97.7653	97.7653	291.733	291.733
901	596187	4494830	3.54964	4.57305	5	4	5	1.40884	1.02341	0	4	Gateway	1543.05	619.902	619.902	1543.05	1706.18
902	597227	4494830	3.35117	4.31736	5	5	3	1.40884	0.966191	0	4	Gateway	1827.73	154.557	154.557	1971.07	1968.67
903	597387	4494830	3.54964	4.57305	5	5	4	1.40884	1.02341	0	4	Gateway	1819.93	311.61	311.61	1966.99	1945.55
904	598907	4494830	4.17929	4.78176	5	5	5	2.55	0.602477	0	4	Gateway	626.75	567.516	377.133	752.956	719.17
905	598987	4494830	3.73097	4.78176	5	5	5	1.4459	1.05079	0	4	Gateway	554.787	570.333	299.925	675.701	643.443
906	599067	4494830	3.73097	4.78176	5	5	5	1.4459	1.05079	0	4	Gateway	485.346	491.15	224.681	598.86	568.887
907	599227	4494830	3.56812	4.57305	5	5	4	1.4459	1.00493	0	4	Gateway	355.238	333.956	96.576	448.507	425.746
908	599467	4494830	2.88083	3.98107	5	5	2	0.992113	1.10024	0	4	Gateway	148.13	105.168	46.1765	244.842	252.39
909	599947	4494830	2.305	2.95418	1	5	3	1.4459	0.649182	0	3	Private	50.9459	282.023	225.199	67.8552	86.5397
910	600507	4494830	2.64127	3.12913	1	5	3	2.14246	0.487864	0	4	Gateway	37.4045	459.222	93.9941	30.1822	401.935
911	600587	4494830	2.73488	3.12913	1	5	3	2.55	0.394255	0	4	Gateway	51.5249	498.505	84.5617	45.9707	407.212
912	601147	4494830	2.40822	2.95418	1	5	3	1.8	0.545952	0	3	Public; NYC	267.896	262.326	60.0783	533.431	262.326
913	602347	4494830	1.9599	2.51189	1	5	1	1.4459	0.551988	0	4	Private	177.2	30.5159	178.309	30.5159	30.5159
914	602427	4494830	1.91865	2.51189	1	5	1	1.3	0.593241	0	4	Public; NYC	185.362	103.292	249.301	103.292	103.292
915	603147	4494830	1.88519	2.60517	1	4	2	0.992113	0.719984	0	3	Public; NYC	48.0256	379.188	148.522	48.0256	48.0256
916	603307	4494830	1.76955	2.26793	1	4	1	1.4459	0.498379	0	3	Private	27.9349	462.836	300.174	181.882	181.882
917	583547	4494910	2.75946	2.75946	4	1	4	5	0	0	2	Private	1138.12	2099.51	2541.72	1441.17	961.912
918	583627	4494910	2.75946	2.75946	4	1	4	5	0	0	2	Private	1076.04	2052.76	2513.25	1379.16	895.539
919	590827	4494910	2.47322	3.16979	4	2	2	1.4459	0.696562	0	4	Public; NYC	250.547	502.409	1483.7	440.922	440.922
920	590907	4494910	2.35248	3.16979	4	2	2	1.12577	0.817308	0	4	Public; NYC	174.421	462.902	1403.71	365.538	365.538
921	591067	4494910	1.99684	2.75946	4	2	1	0.992113	0.762624	0	4	Public; NYC	62.0795	420.007	1243.72	224.564	224.564
922	591307	4494910	2.15307	2.75946	4	2	1	1.4459	0.606392	0	4	Public; NYC	242.129	464.325	1003.74	82.6464	82.6464
923	591387	4494910	2.15307	2.75946	4	2	1	1.4459	0.606392	0	4	Public; NYC	320.063	504.243	923.747	69.5799	69.5799
924	591467	4494910	2.35248	3.16979	4	2	2	1.12577	0.817308	0	4	Public; NYC	398.815	537.833	843.758	84.5457	84.5457
925	591547	4494910	2.6167	3.16979	4	2	2	1.91686	0.553086	0	4	Public; NYC	477.983	509.2	763.772	120.631	120.631
926	594667	4494910	3.35117	4.31736	5	3	4	1.40884	0.966191	1	5	Gateway	134.336	115.961	115.961	336.163	336.163
927	596107	4494910	3.71164	4.78176	5	4	5	1.40884	1.07012	1	5	Gateway	1483.95	718.6	718.6	1485.73	1646.67
928	597227	4494910	3.35117	4.31736	5	5	3	1.40884	0.966191	0	4	Gateway	1907.69	147.424	147.424	2050.91	2047.35
929	597307	4494910	3.54964	4.57305	5	5	4	1.40884	1.02341	0	4	Gateway	1903.28	226.039	226.039	2047.38	2034.7
930	599227	4494910	3.56812	4.57305	5	5	4	1.4459	1.00493	0	4	Gateway	307.727	325.349	146.991	423.368	471.963
931	599387	4494910	3.10623	3.98107	5	5	2	1.4459	0.874842	0	4	Gateway	198.197	165.38	93.6154	270.122	341.095
932	599467	4494910	3.025	4.07597	5	5	3	1.12577	1.05096	0	3	Gateway	164.092	85.438	85.438	197.342	282.655
933	599947	4494910	2.38085	2.72407	1	5	2	2.55	0.343219	0	3	Private	19.3835	237.363	162.375	62.0659	41.3311
934	600427	4494910	2.73488	3.12913	1	5	3	2.55	0.394255	0	4	Gateway	90.2628	354.896	90.3189	74.6554	334.974
935	600667	4494910	2.73488	3.12913	1	5	3	2.55	0.394255	0	4	Gateway	124.753	488.69	103.827	50.853	353.578
936	601227	4494910	2.40822	2.95418	1	5	3	1.8	0.545952	0	3	Public; NYC	318.999	276.903	89.0594	609.329	276.903
937	602347	4494910	1.8754	2.51189	1	5	1	1.15995	0.636488	0	4	Public; NYC	98.2726	12.8831	149.735	12.8831	12.8831
938	602507	4494910	1.8754	2.51189	1	5	1	1.15995	0.636488	0	4	Public; NYC	166.636	167.474	223.261	167.474	167.474
939	603067	4494910	1.68316	2.26793	1	4	1	1.12577	0.584772	0	3	Public; NYC	33.1174	266.362	53.2344	33.1174	127.445
940	603387	4494910	2.03268	2.60517	1	4	2	1.4459	0.572488	0	3	Private	84.3262	521.292	372.875	286.24	286.24
941	603787	4494910	2.28579	2.99256	3	4	1	1.3	0.706763	0	4	Private	159.828	513.007	534.747	489.572	489.572
942	603867	4494910	2.33494	2.99256	3	4	1	1.4459	0.657616	0	4	Private	226.66	494.427	489.251	545.044	545.044
943	603947	4494910	2.28753	3.06389	3	3	2	1.15995	0.77636	0	3	Public; NYC	284.25	488.405	453.408	606.023	537.488
944	604027	4494910	2.47888	3.24534	3	3	2	1.3	0.766464	0	4	Public; NYC	215.665	495.4	429.64	637.114	473.388
945	604107	4494910	2.10935	2.82523	3	3	1	1.15995	0.715888	0	4	Public; NYC	150.59	514.881	419.731	592.324	413.769
946	583387	4494990	2.75946	2.75946	4	1	4	5	0	0	2	Private	1313.64	2260.64	2677.76	1616.8	1139.97
947	583467	4494990	2.75946	2.75946	4	1	4	5	0	0	2	Private	1250.52	2211.51	2646.01	1553.56	1072.68
948	590667	4494990	2.15307	2.75946	4	2	1	1.4459	0.606392	0	4	Public; NYC	392.879	663.632	1646.36	403.418	530.032
949	590747	4494990	2.47322	3.16979	4	2	2	1.4459	0.696562	0	4	Public; NYC	322.585	613.735	1566.5	461.464	506.108
950	590827	4494990	2.42117	3.16979	4	2	2	1.3	0.74862	0	4	Public; NYC	242.714	570.732	1486.66	471.491	471.491
951	591147	4494990	2.04795	2.75946	4	2	1	1.12577	0.711508	0	4	Public; NYC	75.8063	499.99	1167.49	224.64	224.64
952	591387	4494990	2.04795	2.75946	4	2	1	1.12577	0.711508	0	4	Public; NYC	314.305	572.347	928.445	149.256	149.256
953	591467	4494990	2.27797	2.75946	4	2	1	1.91686	0.481489	0	4	Public; NYC	394.21	611.269	848.75	158.4	158.4
954	594587	4494990	3.09612	4.07597	5	3	3	1.26447	0.979844	1	5	Gateway	94.2285	55.8875	55.8875	344.485	344.485
955	596107	4494990	3.71164	4.78176	5	4	5	1.40884	1.07012	1	5	Gateway	1500.85	747.233	747.233	1510.3	1669.06
956	597147	4494990	3.23117	4.16277	5	5	2	1.40884	0.931594	1	5	Gateway	1991.73	78.5312	78.5312	2137.13	2141.24
957	599307	4494990	3.56812	4.57305	5	5	4	1.4459	1.00493	0	4	Gateway	197.197	258.888	169.521	332.544	371.756
958	599467	4494990	3.35117	4.31736	5	5	4	1.40884	0.966191	0	3	Gateway	95.8417	114.48	114.48	172.946	229.125
959	599947	4494990	2.38085	2.72407	1	5	2	2.55	0.343219	0	3	Private	15.5156	158.685	119.891	123.973	15.5156
960	600347	4494990	2.73488	3.12913	1	5	3	2.55	0.394255	0	4	Gateway	74.882	258.103	85.7347	185.893	297.428
961	600747	4494990	2.73488	3.12913	1	5	3	2.55	0.394255	0	4	Gateway	222.284	503.161	179.109	159.119	331.064
962	601307	4494990	2.55085	3.12913	1	5	4	1.8	0.578286	0	3	Public; NYC	363.381	331.866	107.15	663.063	331.866
963	601387	4494990	2.55085	3.12913	1	5	4	1.8	0.578286	0	3	Public; NYC	353.514	326.586	90.0135	583.063	326.586
964	601467	4494990	2.70192	3.31445	1	5	4	1.8	0.612534	0	4	Private	297.679	338.006	114.973	503.063	338.006
965	601547	4494990	2.55085	3.12913	1	5	4	1.8	0.578286	0	3	Private	245.157	366.93	167.83	423.063	366.93
966	601627	4494990	2.55085	3.12913	1	5	4	1.8	0.578286	0	3	Private	210.692	409.668	236.464	343.063	409.668
967	601707	4494990	2.55294	3.27195	1	5	5	1.4459	0.719012	0	3	Private	203.027	396.766	310.586	263.063	462.404
968	601787	4494990	2.44151	3.12913	1	5	4	1.4459	0.687629	0	3	Private	205.808	316.767	327.418	183.064	522.118
969	601867	4494990	2.53167	3.31445	1	5	4	1.3	0.782787	0	4	Private	146.172	236.767	248.089	103.064	466.281
970	602427	4494990	1.9599	2.51189	1	5	1	1.4459	0.551988	0	4	Public; NYC	56.8813	125.993	111.599	125.993	125.993
971	602587	4494990	2.20394	2.8854	1	5	2	1.3	0.681455	0	4	Public; NYC	214.15	256.561	174.349	187.679	263.516
972	603147	4494990	1.68316	2.26793	1	4	1	1.12577	0.584772	0	3	Public; NYC	143.469	293.291	127.415	143.469	200.34
973	603387	4494990	2.03268	2.60517	1	4	2	1.4459	0.572488	0	3	Private	157.534	481.206	360.434	302.754	302.754
974	603787	4494990	2.22095	2.99256	3	4	1	1.12577	0.771611	0	4	Private	122.284	589.677	474.074	431.995	431.995
975	603947	4494990	2.53218	3.24534	3	3	2	1.4459	0.713166	0	4	Public; NYC	279.086	568.404	380.528	559.917	559.917
976	582987	4495070	2.75946	2.75946	4	1	4	5	0	0	2	Public; NYC	1690.66	2586.45	2933.41	1992.55	1529.06
977	583067	4495070	2.75946	2.75946	4	1	4	5	0	0	2	Public; NYC	1622.57	2531.01	2893.42	1925.03	1457.79
978	583147	4495070	2.75946	2.75946	4	1	4	5	0	0	2	Public; NYC	1555.62	2476.92	2855.1	1858.5	1387.46
979	583227	4495070	2.75946	2.75946	4	1	4	5	0	0	2	Private	1489.95	2424.25	2818.54	1793.08	1318.25
980	583307	4495070	2.75946	2.75946	4	1	4	5	0	0	2	Private	1425.74	2373.12	2783.8	1728.88	1250.31
981	590507	4495070	1.8349	2.40225	4	1	1	1.3	0.567348	0	4	Public; NYC	219.723	832.106	1812.06	240.4	539.911
982	590587	4495070	1.87435	2.40225	4	1	1	1.4459	0.527895	0	4	Public; NYC	281.151	776.572	1732.38	290.281	493.146
983	590747	4495070	2.10775	2.75946	4	2	1	1.3	0.651711	0	4	Public; NYC	336.151	680.288	1573.11	411.921	429.291
984	591147	4495070	2.10775	2.75946	4	2	1	1.3	0.651711	0	4	Public; NYC	120.823	579.75	1175.8	292.919	292.919
985	591227	4495070	2.15307	2.75946	4	2	1	1.4459	0.606392	0	4	Public; NYC	181.956	590.91	1096.57	260.172	260.172
986	591307	4495070	2.10775	2.75946	4	2	1	1.3	0.651711	0	4	Public; NYC	253.222	612.404	1017.46	236.889	236.889
987	594587	4495070	3.2049	4.12892	5	3	4	1.40884	0.924019	0	4	Gateway	135.669	118.465	90.0837	414.93	414.93
988	596187	4495070	3.54882	4.78176	5	4	5	1.12577	1.23295	1	5	Gateway	1598.6	714.279	714.279	1613.02	1770.25
989	597147	4495070	3.71164	4.78176	5	5	4	1.40884	1.07012	1	5	Gateway	2071.53	134.968	134.968	2216.76	2219.57
990	599387	4495070	3.35117	4.31736	5	5	4	1.40884	0.966191	0	3	Gateway	93.0775	227.343	190.374	259.866	272.68
991	599947	4495070	2.58197	2.95418	1	5	3	2.55	0.372211	0	3	Private	41.8721	78.7859	118.443	78.7859	71.2684
992	600347	4495070	2.73488	3.12913	1	5	3	2.55	0.394255	0	4	Gateway	58.2025	179.179	46.0394	237.043	237.043
993	600747	4495070	2.73488	3.12913	1	5	3	2.55	0.394255	0	4	Gateway	181.507	464.476	205.933	215.827	277.74
994	601947	4495070	2.53167	3.31445	1	5	4	1.3	0.782787	0	4	Public; NYC	180.025	175.597	170.88	82.76	416.873
995	602027	4495070	2.5861	3.31445	1	5	4	1.4459	0.728353	0	4	Public; NYC	177.393	106.126	95.6333	66.7974	346.689
996	602107	4495070	2.45984	3.31445	1	5	4	1.12577	0.85461	0	4	Public; NYC	179.298	60.2963	43.1689	83.9735	281.785
997	602427	4495070	1.91865	2.51189	1	5	1	1.3	0.593241	0	4	Public; NYC	80.0977	165.355	60.7404	137.449	190.861
998	602507	4495070	1.9599	2.51189	1	5	1	1.4459	0.551988	0	4	Public; NYC	146.041	239.128	123.583	112.568	239.128
999	602667	4495070	1.8754	2.51189	1	4	1	1.15995	0.636488	1	5	Public; NYC	262.011	155.367	135.761	156.503	369.369
1000	603227	4495070	1.68316	2.26793	1	4	1	1.12577	0.584772	0	3	Public; NYC	256.261	311.191	189.855	256.261	298.838
1001	603307	4495070	2.03268	2.60517	1	4	2	1.4459	0.572488	0	3	Public; NYC	233.153	368.427	269.55	266.095	266.095
1002	603467	4495070	1.87435	2.40225	1	4	1	1.4459	0.527895	0	4	Private	96.1507	501.932	429.282	211.637	211.637
1003	603787	4495070	2.5512	3.43754	3	4	2	1.12577	0.886348	0	4	Private	111.578	667.13	419.759	382.496	382.496
1004	603947	4495070	2.53218	3.24534	3	3	2	1.4459	0.713166	0	4	Public; NYC	271.15	648.403	311.167	518.866	518.866
1005	582747	4495150	2.75946	2.75946	4	1	4	5	0	0	2	Public; NYC	1938.41	2814.1	3129.04	2239.42	1779.99
1006	582827	4495150	2.75946	2.75946	4	1	4	5	0	0	2	Public; NYC	1869.07	2756.28	3085.36	2170.74	1707.94
1007	582907	4495150	2.75946	2.75946	4	1	4	5	0	0	2	Public; NYC	1800.62	2699.59	3043.16	2102.86	1636.64
1008	590427	4495150	1.87435	2.40225	4	1	1	1.4459	0.527895	0	4	Public; NYC	106.63	945.228	1900.1	133.075	540.521
1009	590587	4495150	1.87435	2.40225	4	1	1	1.4459	0.527895	0	4	Public; NYC	232.227	837.845	1741.47	235.751	427.482
1010	590667	4495150	1.8349	2.40225	4	1	1	1.3	0.567348	0	4	Public; NYC	292.171	790.853	1662.25	300.744	383.706
1011	592187	4495150	1.9899	2.60517	4	2	1	1.3	0.615273	0	3	Public; NYC	180.513	525.13	260.257	525.13	654.598
1012	592267	4495150	2.16551	2.99256	4	2	2	0.992113	0.827044	0	3	Public; NYC	102.307	446.124	228.182	446.124	717.011
1013	592347	4495150	2.16551	2.99256	4	2	2	0.992113	0.827044	0	3	Public; NYC	33.8896	367.549	221.812	367.549	782.631
1014	594587	4495150	3.2049	4.12892	5	3	4	1.40884	0.924019	0	4	Gateway	181.289	191.589	110.744	488.327	488.327
1015	596187	4495150	3.63225	4.78176	5	4	5	1.26447	1.14952	1	5	Gateway	1622.21	759.485	759.485	1643.49	1798.23
1016	597067	4495150	3.54964	4.57305	5	4	4	1.40884	1.02341	1	5	Gateway	2158.09	193.633	193.633	2305.11	2266.01
1017	599467	4495150	3.35117	4.31736	5	5	4	1.40884	0.966191	0	3	Private	63.5622	231.974	127.952	223.774	187.691
1018	599947	4495150	2.37051	2.72407	1	5	2	2.49511	0.353557	0	3	Private	5.66362	5.66362	97.3572	5.66362	90.6925
1019	600267	4495150	2.52185	2.8854	1	5	2	2.55	0.363545	0	4	Gateway	48.9278	105.693	80.333	249.9	249.9
1020	600747	4495150	2.8597	3.27195	1	5	3	2.55	0.412248	1	5	Gateway	170.108	437.156	243.355	239.74	239.74
1021	602187	4495150	2.5861	3.31445	1	5	4	1.4459	0.728353	0	4	Public; NYC	228.546	106.468	97.4186	90.2069	290.377
1022	602267	4495150	2.70413	3.46572	1	5	4	1.4459	0.761595	1	5	Public; NYC	172.76	85.2263	70.7219	25.7457	258.211
1023	602587	4495150	1.9599	2.51189	1	4	1	1.4459	0.551988	1	5	Public; NYC	189.147	226.939	159.806	44.0582	352.265
1024	602667	4495150	2.25133	2.8854	1	4	2	1.4459	0.634068	1	5	Public; NYC	182.519	147.156	147.156	111.241	412.668
1025	603227	4495150	1.8349	2.40225	1	4	1	1.3	0.567348	0	4	Public; NYC	274.87	255.965	190.744	274.87	274.87
1026	603387	4495150	2.10775	2.75946	1	4	2	1.3	0.651711	0	4	Public; NYC	153.38	395.115	349.87	154.716	154.716
1027	603467	4495150	2.15307	2.75946	1	4	2	1.4459	0.606392	0	4	Private	73.6295	469.696	429.676	131.64	131.64
1028	603707	4495150	2.5512	3.43754	3	4	2	1.12577	0.886348	0	4	Private	61.0663	700.65	446.25	271.558	271.558
1029	603947	4495150	2.53218	3.24534	3	3	2	1.4459	0.713166	0	4	Private	275.471	728.402	247.932	482.959	482.959
1030	582187	4495230	2.99256	2.99256	4	1	4	5	0	0	3	US Army; Fort Hamilton	2474.29	3293.42	3531.61	2771.46	2326.68
1031	582267	4495230	2.99256	2.99256	4	1	4	5	0	0	3	US Army; Fort Hamilton	2401.78	3230.32	3480.12	2699.72	2252.23
1032	582347	4495230	2.99256	2.99256	4	1	4	5	0	0	3	US Army; Fort Hamilton	2329.75	3167.97	3429.72	2628.46	2178.18
1033	582427	4495230	2.99256	2.99256	4	1	4	5	0	0	3	US Army; Fort Hamilton	2258.26	3106.43	3380.47	2557.71	2104.56
1034	582507	4495230	2.99256	2.99256	4	1	4	5	0	0	3	Public; NYC	2187.36	3045.75	3332.4	2487.53	2031.43
1035	582587	4495230	2.99256	2.99256	4	1	4	5	0	0	3	Public; NYC	2117.11	2985.99	3285.58	2417.95	1958.83
1036	582667	4495230	2.75946	2.75946	4	1	4	5	0	0	2	Public; NYC	2047.57	2927.18	3240.06	2349.04	1886.83
1037	590427	4495230	1.87435	2.40225	4	1	1	1.4459	0.527895	0	4	Public; NYC	56.9967	1002.59	1911.74	64.0067	494.48
1038	590507	4495230	1.87435	2.40225	4	1	1	1.4459	0.527895	0	4	Public; NYC	123.805	950.284	1832.9	123.607	428.252
1039	591947	4495230	2.43951	2.99256	4	2	2	1.8	0.553045	0	3	Private	421.391	775.459	482.956	605.817	568.689
1040	592027	4495230	2.43951	2.99256	4	2	2	1.8	0.553045	0	3	Private	342.128	697.282	423.297	651.993	608.78
1041	592107	4495230	2.43951	2.99256	4	2	2	1.8	0.553045	0	3	Private	263.312	619.571	371.367	619.571	656.216
1042	592427	4495230	2.22095	2.99256	4	2	2	1.12577	0.771611	0	3	Public; NYC	73.327	311.466	316.758	311.466	838.743
1043	592507	4495230	2.22095	2.99256	4	2	2	1.12577	0.771611	0	3	Public; NYC	99.1709	237.918	323.099	237.918	783.833
1044	592587	4495230	2.5512	3.43754	4	2	3	1.12577	0.886348	0	4	Public; NYC	69.0175	169.66	311.857	169.66	733.553
1045	592667	4495230	2.5512	3.43754	4	2	3	1.12577	0.886348	0	4	Public; NYC	63.5553	117.32	320.805	117.32	688.917
1046	592747	4495230	2.35248	3.16979	4	2	2	1.12577	0.817308	0	4	Public; NYC	89.4595	89.4595	348.393	89.4595	651.085
1047	594507	4495230	3.2049	4.12892	5	3	4	1.40884	0.924019	0	4	Gateway	167.067	262.409	118.411	543.441	543.441
1048	596267	4495230	3.27949	4.31736	5	3	4	1.26447	1.03787	1	5	Gateway	1724.22	750.553	750.553	1749.36	1902.65
1049	596507	4495230	3.20416	4.31736	5	3	4	1.12577	1.1132	1	5	Gateway	1951.22	604.279	604.279	1969.45	2125.61
1050	596587	4495230	3.39392	4.57305	5	4	4	1.12577	1.17913	1	5	Gateway	2027.56	541.917	541.917	2043.81	2200.73
1051	596667	4495230	3.64042	4.57305	5	4	4	1.59844	0.932633	1	5	Gateway	2077.79	481.291	481.291	2118.58	2276.18
1052	596747	4495230	3.64042	4.57305	5	4	4	1.59844	0.932633	1	5	Gateway	2111.3	422.793	422.793	2193.71	2351.93
1053	596827	4495230	3.47371	4.57305	5	4	4	1.26447	1.09934	1	5	Gateway	2147.26	367.706	367.706	2269.18	2397.66
1054	596907	4495230	3.32209	4.37345	5	4	4	1.26447	1.05136	0	4	Gateway	2185.56	320.449	320.449	2344.95	2334.78
1055	596987	4495230	3.54964	4.57305	5	4	5	1.40884	1.02341	0	4	Gateway	2205.02	287.004	287.004	2355.1	2272.97
1056	599467	4495230	3.35117	4.31736	5	5	4	1.40884	0.966191	0	3	Private	111.55	268.85	181.735	281.704	202.499
1057	599947	4495230	2.47169	2.95418	1	5	3	2.05	0.482491	0	3	Private	0	0	23.9426	52.4654	149.551
1058	600187	4495230	2.5109	2.8854	1	5	2	2.49511	0.374496	0	4	Gateway	111.161	124.117	124.117	256.867	273.475
1059	600747	4495230	2.8597	3.27195	1	5	3	2.55	0.412248	1	5	Gateway	192.058	422.03	298.052	222.183	222.183
1060	602347	4495230	2.70413	3.46572	1	5	4	1.4459	0.761595	1	5	Public; NYC	220.265	185.79	86.8244	27.4857	328.605
1061	602587	4495230	1.9599	2.51189	1	4	1	1.4459	0.551988	1	5	Public; NYC	115.066	245.063	115.645	24.2041	412.607
1062	602747	4495230	1.91865	2.51189	1	4	1	1.3	0.593241	1	5	Public; NYC	145.203	114.732	114.732	145.203	525.06
1063	603467	4495230	2.10775	2.75946	1	4	2	1.3	0.651711	0	4	Public; NYC	51.6497	449.547	441.231	51.6497	51.6497
1064	603547	4495230	2.15307	2.75946	1	4	2	1.4459	0.606392	0	4	Private	59.6441	528.575	519.95	94.0962	94.0962
1065	603707	4495230	2.68214	3.43754	3	4	2	1.4459	0.755402	0	4	Private	114.398	687.305	419.75	233.971	233.971
1066	603947	4495230	2.53218	3.24534	3	3	2	1.4459	0.713166	0	4	Private	274.649	808.401	196.271	446.803	446.803
1067	582027	4495310	3.12913	3.12913	4	1	5	5	0	0	3	US Army; Fort Hamilton	2653.08	3469.23	3697.08	2950.34	2504.81
1068	582107	4495310	2.99256	2.99256	4	1	4	5	0	0	3	US Army; Fort Hamilton	2580.63	3405.62	3644.42	2878.61	2430.55
1069	590427	4495310	1.87435	2.40225	4	1	1	1.4459	0.527895	0	4	Public; NYC	11.8815	1062.87	1926.64	13.6691	457.884
1070	590507	4495310	1.79354	2.40225	4	1	1	1.15995	0.608707	0	4	Public; NYC	68.4816	1013.69	1848.44	90.3393	385.418
1071	590587	4495310	1.74975	2.40225	4	1	1	1.02508	0.6525	0	4	Public; NYC	144.405	968.62	1770.39	168.488	316.601
1072	591867	4495310	2.99256	2.99256	4	2	2	5	0	0	3	Private	318.414	871.411	595.505	629.644	613.782
1073	591947	4495310	2.99256	2.99256	4	2	2	5	0	0	3	Private	385.321	793.662	536.433	674.76	641.198
1074	592027	4495310	2.12372	2.60517	4	2	1	1.8	0.481454	0	3	Private	352.153	716.408	483.419	716.408	677.009
1075	592107	4495310	2.12372	2.60517	4	2	1	1.8	0.481454	0	3	Private	289.764	639.83	438.665	639.83	719.963
1076	592187	4495310	2.03268	2.60517	4	2	1	1.4459	0.572488	0	3	Private	221.113	564.202	404.921	564.202	768.865
1077	592267	4495310	2.03268	2.60517	4	2	1	1.4459	0.572488	0	3	Private	162.845	489.836	385.09	489.836	822.654
1078	592347	4495310	2.33494	2.99256	4	2	2	1.4459	0.657616	0	3	Private	130.178	416.798	381.35	416.798	847.052
1079	592827	4495310	2.40855	3.24534	4	2	3	1.12577	0.83679	0	3	Public; NYC	180.784	180.784	456.062	180.784	546.013
1080	592907	4495310	2.5512	3.43754	4	2	3	1.12577	0.886348	0	4	Public; NYC	222.772	222.772	499.514	222.772	522.528
1081	592987	4495310	2.41911	3.43754	4	2	3	0.862996	1.01843	0	4	Public; NYC	281.698	281.698	551.212	281.698	510.628
1082	593067	4495310	2.23068	3.16979	4	2	2	0.862996	0.939104	0	4	Public; NYC	324.336	325.153	609.062	325.153	511.123
1083	593307	4495310	2.90871	3.72792	4	3	3	1.4459	0.819212	0	4	Gateway	283.53	263.346	805.68	263.346	573.653
1084	593387	4495310	2.91033	3.89806	4	3	3	1.15995	0.987731	1	5	Gateway	312.141	282.022	741.087	282.022	594.42
1085	593467	4495310	2.91033	3.89806	4	3	3	1.15995	0.987731	1	5	Gateway	326.233	310.622	663.496	310.622	559.485
1086	593547	4495310	2.68364	3.59443	4	3	2	1.15995	0.910795	1	5	Gateway	348.765	352.58	586.554	352.58	534.333
1087	594507	4495310	3.13634	4.12892	5	3	4	1.26447	0.992574	0	4	Gateway	233.063	342.244	197.349	622.274	622.274
1088	596347	4495310	3.35117	4.31736	5	3	4	1.40884	0.966191	1	5	Gateway	1827.54	758.579	709.671	1856.1	2008.01
1089	596427	4495310	3.50411	4.5144	5	3	5	1.40884	1.01029	1	5	Gateway	1902.11	713.711	653.219	1928.19	2081.22
1090	599547	4495310	3.75701	4.31736	5	5	4	2.49511	0.56035	0	3	Private	101.519	263.508	89.7586	244.978	89.7586
1091	599947	4495310	2.47169	2.95418	1	5	3	2.05	0.482491	0	3	Private	13.8077	7.12706	7.12706	41.3802	177.21
1092	600187	4495310	2.5109	2.8854	1	5	2	2.49511	0.374496	0	4	Gateway	107.688	107.003	107.003	261.538	214.012
1093	600667	4495310	2.8597	3.27195	1	5	3	2.55	0.412248	1	5	Gateway	152.693	340.747	320.094	152.693	152.693
1094	602427	4495310	2.51767	3.31445	1	4	4	1.26447	0.79678	1	5	Public; NYC	208.609	295.588	134.749	25.619	418.198
1095	602667	4495310	1.9599	2.51189	1	4	1	1.4459	0.551988	1	5	Public; NYC	32.0864	227.078	90.8173	32.0864	524.931
1096	602827	4495310	2.14142	2.8854	1	4	2	1.12577	0.743981	1	5	Public; NYC	165.289	100.08	167.37	179.452	592.265
1097	603547	4495310	2.15307	2.75946	1	4	2	1.4459	0.606392	0	4	Public; NYC	56.2429	523.134	536.909	56.2429	56.2429
1098	603627	4495310	2.68214	3.43754	3	4	2	1.4459	0.755402	0	4	Private	125.458	603.132	483.17	125.458	125.458
1099	603947	4495310	2.53218	3.24534	3	3	2	1.4459	0.713166	0	4	Private	202.734	888.401	168.446	413.803	413.803
1100	581947	4495390	2.99256	2.99256	4	1	4	5	0	0	3	US Army; Fort Hamilton	2759.48	3581.29	3810.03	3057.49	2608.95
1101	591787	4495390	2.60517	2.60517	4	2	1	5	0	0	3	Private	206.975	969.202	708.242	656.34	656.34
1102	591867	4495390	2.60517	2.60517	4	2	1	5	0	0	3	Private	277.712	892.802	649.569	697.27	690.837
1103	592427	4495390	2.33494	2.99256	4	2	2	1.4459	0.657616	0	3	Private	217.162	395.19	471.884	395.19	735.197
1104	593147	4495390	2.62569	3.43754	4	2	3	1.3	0.811857	0	4	Public; NYC	215.978	214.496	721.969	214.496	444.539
1105	593227	4495390	2.68214	3.43754	4	2	3	1.4459	0.755402	0	4	Gateway	196.081	187.398	783.557	187.398	467.952
1106	593627	4495390	3.22159	4.12892	4	3	4	1.4459	0.907331	1	5	Gateway	318.971	332.643	489.629	332.643	440.857
1107	593707	4495390	3.08097	3.9487	4	3	4	1.4459	0.867729	0	4	Gateway	351.824	364.841	411.284	364.841	438.683
1108	593787	4495390	2.97744	3.89806	4	3	3	1.3	0.920619	1	5	Gateway	393.357	407.818	333.725	407.818	450.923
1109	594587	4495390	3.35025	4.12892	5	3	4	1.75862	0.778672	0	4	Gateway	343.005	426.056	295.027	717.046	717.046
1110	597627	4495390	4.16114	4.78176	5	5	5	2.49511	0.620625	0	4	Gateway	1639.55	702.683	77.0061	1833.06	1704.45
1111	597707	4495390	4.16114	4.78176	5	5	5	2.49511	0.620625	0	4	Gateway	1589.82	766.714	106.781	1791.52	1653.84
1112	597787	4495390	3.97951	4.57305	5	5	4	2.49511	0.593536	0	4	Gateway	1542.63	833.073	114.917	1752.65	1605.62
1113	599547	4495390	3.75701	4.31736	5	5	4	2.49511	0.56035	0	3	Private	96.2708	331.977	50.3768	227.686	50.3768
1114	600027	4495390	2.723	3.12913	1	5	3	2.49511	0.40613	0	4	Private	50.4746	118.126	118.126	110.139	202.997
1115	600187	4495390	2.5109	2.8854	1	5	2	2.49511	0.374496	0	4	Gateway	123.278	101.401	101.401	265.493	172.086
1116	600667	4495390	2.8597	3.27195	1	5	3	2.55	0.412248	1	5	Gateway	167.634	347.799	347.799	167.634	167.634
1117	602507	4495390	2.57271	3.31445	1	4	4	1.40884	0.741749	1	5	Public; NYC	137.78	397.758	63.9547	20.0979	517.105
1118	602747	4495390	2.25133	2.8854	1	4	2	1.4459	0.634068	1	5	Public; NYC	79.2087	193.778	134.977	103.29	637.543
1119	602907	4495390	2.03055	2.8854	1	4	2	0.862996	0.85485	1	5	Public; NYC	150.121	34.8931	231.155	258.251	562.85
1120	603547	4495390	2.15307	2.75946	1	4	2	1.4459	0.606392	0	4	Public; NYC	18.4936	529.856	559.092	18.4936	18.4936
1121	604027	4495390	2.40855	3.24534	3	3	2	1.12577	0.83679	0	4	Private	97.3466	971.947	80.4178	384.409	384.409
1122	581867	4495470	2.99256	2.99256	4	1	4	5	0	0	3	US Army; Fort Hamilton	2866.4	3693.4	3922.99	3165.07	2713.82
1123	591707	4495470	2.60517	2.60517	4	2	1	5	0	0	3	Private	99.4506	1047.48	821.089	693.042	693.042
1124	591787	4495470	2.60517	2.60517	4	2	1	5	0	0	3	Private	176.655	994.932	762.706	727.845	727.845
1125	592347	4495470	2.12372	2.60517	4	2	1	1.8	0.481454	0	3	Private	135.678	508.203	541.161	508.203	761.657
1126	592667	4495470	2.33494	2.99256	4	2	2	1.4459	0.657616	0	3	Private	303.26	341.559	556.948	341.559	499.343
1127	592747	4495470	2.47322	3.16979	4	2	2	1.4459	0.696562	0	4	Private	314.991	328.645	573.282	328.645	445.701
1128	592827	4495470	2.47322	3.16979	4	2	2	1.4459	0.696562	0	4	Private	334.891	334.891	599.928	334.891	400.942
1129	593147	4495470	2.68214	3.43754	4	2	3	1.4459	0.755402	0	4	Public; NYC	146.896	150.782	771.855	150.782	366.716
1130	593227	4495470	2.62569	3.43754	4	2	3	1.3	0.811857	0	4	Gateway	116.4	109.051	787.846	109.051	394.772
1131	593867	4495470	3.36862	4.31736	5	3	4	1.4459	0.948742	1	5	Gateway	392.71	406.287	241.378	406.287	404.195
1132	593947	4495470	3.11333	4.07597	5	3	3	1.3	0.962635	1	5	Gateway	459.098	471.002	161.498	471.002	447.059
1133	594507	4495470	3.28686	4.12892	5	3	4	1.59844	0.842056	0	4	Gateway	381.488	502.071	314.052	780.653	780.653
1134	597547	4495470	3.97951	4.57305	5	4	5	2.49511	0.593536	0	4	Gateway	1632.54	698.17	11.5532	1811.66	1698.92
1135	597867	4495470	3.46437	3.98107	5	5	2	2.49511	0.516703	0	4	Gateway	1431.36	934.959	34.9172	1644.83	1494
1136	597947	4495470	3.46437	3.98107	5	5	2	2.49511	0.516703	0	4	Gateway	1388.01	904.448	34.9172	1609.65	1449.3
1137	598027	4495470	3.75701	4.31736	5	5	3	2.49511	0.56035	0	4	Gateway	1348.01	880.173	45.0968	1577.51	1407.73
1138	599547	4495470	3.54695	4.07597	5	5	3	2.49511	0.529019	0	3	Private	66.8969	398.941	96.5433	235.476	96.5433
1139	599947	4495470	2.27916	2.72407	1	5	2	2.05	0.444909	0	3	Private	34.2463	157.081	157.081	57.1582	117.064
1140	600187	4495470	2.42886	3.12913	1	5	3	1.40884	0.700276	0	4	Gateway	151.972	109.945	109.945	243.753	161.945
1141	600507	4495470	2.81043	3.27195	1	5	3	2.33779	0.461514	1	5	Gateway	136.683	206.624	206.624	132.496	136.683
1142	600587	4495470	2.8597	3.27195	1	5	3	2.55	0.412248	1	5	Gateway	159.986	282.053	282.053	159.986	159.986
1143	601227	4495470	2.57271	3.31445	1	5	4	1.40884	0.741749	0	4	Gateway	728.679	818.301	585.3	728.867	728.867
1144	601307	4495470	2.42886	3.12913	1	5	3	1.40884	0.700276	0	4	Gateway	780.276	809.76	571.319	807.405	807.405
1145	601387	4495470	2.42886	3.12913	1	5	3	1.40884	0.700276	0	4	Gateway	744.795	806.536	568.362	754.911	806.536
1146	601467	4495470	2.23967	2.8854	1	5	2	1.40884	0.64573	0	4	Gateway	716.526	794.131	576.598	694.982	811.227
1147	601547	4495470	2.23967	2.8854	1	5	2	1.40884	0.64573	0	4	Gateway	696.347	730.94	594.2	639.461	823.699
1148	601627	4495470	2.42886	3.12913	1	5	3	1.40884	0.700276	0	4	Gateway	674.802	671.343	619.716	589.593	843.605
1149	601707	4495470	2.42886	3.12913	1	5	3	1.40884	0.700276	0	4	Gateway	637.153	616.384	600.577	546.928	846.835
1150	601787	4495470	2.42886	3.12913	1	5	3	1.40884	0.700276	0	4	Gateway	607.76	567.413	549.762	513.264	790.658
1151	602587	4495470	2.57271	3.31445	1	4	4	1.40884	0.741749	1	5	Public; NYC	127.828	364.723	76.506	62.9042	620.891
1152	602667	4495470	2.5861	3.31445	1	4	4	1.4459	0.728353	1	5	Public; NYC	98.4141	287.812	97.6746	109.121	657.161
1153	602907	4495470	2.32231	3.12913	1	4	3	1.12577	0.806827	1	5	Public; NYC	70.6207	72.344	307.494	282.049	579.987
1154	603627	4495470	2.04795	2.75946	1	4	2	1.12577	0.711508	0	4	Public; NYC	59.3813	625.079	488.339	59.3813	59.3813
1155	604027	4495470	2.34844	3.24534	3	3	2	0.992113	0.896906	0	4	Private	26.8787	1016.47	119.008	384.125	384.125
1156	581787	4495550	2.99256	2.99256	4	1	4	5	0	0	3	US Army; Fort Hamilton	2973.78	3805.58	4035.96	3273.01	2819.32
1157	591627	4495550	2.60517	2.60517	4	2	1	5	0	0	3	Private	35.2817	1129.42	934.006	649.095	649.095
1158	591707	4495550	2.60517	2.60517	4	2	1	5	0	0	3	Private	99.7661	1099.05	875.843	729.093	729.093
1159	592267	4495550	2.12372	2.60517	4	2	1	1.8	0.481454	0	3	Private	47.9302	621.261	623.406	621.261	803.323
1160	592587	4495550	2.43951	2.99256	4	2	2	1.8	0.553045	0	3	Private	266.041	443.312	631.839	443.312	513.177
1161	592907	4495550	2.03268	2.60517	4	2	1	1.4459	0.572488	0	3	Private	331.284	293.552	694.29	293.552	293.552
1162	593067	4495550	2.00993	2.75946	4	2	1	1.02508	0.749525	0	4	Public; NYC	173.176	189.487	684.048	189.487	272.734
1163	593307	4495550	2.00993	2.75946	4	2	1	1.02508	0.749525	0	4	Gateway	68.4789	29.6662	736.713	29.6662	373.731
1164	593387	4495550	2.4746	3.31445	4	2	2	1.15995	0.839851	1	5	Gateway	75.9335	65.4114	723.779	65.4114	402.883
1165	594027	4495550	3.22159	4.12892	5	3	4	1.4459	0.907331	0	4	Gateway	475.737	506.685	101.989	506.685	445.314
1166	594107	4495550	3.04146	3.89806	5	3	3	1.4459	0.8566	0	4	Gateway	515.448	582.326	55.4217	582.326	510.287
1167	594187	4495550	3.22159	4.12892	5	3	4	1.4459	0.907331	0	4	Gateway	479.522	649.528	45.4974	658.998	579.035
1168	594267	4495550	3.15378	4.12892	5	3	4	1.3	0.975141	0	4	Gateway	454.968	618.102	84.9004	736.378	650.361
1169	594347	4495550	2.91033	3.89806	5	3	3	1.15995	0.987731	0	4	Gateway	443.678	595.83	158.559	814.264	723.504
1170	594507	4495550	3.36587	4.12892	5	3	4	1.8	0.763052	0	4	Gateway	458.628	582.021	315.288	860.067	860.067
1171	597547	4495550	3.80582	4.37345	5	4	4	2.49511	0.56763	0	4	Gateway	1575.38	758.948	0	1747.44	1642.41
1172	597707	4495550	2.88427	3.31445	5	4	1	2.49511	0.430183	0	4	Gateway	1465.75	867.738	0	1655.18	1531.27
1173	598107	4495550	3.75701	4.31736	5	5	3	2.49511	0.56035	0	4	Gateway	1239.93	941.533	33.2308	1473.74	1298.81
1174	598587	4495550	3.75701	4.31736	5	5	3	2.49511	0.56035	0	4	Gateway	1004.27	983.047	513.107	1183.98	1023.43
1175	598667	4495550	3.75701	4.31736	5	5	3	2.49511	0.56035	0	4	Gateway	933.991	1011.02	591.811	1113.49	944.547
1176	598747	4495550	3.75701	4.31736	5	5	3	2.49511	0.56035	0	4	Gateway	865.396	1026.59	657.252	1036.86	865.87
1177	598827	4495550	3.75701	4.31736	5	5	3	2.49511	0.56035	0	4	Gateway	791.322	964.841	719.915	957.685	787.461
1178	599227	4495550	3.75701	4.31736	5	5	3	2.49511	0.56035	0	4	Gateway	396.134	655.909	404.857	565.285	404.857
1179	599547	4495550	3.54695	4.07597	5	5	3	2.49511	0.529019	0	3	Private	101.806	440.77	169.712	264.384	169.712
1180	600027	4495550	2.42886	3.12913	1	5	3	1.40884	0.700276	0	4	Private	9.51009	253.224	253.224	83.3905	145.217
1181	600267	4495550	2.42886	3.12913	1	5	3	1.40884	0.700276	0	4	Gateway	127.685	95.7202	95.7202	195.609	127.685
1182	600347	4495550	2.42886	3.12913	1	5	3	1.40884	0.700276	0	4	Gateway	97.6505	104.216	104.216	233.454	97.6505
1183	600427	4495550	2.42886	3.12913	1	5	3	1.40884	0.700276	0	4	Gateway	123.354	158.454	158.454	209.356	123.354
1184	601147	4495550	2.57271	3.31445	1	5	4	1.40884	0.741749	0	4	Gateway	673.165	845.458	684.714	673.165	673.165
1185	601867	4495550	2.23967	2.8854	1	5	2	1.40884	0.64573	0	4	Gateway	666.644	595.699	577.833	566.536	801.043
1186	602907	4495550	2.44151	3.12913	1	4	3	1.4459	0.687629	1	5	Public; NYC	11.0508	143.666	338.524	324.36	607.264
1187	603627	4495550	2.14142	2.8854	1	4	2	1.12577	0.743981	1	5	Public; NYC	20.0676	650.441	483.492	20.0676	20.0676
1188	603947	4495550	2.53218	3.24534	3	3	2	1.4459	0.713166	0	4	Private	115.425	954.881	232.116	328.777	328.777
1189	581707	4495630	2.99256	2.99256	4	1	4	5	0	0	3	US Army; Fort Hamilton	3081.57	3917.82	4148.94	3381.3	2925.39
1190	591547	4495630	2.60517	2.60517	4	2	1	5	0	0	3	Private	63.1382	1216.37	1046.97	575.448	575.448
1191	591627	4495630	2.60517	2.60517	4	2	1	5	0	0	3	Private	111.341	1204.49	988.979	654.669	654.669
1192	592267	4495630	2.60517	2.60517	4	2	1	5	0	0	3	Private	0	678.41	703.099	678.41	779.992
1193	592347	4495630	2.27693	2.60517	4	2	1	2.55	0.328238	0	3	Private	20.429	627.71	701.058	627.71	702.813
1194	592427	4495630	2.12372	2.60517	4	2	1	1.8	0.481454	0	3	Private	99.637	583.609	708.107	583.609	626.14
1195	592507	4495630	2.12372	2.60517	4	2	1	1.8	0.481454	0	3	Private	179.549	547.187	716.834	547.187	550.415
1196	592987	4495630	2.06024	2.75946	4	2	1	1.15995	0.699221	0	4	Public; NYC	252.985	192.849	604.718	192.849	192.849
1197	593467	4495630	2.33249	3.31445	4	2	2	0.862996	0.981964	1	5	Gateway	34.3714	56.6032	656.629	56.6032	289.753
1198	593547	4495630	2.80455	3.59443	4	2	3	1.4459	0.789878	1	5	Gateway	76.887	80.0974	578.775	80.0974	237.759
1199	593627	4495630	2.80455	3.59443	4	2	3	1.4459	0.789878	1	5	Gateway	106.116	121.366	501.596	121.366	204.494
1200	594427	4495630	3.36587	4.12892	5	3	4	1.8	0.763052	0	4	Gateway	525.86	663.512	263.537	880.178	773.388
1201	597387	4495630	3.59303	4.12892	5	3	4	2.49511	0.535892	0	4	Gateway	1641.9	742.695	37.7387	1789.67	1710.09
1202	597467	4495630	3.80582	4.37345	5	4	4	2.49511	0.56763	0	4	Gateway	1580.23	779.794	26.4143	1736.07	1648.16
1203	597707	4495630	2.88427	3.31445	5	4	1	2.49511	0.430183	0	4	Gateway	1406.36	924.3	0	1588.67	1472.68
1204	598107	4495630	3.75701	4.31736	5	5	3	2.49511	0.56035	0	4	Gateway	1169.25	1020.58	36.8667	1399.17	1229.19
1205	598507	4495630	3.75701	4.31736	5	5	3	2.49511	0.56035	0	4	Gateway	1036.5	1038.6	414.913	1220.11	1083.08
1206	598907	4495630	3.75701	4.31736	5	5	3	2.49511	0.56035	0	4	Gateway	725.927	956.165	732.031	889.032	732.031
1207	599147	4495630	3.46437	3.98107	5	5	2	2.49511	0.516703	0	4	Gateway	495.387	769.028	512.012	649.048	512.012
1208	599307	4495630	3.46437	3.98107	5	5	2	2.49511	0.516703	0	4	Gateway	348.858	663.455	378.587	489.068	378.587
1209	599547	4495630	3.54695	4.07597	5	5	3	2.49511	0.529019	0	3	Private	139.777	488.699	247.151	249.146	247.151
1210	600027	4495630	2.19176	2.8854	1	5	2	1.26447	0.693638	0	4	Private	37.5334	301.48	319.127	73.1421	69.899
1211	600107	4495630	2.3769	3.12913	1	5	3	1.26447	0.75223	0	4	Private	13.2667	255.227	255.227	76.0398	110.399
1212	601147	4495630	2.57271	3.31445	1	5	4	1.40884	0.741749	0	4	Gateway	704.068	864.451	760.869	704.068	704.068
1213	601707	4495630	1.94975	2.51189	1	5	1	1.40884	0.56214	0	4	Gateway	785.134	744.681	704.682	691.5	963.283
1214	601787	4495630	1.94975	2.51189	1	5	1	1.40884	0.56214	0	4	Gateway	761.474	703.263	681.732	664.928	912.945
1215	601947	4495630	2.23967	2.8854	1	5	2	1.40884	0.64573	0	4	Gateway	738.28	642.039	625.414	582.119	826.425
1216	602827	4495630	2.44151	3.12913	1	4	3	1.4459	0.687629	1	5	Public; NYC	123.983	250.034	323.402	330.509	713.75
1217	603707	4495630	2.80455	3.59443	3	4	2	1.4459	0.789878	1	5	Public; NYC	77.7063	752.117	410.52	77.7063	77.7063
1218	604027	4495630	2.3906	3.06389	3	3	2	1.4459	0.67329	0	3	Private	135.665	886.471	256.541	394.639	394.639
1219	581627	4495710	2.99256	2.99256	4	1	4	5	0	0	3	US Army; Fort Hamilton	3189.73	4030.1	4261.93	3489.9	3031.98
1220	591467	4495710	2.60517	2.60517	4	2	1	5	0	0	3	Private	37.2992	1270.8	1159.97	516.29	516.29
1221	591627	4495710	2.60517	2.60517	4	2	1	5	0	0	3	Private	142.412	1240.11	1047.18	669.82	669.82
1222	592907	4495710	2.15307	2.75946	4	2	1	1.4459	0.606392	0	4	Private	351.587	159.992	537.629	159.992	159.992
1223	593707	4495710	2.80455	3.59443	4	2	3	1.4459	0.789878	1	5	Gateway	144.935	155.747	458.37	155.747	121.08
1224	596907	4495710	3.75701	4.31736	5	3	5	2.49511	0.56035	0	4	Gateway	1783.67	771.786	70.652	2098.22	2068.22
1225	597307	4495710	3.59303	4.12892	5	3	4	2.49511	0.535892	0	4	Gateway	1658.18	788.716	22.8856	1789.34	1726.73
1226	597707	4495710	2.88427	3.31445	5	4	1	2.49511	0.430183	0	4	Gateway	1349.11	984.12	0	1523.46	1416.18
1227	597867	4495710	2.88427	3.31445	5	4	1	2.49511	0.430183	0	4	Gateway	1240.13	1093.92	0	1434.64	1305.39
1228	598027	4495710	2.88427	3.31445	5	4	1	2.49511	0.430183	0	4	Gateway	1142.93	1113.56	0	1358.63	1205.69
1229	598107	4495710	3.46437	3.98107	5	5	2	2.49511	0.516703	0	4	Gateway	1099.84	1099.77	30.9408	1325.24	1160.91
1230	598507	4495710	3.75701	4.31736	5	5	3	2.49511	0.56035	0	4	Gateway	957.623	1116.56	368.897	1147.02	1004.91
1231	598987	4495710	3.75701	4.31736	5	5	3	2.49511	0.56035	0	4	Gateway	673.312	941.174	690.828	812.105	690.828
1232	599067	4495710	3.75701	4.31736	5	5	3	2.49511	0.56035	0	4	Gateway	599.579	882.152	621.171	732.445	621.171
1233	599387	4495710	3.46437	3.98107	5	5	2	2.49511	0.516703	0	4	Gateway	314.981	663.63	384.961	415.12	384.961
1234	599547	4495710	3.27067	3.75848	5	5	2	2.49511	0.487813	0	3	Private	203.742	544.22	325.83	258.937	325.83
1235	600187	4495710	2.3769	3.12913	1	5	3	1.26447	0.75223	0	4	Private	48.9869	161.364	273.889	29.5841	115.587
1236	601227	4495710	2.42886	3.12913	1	5	3	1.40884	0.700276	0	4	Gateway	811.743	961.154	740.431	811.743	811.743
1237	601947	4495710	2.14191	2.75946	1	4	2	1.40884	0.617545	0	4	Gateway	781.948	713.637	582.964	642.892	897.737
1238	602907	4495710	2.44151	3.12913	1	4	3	1.4459	0.687629	1	5	Public; NYC	166.342	299.753	436.478	346.06	683.399
1239	603707	4495710	2.80455	3.59443	3	4	2	1.4459	0.789878	1	5	Public; NYC	76.5491	783.047	332.221	76.5491	76.5491
1240	604027	4495710	2.53218	3.24534	3	4	2	1.4459	0.713166	0	3	Private	214.992	807.07	332.924	392.793	392.793
1241	591467	4495790	2.26793	2.26793	4	1	1	5	0	0	3	Private	114.154	1347.68	1215.25	547.196	547.196
1242	591627	4495790	2.60517	2.60517	4	2	1	5	0	0	3	Private	181.435	1279.75	1108.11	693.921	693.921
1243	592907	4495790	2.15307	2.75946	4	2	1	1.4459	0.606392	0	4	Private	386.969	120.432	460.161	120.432	120.432
1244	592987	4495790	2.06024	2.75946	4	2	1	1.15995	0.699221	0	4	Public; NYC	321.661	47.0693	445.297	47.0693	47.0693
1245	593707	4495790	2.87083	3.75848	5	2	3	1.3	0.887654	1	5	Gateway	76.4932	167.241	501.987	167.241	47.0598
1246	596827	4495790	3.75701	4.31736	5	3	5	2.49511	0.56035	0	4	Gateway	1671.67	869.328	40.8827	2119.18	2103.41
1247	596987	4495790	3.12791	3.59443	5	3	2	2.49511	0.466521	0	4	Gateway	1771.77	838.033	3.67424	1986.61	1960.09
1248	597387	4495790	3.12791	3.59443	5	3	2	2.49511	0.466521	0	4	Gateway	1546.96	890.347	58.8092	1676.25	1615.55
1249	597467	4495790	3.12791	3.59443	5	3	2	2.49511	0.466521	0	4	Gateway	1481.35	921.521	26.589	1618.9	1549.84
1250	597787	4495790	2.88427	3.31445	5	4	1	2.49511	0.430183	0	4	Gateway	1235.98	1096.88	0	1411.74	1303.07
1251	597867	4495790	2.88427	3.31445	5	4	1	2.49511	0.430183	0	4	Gateway	1180.23	1150.49	0	1366.76	1246.45
1252	598027	4495790	2.88427	3.31445	5	4	1	2.49511	0.430183	0	4	Gateway	1077.77	1191.94	0	1287.06	1141.61
1253	598187	4495790	3.75701	4.31736	5	5	3	2.49511	0.56035	0	4	Gateway	990.53	1171.52	61.1171	1220.99	1050.78
1254	598587	4495790	3.46437	3.98107	5	5	2	2.49511	0.516703	0	4	Gateway	867.355	1213.26	383.788	1041.59	911.195
1255	598987	4495790	3.46437	3.98107	5	5	2	2.49511	0.516703	0	4	Gateway	706.528	995.279	731.54	822.976	731.54
1256	599387	4495790	3.75701	4.31736	5	5	3	2.49511	0.56035	0	4	Gateway	366.041	714.53	453.956	436.004	453.956
1257	599627	4495790	3.54695	4.07597	5	5	3	2.49511	0.529019	0	3	Private	229.806	559.831	397.641	226.313	373.656
1258	600267	4495790	2.42886	3.12913	1	5	3	1.40884	0.700276	0	4	Private	61.1819	98.1464	314.929	53.9804	98.1464
1259	601147	4495790	2.57271	3.31445	1	5	4	1.40884	0.741749	0	4	Gateway	786.912	910.599	707.929	786.912	786.912
1260	601387	4495790	1.94975	2.51189	1	5	1	1.40884	0.56214	0	4	Gateway	990.554	1068.21	612.749	989.533	990.554
1261	601467	4495790	1.94975	2.51189	1	5	1	1.40884	0.56214	0	4	Gateway	1025.97	1015.83	599.3	944.608	1061.82
1262	601707	4495790	1.94975	2.51189	1	5	1	1.40884	0.56214	0	4	Gateway	937.073	882.073	556.801	841.674	1089.32
1263	601947	4495790	2.14191	2.75946	1	4	2	1.40884	0.617545	0	4	Gateway	823.176	786.856	502.964	698.413	970.405
1264	602987	4495790	2.73488	3.12913	1	4	3	2.55	0.394255	1	5	Public; NYC	256.062	377.872	549.58	232.938	646.069
1265	603707	4495790	2.25133	2.8854	1	4	2	1.4459	0.634068	1	5	Public; NYC	128.28	820.638	254.981	128.28	128.28
1266	604027	4495790	2.74607	3.51948	3	4	3	1.4459	0.773408	0	3	Private	294.684	727.8	403.345	406.057	406.057
1267	591547	4495870	2.26793	2.26793	4	1	1	5	0	0	3	Private	202.521	1389.91	1220.69	655.547	655.547
1268	591627	4495870	2.26793	2.26793	4	1	1	5	0	0	3	Private	239.496	1323.04	1171.33	726.081	726.081
1269	592907	4495870	2.15307	2.75946	4	2	1	1.4459	0.606392	0	4	Private	434.37	120.19	383.733	120.19	120.19
1270	592987	4495870	2.03268	2.60517	4	2	1	1.4459	0.572488	0	3	Public; NYC	377.332	44.031	365.777	44.031	44.031
1271	593787	4495870	2.93255	3.75848	5	2	3	1.4459	0.825928	1	5	Gateway	133	274.119	498.895	274.119	105.694
1272	596827	4495870	3.59303	4.12892	5	3	4	2.49511	0.535892	0	4	Gateway	1608.17	946.305	50.6388	2076.92	2070.34
1273	597067	4495870	3.12791	3.59443	5	3	2	2.49511	0.466521	0	4	Gateway	1767.05	913.534	27.6521	1875.18	1852.55
1274	597547	4495870	3.12791	3.59443	5	3	2	2.49511	0.466521	0	4	Gateway	1369.8	1028.71	27.308	1505.77	1438.34
1275	598187	4495870	3.31316	3.80731	5	4	2	2.49511	0.494151	0	4	Gateway	921.554	1251.39	15.1011	1146.73	983.127
1276	598587	4495870	3.75701	4.31736	5	5	3	2.49511	0.56035	0	4	Gateway	787.795	1233.52	345.227	968.234	832.271
1277	598987	4495870	3.46437	3.98107	5	5	2	2.49511	0.516703	0	4	Gateway	741.495	1052.69	701.632	841.346	778.352
1278	599067	4495870	3.75701	4.31736	5	5	3	2.49511	0.56035	0	4	Gateway	671.24	1000.27	717.229	764.739	717.229
1279	599147	4495870	3.75701	4.31736	5	5	3	2.49511	0.56035	0	4	Gateway	603.418	951.694	660.153	688.903	660.153
1280	599227	4495870	3.46437	3.98107	5	5	2	2.49511	0.516703	0	4	Gateway	538.945	888.218	606.521	614.125	608.266
1281	599307	4495870	3.46437	3.98107	5	5	2	2.49511	0.516703	0	4	Gateway	479.177	827.536	549.223	540.844	563.003
1282	599707	4495870	3.1638	4.07597	5	5	3	1.40884	0.912169	0	3	Private	202.025	479.121	286.438	236.994	329.985
1283	600267	4495870	2.30817	3.12913	1	5	3	1.0919	0.82097	0	4	Private	100.348	54.1008	239.948	16.9584	54.1008
1284	601227	4495870	2.57271	3.31445	1	5	4	1.40884	0.741749	0	4	Gateway	898.914	1013.04	597.902	898.914	898.914
1285	601947	4495870	2.14191	2.75946	1	4	2	1.40884	0.617545	0	4	Gateway	869.823	861.282	422.964	755.15	1044.15
1286	603067	4495870	2.73488	3.12913	1	4	3	2.55	0.394255	1	5	Public; NYC	359.257	468.027	553.756	119.844	597.828
1287	603707	4495870	2.25133	2.8854	1	4	2	1.4459	0.634068	1	5	Public; NYC	199.629	765.991	179.765	199.629	199.629
1288	604027	4495870	2.61201	3.51948	3	4	3	1.12577	0.907475	0	3	Private	353.663	648.709	412.41	433.911	353.663
1289	591547	4495950	2.26793	2.26793	4	1	1	5	0	0	3	Private	279.74	1434.34	1283.36	697.56	697.56
1290	591627	4495950	2.26793	2.26793	4	1	1	5	0	0	3	Private	307.568	1369.64	1236.5	764.89	764.89
1291	592907	4495950	1.9899	2.60517	4	2	1	1.3	0.615273	0	3	Private	490.316	133.576	309.118	133.576	133.576
1292	592987	4495950	2.03268	2.60517	4	2	1	1.4459	0.572488	0	3	Public; NYC	437.778	57.8506	286.523	57.8506	57.8506
1293	593787	4495950	2.93255	3.75848	5	2	3	1.4459	0.825928	1	5	Gateway	109.532	318.973	561.965	318.973	142.343
1294	596827	4495950	3.59303	4.12892	5	3	4	2.49511	0.535892	0	4	Gateway	1546.2	1023.74	17.3494	2036.92	2039.88
1295	597147	4495950	3.12791	3.59443	5	3	2	2.49511	0.466521	0	4	Gateway	1677.63	996.187	0	1763.97	1745.72
1296	597547	4495950	3.12791	3.59443	5	3	2	2.49511	0.466521	0	4	Gateway	1325.51	1100.37	86.6251	1450.1	1394.13
1297	597787	4495950	2.723	3.12913	5	3	1	2.49511	0.40613	0	4	Gateway	1129.65	1222.89	0	1284.95	1197.85
1298	598267	4495950	3.59303	4.12892	5	4	3	2.49511	0.535892	0	4	Gateway	811.883	1329.42	33.2295	1043.05	872.561
1299	598587	4495950	3.59303	4.12892	5	4	3	2.49511	0.535892	0	4	Gateway	708.334	1162.84	311.613	896.018	753.574
1300	598747	4495950	3.01591	3.46572	5	5	1	2.49511	0.449816	0	4	Gateway	706.844	1094.66	451.471	836.796	740.221
1301	598987	4495950	3.75701	4.31736	5	5	3	2.49511	0.56035	0	4	Gateway	717.758	1031.22	662.666	801.434	783.588
1302	599227	4495950	3.46437	3.98107	5	5	2	2.49511	0.516703	0	4	Gateway	520.95	930.638	556.685	648.479	673.401
1303	599707	4495950	3.35117	4.31736	5	5	4	1.40884	0.966191	0	3	Private	193.886	462.666	223.123	223.123	377.581
1304	600267	4495950	2.3769	3.12913	1	5	3	1.26447	0.75223	0	4	Private	164.426	66.8246	167.907	3.10355	66.8246
1305	601307	4495950	2.57271	3.31445	1	5	4	1.40884	0.741749	0	4	Gateway	1011.17	1095.16	489.296	1011.17	1011.17
1306	601467	4495950	2.42886	3.12913	1	5	3	1.40884	0.700276	0	4	Gateway	1046.64	1144.26	440.465	1083.39	1141.13
1307	601707	4495950	1.94975	2.51189	1	5	1	1.40884	0.56214	0	4	Gateway	904.073	1026.04	417.947	981.757	1223.33
1308	601867	4495950	2.14191	2.75946	1	4	2	1.40884	0.617545	0	4	Gateway	832.95	965.385	351.914	868.26	1149.1
1309	602267	4495950	2.46041	3.16979	1	4	4	1.40884	0.709373	0	4	Gateway	704.147	870.311	320.605	611.598	1050.81
1310	602347	4495950	2.46041	3.16979	2	4	2	1.40884	0.709373	0	4	Gateway	661.792	808.807	274.195	578.932	1048.51
1311	603067	4495950	2.73488	3.12913	1	4	3	2.55	0.394255	1	5	Public; NYC	433.173	546.66	527.806	81.7824	627.371
1312	603707	4495950	2.25133	2.8854	1	4	2	1.4459	0.634068	1	5	Public; NYC	275.768	699.876	106.733	275.768	275.768
1313	604027	4495950	2.61201	3.51948	3	4	3	1.12577	0.907475	0	3	Private	286.924	569.872	386.078	473.787	286.924
1314	591547	4496030	2.26793	2.26793	4	1	1	5	0	0	3	Private	358.182	1481.75	1347.86	745.707	745.707
1315	591627	4496030	2.26793	2.26793	4	1	1	5	0	0	3	Private	380.313	1407.81	1303.32	809.04	809.04
1316	592907	4496030	2.03268	2.60517	4	2	1	1.4459	0.572488	0	3	Private	550.272	144.961	238.027	144.961	168.883
1317	592987	4496030	2.33494	2.99256	4	2	2	1.4459	0.657616	0	3	Public; NYC	503.124	65.6214	207.842	65.6214	115.535
1318	593867	4496030	2.93255	3.75848	5	2	3	1.4459	0.825928	1	5	Gateway	97.7083	431.828	584.773	431.828	255.436
1319	596827	4496030	3.59303	4.12892	5	3	4	2.49511	0.535892	0	4	Gateway	1485.96	1101.55	0	1999.32	1969.33
1320	596987	4496030	2.723	3.12913	5	3	1	2.49511	0.40613	0	4	Gateway	1597.42	1077.02	0	1858.21	1861.81
1321	597227	4496030	3.12791	3.59443	5	3	2	2.49511	0.466521	0	4	Gateway	1571.87	1084.36	0.0739465	1653.02	1639.74
1322	597627	4496030	3.39213	3.89806	5	3	3	2.49511	0.505929	0	4	Gateway	1215.45	1207.58	48.0258	1337.04	1284.06
1323	598347	4496030	3.59303	4.12892	5	4	3	2.49511	0.535892	0	4	Gateway	703.31	1233.89	60.2128	941.547	762.751
1324	598667	4496030	3.59303	4.12892	5	4	3	2.49511	0.535892	0	4	Gateway	623.057	1054.64	344.212	789.498	662.947
1325	598907	4496030	3.75701	4.31736	5	5	3	2.49511	0.56035	0	4	Gateway	665.074	969.016	554.876	725.932	683.506
1326	599147	4496030	3.46437	3.98107	5	5	2	2.49511	0.516703	0	4	Gateway	539.084	938.575	586.302	710.577	738.047
1327	599307	4496030	3.09014	3.98107	5	5	2	1.40884	0.890933	0	4	Gateway	408.027	835.725	445.54	552.903	704.794
1328	599627	4496030	3.35117	4.31736	5	5	4	1.40884	0.966191	0	3	Private	268.024	522.853	244.49	244.49	490.561
1329	599787	4496030	1.84073	2.37144	1	5	1	1.40884	0.53071	0	3	Private	139.782	366.825	110.057	110.057	366.825
1330	600267	4496030	2.3769	3.12913	1	5	3	1.26447	0.75223	0	4	Private	107.753	79.0137	107.753	4.60481	79.0137
1331	601387	4496030	2.57271	3.31445	1	5	4	1.40884	0.741749	0	4	Gateway	1042.62	1182.41	383.321	1113.17	1123.6
1332	601547	4496030	2.57271	3.31445	1	5	4	1.40884	0.741749	0	4	Gateway	933.726	1169.46	356.558	1122.3	1252.11
1333	601867	4496030	2.32285	2.99256	1	4	3	1.40884	0.669711	0	4	Gateway	759.116	1039.34	274.534	922.37	1222.54
1334	602027	4496030	2.32285	2.99256	1	4	3	1.40884	0.669711	0	4	Gateway	709.869	991.784	266.812	812.812	1170.34
1335	602107	4496030	2.32285	2.99256	1	4	3	1.40884	0.669711	0	4	Gateway	697.812	977.005	287.747	763.789	1151.72
1336	602187	4496030	2.46041	3.16979	2	4	2	1.40884	0.709373	0	4	Gateway	694.817	967.951	318.529	720.337	1138.42
1337	602427	4496030	2.46041	3.16979	2	4	2	1.40884	0.709373	0	4	Gateway	689.652	809.879	168.44	634.005	1132.02
1338	603147	4496030	2.44151	3.12913	1	4	3	1.4459	0.687629	1	5	Public; NYC	538.086	642.436	431.286	44.3803	598.412
1339	603707	4496030	2.15307	2.75946	1	4	2	1.4459	0.606392	0	4	Public; NYC	353.616	636.954	56.2698	256.412	353.616
1340	604107	4496030	2.40855	3.24534	3	4	2	1.12577	0.83679	0	3	Private	175.318	480.997	455.244	585.301	175.318
1341	591627	4496110	2.26793	2.26793	4	1	1	5	0	0	3	Private	342.833	1420.86	1362.84	858.391	858.391
1342	591707	4496110	2.26793	2.26793	4	1	1	5	0	0	3	Private	311.102	1341.36	1283.98	920.925	920.925
1343	592907	4496110	2.33494	2.99256	4	2	2	1.4459	0.657616	0	3	Private	614.071	142.784	174.814	142.784	226.257
1344	592987	4496110	2.23427	2.99256	4	2	2	1.15995	0.758286	0	3	Public; NYC	538.495	63.3536	130.772	63.3536	189.788
1345	593947	4496110	2.93255	3.75848	5	2	3	1.4459	0.825928	1	5	Gateway	142.815	544.8	589.173	544.8	368.556
1346	596747	4496110	3.59303	4.12892	5	3	4	2.49511	0.535892	0	4	Gateway	1372.97	1155.85	1.4366	2037.08	1861.52
1347	596827	4496110	3.59303	4.12892	5	3	4	2.49511	0.535892	0	4	Gateway	1427.66	1141.43	2.14252	1964.26	1898.97
1348	597307	4496110	3.12791	3.59443	5	3	2	2.49511	0.466521	0	4	Gateway	1467.22	1154.4	0	1542.39	1534.78
1349	597627	4496110	3.39213	3.89806	5	3	3	2.49511	0.505929	0	4	Gateway	1176.25	1231.57	55.1273	1284.02	1244.67
1350	598347	4496110	3.59303	4.12892	5	4	3	2.49511	0.535892	0	4	Gateway	633.37	1174.19	24.9081	865.495	694.685
1351	598747	4496110	3.80582	4.37345	5	4	4	2.49511	0.56763	0	4	Gateway	547.962	947.593	376.006	685.105	580.28
1352	598827	4496110	3.97951	4.57305	5	5	4	2.49511	0.593536	0	4	Gateway	564.245	916.611	447.235	661.255	588.177
1353	599227	4496110	3.54964	4.57305	5	5	4	1.40884	1.02341	0	4	Gateway	430.939	862.204	481.956	620.609	675.655
1354	599627	4496110	3.1638	4.07597	5	5	3	1.40884	0.912169	0	3	Private	188.14	507.056	171.023	224.125	507.056
1355	599707	4496110	3.1638	4.07597	5	5	3	1.40884	0.912169	0	3	Private	209.127	427.936	144.991	144.991	427.936
1356	599787	4496110	2.11444	2.72407	1	5	2	1.40884	0.609625	0	3	Private	161.275	349.217	67.9198	67.9198	349.217
1357	600267	4496110	2.42886	3.12913	1	5	3	1.40884	0.700276	0	4	Gateway	83.6498	107.972	83.6498	61.5389	107.972
1358	601627	4496110	2.57271	3.31445	1	5	4	1.40884	0.741749	0	4	Gateway	820.873	1204.75	293.014	1150.8	1363.45
1359	601707	4496110	2.32285	2.99256	1	4	3	1.40884	0.669711	0	4	Gateway	771.128	1174.16	293.269	1094.19	1362.95
1360	601787	4496110	2.46041	3.16979	1	4	4	1.40884	0.709373	0	4	Gateway	725.865	1144.03	242.308	1035.49	1327.85
1361	601947	4496110	2.46041	3.16979	1	4	4	1.40884	0.709373	0	4	Gateway	654.933	1089.31	182.964	925.579	1269.92
1362	602187	4496110	2.46041	3.16979	2	4	2	1.40884	0.709373	0	4	Gateway	614.835	1034.76	242.926	790.462	1217.77
1363	602507	4496110	2.46041	3.16979	2	4	2	1.40884	0.709373	0	4	Gateway	697.708	826.583	84.6237	659.167	1205.92
1364	603227	4496110	2.44151	3.12913	1	4	3	1.4459	0.687629	1	5	Public; NYC	590.085	743.109	344.768	37.078	590.085
1365	603707	4496110	2.33494	2.99256	1	4	3	1.4459	0.657616	0	4	Public; NYC	432.25	578.268	71.327	232.647	432.25
1366	604107	4496110	2.53218	3.24534	3	4	2	1.4459	0.713166	0	3	Private	114.394	401.11	458.932	631.142	114.394
1367	591707	4496190	2.26793	2.26793	4	1	1	5	0	0	3	Private	235.934	1345.05	1272.57	971.181	971.181
1368	591787	4496190	2.26793	2.26793	4	1	1	5	0	0	3	Private	217.365	1265.29	1193.1	1033.08	1033.08
1369	592827	4496190	2.33494	2.99256	4	2	2	1.4459	0.657616	0	3	Private	691.189	236.697	196.71	236.697	338.58
1370	592907	4496190	2.33494	2.99256	4	2	2	1.4459	0.657616	0	3	Public; NYC	611.197	162.875	127.924	162.875	294.387
1371	593627	4496190	2.20394	2.8854	5	2	1	1.3	0.681455	0	4	Gateway	82.3543	453.977	314.214	453.977	341.381
1372	593947	4496190	2.68364	3.59443	5	2	3	1.15995	0.910795	0	4	Gateway	165.871	601.507	544.48	601.507	428.163
1373	596667	4496190	3.59303	4.12892	5	3	4	2.49511	0.535892	0	4	Gateway	1260.01	1098.92	63.2298	2080.31	1754.38
1374	596827	4496190	3.39213	3.89806	5	3	3	2.49511	0.505929	0	4	Gateway	1371.17	1062.36	29.6216	1931.88	1829.4
1375	596907	4496190	3.59303	4.12892	5	3	4	2.49511	0.535892	0	4	Gateway	1429.74	1052.76	77.7981	1858.39	1870.91
1376	596987	4496190	3.59303	4.12892	5	3	4	2.49511	0.535892	0	4	Gateway	1490.3	1048.47	75.5968	1785.45	1811.05
1377	597067	4496190	3.59303	4.12892	5	3	4	2.49511	0.535892	0	4	Gateway	1552.62	1046.58	8.82177	1713.15	1734.34
1378	597387	4496190	3.12791	3.59443	5	3	2	2.49511	0.466521	0	4	Gateway	1363.92	1088.83	65.1483	1432.15	1431.07
1379	597627	4496190	3.39213	3.89806	5	3	3	2.49511	0.505929	0	4	Gateway	1141.31	1157.2	62.7985	1233.92	1209.3
1380	598427	4496190	3.39213	3.89806	5	3	3	2.49511	0.505929	0	4	Gateway	524.451	1061.12	62.0955	765.535	584.306
1381	599547	4496190	3.35117	4.31736	5	5	3	1.40884	0.966191	0	4	Private	127.354	582.461	157.165	307.262	582.461
1382	599707	4496190	2.69012	3.46572	5	5	1	1.40884	0.775602	0	4	Private	136.91	422.501	82.5756	152.286	422.501
1383	599787	4496190	1.94975	2.51189	1	5	1	1.40884	0.56214	0	4	Private	173.792	342.536	82.3498	82.3498	342.536
1384	600267	4496190	2.42886	3.12913	1	5	3	1.40884	0.700276	0	4	Gateway	95.4359	129.854	95.4359	135.517	129.854
1385	601867	4496190	2.32285	2.99256	1	4	3	1.40884	0.669711	0	4	Gateway	616.085	1149.43	129.695	1038.43	1371.6
1386	601947	4496190	2.32285	2.99256	1	4	3	1.40884	0.669711	0	4	Gateway	580.507	1108.53	102.964	987.645	1346.27
1387	602187	4496190	2.46041	3.16979	2	4	2	1.40884	0.709373	0	4	Gateway	534.858	1014.18	171.364	862.308	1297.2
1388	602347	4496190	2.14191	2.75946	2	4	1	1.40884	0.617545	0	4	Gateway	562.254	977.001	126.465	808.082	1288.5
1389	602587	4496190	2.14191	2.75946	1	4	2	1.40884	0.617545	0	4	Gateway	671.087	858.006	65.1362	607.456	1163.93
1390	602667	4496190	2.14191	2.75946	1	4	2	1.40884	0.617545	0	4	Gateway	692.488	827.105	144.553	534.086	1092.45
1391	603307	4496190	2.44151	3.12913	1	4	3	1.4459	0.687629	1	5	Public; NYC	603.244	846.934	278.069	62.1586	603.244
1392	603387	4496190	2.44151	3.12913	1	4	3	1.4459	0.687629	1	5	Public; NYC	563.746	799.641	203.385	51.6928	563.746
1393	603467	4496190	2.33494	2.99256	1	4	3	1.4459	0.657616	0	4	Public; NYC	533.401	727.771	134.939	33.268	533.401
1394	603547	4496190	2.33494	2.99256	1	4	3	1.4459	0.657616	0	4	Public; NYC	513.831	657.781	88.6099	82.2738	513.831
1395	603627	4496190	2.33494	2.99256	1	4	3	1.4459	0.657616	0	4	Public; NYC	506.29	590.09	90.6783	156.138	506.29
1396	603947	4496190	2.74607	3.51948	3	4	3	1.4459	0.773408	0	3	Private	240.021	368.37	324.212	472.038	240.021
1397	604027	4496190	2.74607	3.51948	3	4	3	1.4459	0.773408	0	3	Private	160.024	336.669	398.635	551.752	160.024
1398	604827	4496190	2.08114	2.66727	3	3	1	1.4459	0.586133	0	3	Private	93.8031	641.747	956.496	858.229	620.841
1399	591787	4496270	2.26793	2.26793	4	1	1	5	0	0	3	Private	137.578	1273.87	1186.22	1084.04	1084.04
1400	592747	4496270	2.03268	2.60517	4	2	1	1.4459	0.572488	0	3	Private	704.877	341.747	233.073	341.747	451.31
1401	592827	4496270	2.33494	2.99256	4	2	2	1.4459	0.657616	0	3	Private	694.799	272.935	157.446	272.935	403.618
1402	593707	4496270	2.15427	2.8854	5	2	1	1.15995	0.731133	0	4	Gateway	183.151	551.023	301.821	551.023	417.525
1403	593947	4496270	2.87531	3.59443	5	2	3	1.63772	0.719124	0	4	Gateway	216.745	663.033	508.519	663.033	493.573
1404	596747	4496270	3.59303	4.12892	5	3	4	2.49511	0.535892	0	4	Gateway	1258.05	1000.13	65.972	1977.42	1720.26
1405	597067	4496270	3.59303	4.12892	5	3	4	2.49511	0.535892	0	4	Gateway	1504.81	966.59	65.0649	1679.74	1712.87
1406	597387	4496270	3.39213	3.89806	5	3	3	2.49511	0.505929	0	4	Gateway	1338.69	1010.3	62.9954	1392.01	1404.98
1407	597707	4496270	3.39213	3.89806	5	3	3	2.49511	0.505929	0	4	Gateway	1036.4	1118.5	0	1121.89	1103.99
1408	598427	4496270	3.0257	3.89806	5	3	3	1.40884	0.872355	0	4	Gateway	455.151	1003.9	18.266	688.633	517.505
1409	599467	4496270	3.35117	4.31736	5	5	3	1.40884	0.966191	0	4	Private	150.471	668.593	193.584	332.68	595.055
1410	599787	4496270	1.84073	2.37144	1	5	1	1.40884	0.53071	0	3	Private	127.878	354.272	57.8336	147.478	354.272
1411	600267	4496270	2.42886	3.12913	1	5	3	1.40884	0.700276	0	4	Gateway	112.526	160.227	112.526	213.872	160.227
1412	601467	4496270	2.57271	3.31445	1	5	4	1.40884	0.741749	0	4	Gateway	822.562	1300.32	131.558	1220.15	1300.32
1413	601707	4496270	2.14191	2.75946	1	4	2	1.40884	0.617545	0	4	Gateway	648.846	1181.33	165.851	1205.7	1506.63
1414	601787	4496270	2.32285	2.99256	1	4	3	1.40884	0.669711	0	4	Gateway	595.49	1130.31	114.509	1151.33	1474.96
1415	601947	4496270	2.14191	2.75946	2	4	1	1.40884	0.617545	0	4	Gateway	507.78	1039.27	22.9636	1052.13	1423.03
1416	602027	4496270	2.14191	2.75946	2	4	1	1.40884	0.617545	0	4	Gateway	477.565	1000.27	35.0535	1008.41	1403.2
1417	602107	4496270	2.14191	2.75946	2	4	1	1.40884	0.617545	0	4	Gateway	459.453	966.323	66.1853	969.334	1387.7
1418	602347	4496270	2.14191	2.75946	2	4	1	1.40884	0.617545	0	4	Gateway	486.808	898.364	82.0481	859.999	1368.5
1419	602427	4496270	2.14191	2.75946	2	4	1	1.40884	0.617545	0	4	Gateway	518.825	886.518	67.1767	785.982	1342.81
1420	602747	4496270	2.14191	2.75946	1	4	2	1.40884	0.617545	0	4	Gateway	721.675	880.589	208.866	505.19	1064.12
1421	603787	4496270	2.16551	2.99256	1	4	3	0.992113	0.827044	0	4	Private	407.596	413.08	236.998	333.617	407.596
1422	603867	4496270	2.68827	3.51948	3	4	3	1.3	0.831209	0	3	Private	329.442	352.005	293.193	409.036	329.442
1423	604987	4496270	2.3906	3.06389	3	3	2	1.4459	0.67329	0	3	Public; NYC	216.962	735.75	1062.71	1009.99	785.618
1424	605067	4496270	2.53218	3.24534	3	3	2	1.4459	0.713166	0	4	Public; NYC	270.56	808.639	1114.34	1057.11	865.173
1425	605147	4496270	2.40855	3.24534	3	3	2	1.12577	0.83679	0	4	Public; NYC	334.863	882.761	1168.64	1108	944.803
1426	605227	4496270	2.40855	3.24534	3	3	2	1.12577	0.83679	0	4	Public; NYC	384.645	957.631	1223.51	1162.18	998.391
1427	605307	4496270	2.54681	3.51948	3	3	3	0.992113	0.972669	0	4	Public; NYC	417.204	1032.99	1281.02	1219.2	1053.04
1428	591707	4496350	2.26793	2.26793	4	1	1	5	0	0	3	Private	105.375	1364.82	1264.71	1078.44	1078.44
1429	591787	4496350	2.08708	2.26793	4	1	1	3.3	0.180853	0	3	Private	58.3769	1286.09	1184.72	1137.12	1137.12
1430	592667	4496350	2.03268	2.60517	4	2	1	1.4459	0.572488	0	3	Private	591.877	450.729	305.097	450.729	564.203
1431	592747	4496350	2.33494	2.99256	4	2	2	1.4459	0.657616	0	3	Private	653.592	384.784	225.279	384.784	514.54
1432	593867	4496350	3.10369	3.80731	5	2	4	1.8	0.703617	0	4	Gateway	250.087	687.086	406.07	687.086	529.914
1433	597147	4496350	3.59303	4.12892	5	3	4	2.49511	0.535892	0	4	Gateway	1527.59	891.295	67.5954	1575.06	1616.64
1434	597307	4496350	3.39213	3.89806	5	3	3	2.49511	0.505929	0	4	Gateway	1395.79	918.172	33.8294	1427.9	1460.66
1435	597627	4496350	3.39213	3.89806	5	3	3	2.49511	0.505929	0	4	Gateway	1085.85	1011.04	94.5375	1143.96	1152.03
1436	598507	4496350	3.0257	3.89806	5	3	3	1.40884	0.872355	0	4	Gateway	345.62	890.777	79.3695	591.25	406.248
1437	599467	4496350	3.02404	3.98107	5	5	2	1.26447	0.957032	0	4	Private	156.849	684.101	163.778	301.476	526.966
1438	600267	4496350	2.42886	3.12913	1	5	3	1.40884	0.700276	0	4	Gateway	134.623	215.399	134.623	293.117	215.399
1439	601387	4496350	2.57271	3.31445	1	5	4	1.40884	0.741749	0	4	Gateway	844.014	1242.68	143.616	1162.44	1242.68
1440	601547	4496350	2.32285	2.99256	1	4	3	1.40884	0.669711	0	4	Gateway	710.426	1234.38	40.3687	1316.49	1396.77
1441	601627	4496350	2.32285	2.99256	1	4	3	1.40884	0.669711	0	4	Gateway	648.133	1176.42	70.3425	1318.78	1474.28
1442	601787	4496350	2.14191	2.75946	2	4	1	1.40884	0.617545	0	4	Gateway	535.714	1068.48	52.8202	1212.4	1549.47
1443	602187	4496350	2.14191	2.75946	2	4	1	1.40884	0.617545	0	4	Gateway	374.936	862.485	80.3014	1009.68	1456.24
1444	602347	4496350	2.14191	2.75946	2	4	1	1.40884	0.617545	0	4	Gateway	412.751	819.99	41.3603	891.757	1448.49
1445	602827	4496350	2.14191	2.75946	1	4	2	1.40884	0.617545	0	4	Gateway	736.569	858.79	176.754	495.253	1047.31
1446	602907	4496350	2.33494	2.99256	1	4	3	1.4459	0.657616	0	4	Gateway	804.811	890.604	240.513	437.053	986.895
1447	603707	4496350	2.10596	2.99256	1	4	3	0.862996	0.886596	0	4	Private	505.427	442.189	268.867	304.904	505.427
1448	603867	4496350	2.21348	3.24534	3	4	2	0.737981	1.03186	0	3	Private	357.004	301.648	349.579	439.785	357.004
1449	604827	4496350	2.3906	3.06389	3	3	2	1.4459	0.67329	0	3	Private	252.597	556.898	903.541	1001.82	642.833
1450	604907	4496350	2.3906	3.06389	3	3	2	1.4459	0.67329	0	3	Private	259.217	630.163	950.368	1037.04	720.39
1451	605147	4496350	2.53218	3.24534	3	3	2	1.4459	0.713166	0	4	Private	286.92	856.066	1110.37	1169.45	885.501
1452	605227	4496350	2.20439	2.82523	3	3	1	1.4459	0.620847	0	4	Private	309.918	932.773	1167.97	1220.9	939.907
1453	605307	4496350	2.20439	2.82523	3	3	1	1.4459	0.620847	0	4	Private	349.51	1009.99	1227.91	1275.3	997.251
1454	591707	4496430	2.08708	2.26793	4	1	1	3.3	0.180853	0	3	Private	87.8594	1380.87	1268.35	1134.21	1134.21
1455	591787	4496430	1.97572	2.26793	4	1	1	2.50871	0.292209	0	3	Private	13.8222	1303.11	1188.6	1191.49	1191.49
1456	592587	4496430	2.60517	2.60517	4	2	1	5	0	0	3	Private	478.942	561.357	396.794	561.357	677.177
1457	592667	4496430	2.12372	2.60517	4	2	1	1.8	0.481454	0	3	Private	541.71	497.217	319.863	497.217	626.256
1458	593787	4496430	2.77317	3.80731	5	2	4	1.02508	1.03414	0	4	Gateway	321.436	614.097	311.118	614.097	586.177
1459	597227	4496430	3.59303	4.12892	5	3	4	2.49511	0.535892	0	4	Gateway	1459.44	824.691	78.7942	1471.63	1522.73
1460	597627	4496430	3.59303	4.12892	5	3	4	2.49511	0.535892	0	4	Gateway	1066.06	939.658	87.6871	1104.94	1130.83
1461	598027	4496430	3.59303	4.12892	5	3	4	2.49511	0.535892	0	4	Gateway	680.465	1181.03	31.4946	772.072	747.551
1462	598107	4496430	3.2049	4.12892	5	3	4	1.40884	0.924019	0	4	Gateway	605.591	1155.87	25.0828	713.817	673.234
1463	598187	4496430	3.0257	3.89806	5	3	3	1.40884	0.872355	0	4	Gateway	532.211	1087.31	17.0748	660.132	600.379
1464	598427	4496430	2.79003	3.59443	5	3	2	1.40884	0.804406	0	4	Gateway	331.018	893.097	14.6656	537.546	398.61
1465	598587	4496430	3.35117	4.31736	5	3	4	1.40884	0.966191	1	5	Gateway	239.241	777.661	157.915	500.539	296.417
1466	599387	4496430	3.09014	3.98107	5	5	2	1.40884	0.890933	0	4	Private	263.089	584.218	246.24	369.01	416.525
1467	600187	4496430	2.12838	2.8854	1	5	2	1.0919	0.757022	0	4	Gateway	56.5192	255.068	56.5192	373.905	255.068
1468	601467	4496430	3.06501	3.9487	3	4	4	1.40884	0.883688	0	4	Gateway	735.157	1244.91	40.7154	1263.19	1343.26
1469	601707	4496430	2.32285	2.99256	3	4	1	1.40884	0.669711	0	4	Gateway	535.325	1063.28	38.2776	1324.97	1572.27
1470	601787	4496430	2.32285	2.99256	3	4	1	1.40884	0.669711	0	4	Gateway	477.017	1008.18	49.2486	1275.56	1624.5
1471	602267	4496430	2.14191	2.75946	2	4	1	1.40884	0.617545	0	4	Gateway	309.284	761.301	140.742	999.128	1530.08
1472	602347	4496430	2.14191	2.75946	2	4	1	1.40884	0.617545	0	4	Gateway	339.945	741.92	72.2373	929.027	1488.63
1473	602827	4496430	2.14191	2.75946	1	4	2	1.40884	0.617545	0	4	Gateway	696.181	784.631	133.47	549.244	1099.93
1474	602987	4496430	2.15307	2.75946	1	4	2	1.4459	0.606392	0	4	Gateway	841.333	860.092	288.351	435.329	988.365
1475	603707	4496430	2.10935	2.82523	1	4	3	1.15995	0.715888	0	3	Public; NYC	535.888	417.053	343.435	361.14	535.888
1476	604507	4496430	2.04443	2.82523	3	4	1	0.992113	0.780802	0	3	Public; NYC	91.0511	242.082	695.268	998.616	389.121
1477	604587	4496430	2.09677	2.82523	3	4	1	1.12577	0.728468	0	3	Public; NYC	118.899	307.203	720.424	1008.87	453.81
1478	604667	4496430	2.27388	3.06389	3	3	2	1.12577	0.790003	0	3	Public; NYC	180.736	378.079	753.275	1025.29	522.755
1479	604747	4496430	2.3906	3.06389	3	3	2	1.4459	0.67329	0	3	Private	252.971	452.01	792.865	1047.57	594.475
1480	604827	4496430	2.3906	3.06389	3	3	2	1.4459	0.67329	0	3	Private	328.82	527.055	838.241	1075.36	643.658
1481	604907	4496430	2.3906	3.06389	3	3	2	1.4459	0.67329	0	3	Private	272.033	603.162	888.516	1108.24	680.007
1482	604987	4496430	2.08114	2.66727	3	3	1	1.4459	0.586133	0	3	Private	226.077	680.163	942.783	1145.77	723.411
1483	605067	4496430	2.20439	2.82523	3	3	1	1.4459	0.620847	0	4	Private	202.533	757.786	997.236	1187.51	772.682
1484	591787	4496510	2.01065	2.26793	4	1	1	2.73845	0.25728	0	3	Private	92.1585	1324.75	1197.84	1247.34	1247.34
1485	592507	4496510	2.26793	2.26793	4	1	1	5	0	0	3	Private	366.131	672.82	497.401	672.82	790.198
1486	592587	4496510	2.26793	2.26793	4	1	1	5	0	0	3	Private	430.484	609.91	423.643	609.91	738.404
1487	593547	4496510	2.97065	3.80731	5	2	4	1.4459	0.836658	0	4	Gateway	293.722	390.113	78.189	390.113	390.113
1488	593627	4496510	2.90812	3.80731	5	2	4	1.3	0.899186	0	4	Gateway	308.64	442.377	154.803	442.377	442.377
1489	593707	4496510	2.90812	3.80731	5	2	4	1.3	0.899186	0	4	Gateway	342.119	501.415	233.014	501.415	501.415
1490	597627	4496510	3.59303	4.12892	5	3	4	2.49511	0.535892	0	4	Gateway	1052.01	869.773	56.4877	1070.49	1114.97
1491	597867	4496510	3.59303	4.12892	5	3	4	2.49511	0.535892	0	4	Gateway	815.016	1012.55	5.08284	855.957	879.091
1492	597947	4496510	3.59303	4.12892	5	3	4	2.49511	0.535892	0	4	Gateway	736.45	1067.89	36.4347	787.72	801.007
1493	598267	4496510	3.2049	4.12892	5	3	4	1.40884	0.924019	0	4	Gateway	427.54	977.364	40.5623	547.595	494.832
1494	598347	4496510	3.2049	4.12892	5	3	4	1.40884	0.924019	0	4	Gateway	353.41	909.414	28.5778	501.697	421.509
1495	598507	4496510	3.2049	4.12892	5	3	4	1.40884	0.924019	0	4	Gateway	217.978	780.398	127.798	435.796	285.82
1496	598667	4496510	2.91736	3.75848	5	3	2	1.40884	0.841118	1	5	Gateway	143.173	664.551	258.256	401.412	190.496
1497	599227	4496510	2.95526	3.80731	5	4	2	1.40884	0.852046	0	4	Private	280.636	465.334	421.472	280.636	280.636
1498	599387	4496510	3.09014	3.98107	5	5	2	1.40884	0.890933	0	4	Private	310.311	510.165	273.46	350.279	350.279
1499	600267	4496510	2.23967	2.8854	1	5	2	1.40884	0.64573	0	4	Gateway	135.012	355.31	135.012	452.405	355.31
1500	601467	4496510	3.06501	3.9487	3	4	4	1.40884	0.883688	0	4	Gateway	701.127	1198.35	63.7477	1291.62	1370.97
1501	602107	4496510	2.14191	2.75946	2	4	1	1.40884	0.617545	0	4	Gateway	224.615	751.23	87.0595	1177.98	1624.86
1502	602427	4496510	2.14191	2.75946	2	4	1	1.40884	0.617545	0	4	Gateway	323.611	648.298	127.444	904.809	1463.6
1503	602667	4496510	1.86464	2.40225	1	4	1	1.40884	0.537604	0	4	Gateway	517.329	658.528	17.6799	721.477	1272.73
1504	602747	4496510	1.86464	2.40225	1	4	1	1.40884	0.537604	0	4	Gateway	589.25	680.966	43.1106	661.758	1212.99
1505	603067	4496510	2.15307	2.75946	1	4	2	1.4459	0.606392	0	4	Gateway	890.82	843.765	363.105	460.222	1002.68
1506	603707	4496510	2.10935	2.82523	1	4	3	1.15995	0.715888	0	3	Public; NYC	575.93	406.369	419.198	425.062	575.93
1507	604507	4496510	2.09677	2.82523	3	4	1	1.12577	0.728468	0	3	Public; NYC	170.866	199.379	618.433	1078.32	444.197
1508	604747	4496510	2.59253	3.3227	3	3	3	1.4459	0.730165	0	3	Public; Nassau	291.634	427.992	726.427	1123.81	539.651
1509	592427	4496590	2.26793	2.26793	4	1	1	5	0	0	3	Private	253.612	784.763	602.469	784.763	903.248
1510	592507	4496590	2.26793	2.26793	4	1	1	5	0	0	3	Private	320.599	722.742	531.258	722.742	834.112
1511	593467	4496590	2.80455	3.59443	5	2	4	1.4459	0.789878	0	3	Gateway	378.695	278.729	110.114	278.729	278.729
1512	594827	4496590	3.24534	3.98107	5	2	4	1.8	0.735729	1	5	Gateway	1131.93	796.552	298.741	1520.23	1361.04
1513	594907	4496590	3.10623	3.98107	5	2	4	1.4459	0.874842	1	5	Gateway	1070.03	722.005	257.444	1596.2	1428.96
1514	594987	4496590	3.10623	3.98107	5	2	4	1.4459	0.874842	1	5	Gateway	1001.86	648.757	232.128	1672.55	1497.11
1515	597707	4496590	3.59303	4.12892	5	3	4	2.49511	0.535892	0	4	Gateway	964.09	848.314	49.6352	966.039	1025.07
1516	597787	4496590	3.75701	4.31736	5	3	5	2.49511	0.56035	0	4	Gateway	884.295	899.568	64.4939	891.891	945.506
1517	598507	4496590	3.27949	4.31736	5	3	4	1.26447	1.03787	1	5	Gateway	174.781	732.002	183.876	359.568	242.662
1518	598747	4496590	2.85496	3.75848	5	3	2	1.26447	0.903522	1	5	Gateway	95.3811	551.453	359.532	289.814	101.56
1519	598827	4496590	2.91736	3.75848	5	3	2	1.40884	0.841118	1	5	Gateway	139.792	496.33	390.862	227.776	139.792
1520	598987	4496590	2.79003	3.59443	5	3	2	1.40884	0.804406	0	4	Gateway	161.435	411.378	480.459	161.435	161.435
1521	599147	4496590	3.2049	4.12892	5	4	3	1.40884	0.924019	0	4	Private	189.727	378.576	524.609	189.727	189.727
1522	599307	4496590	2.95526	3.80731	5	4	2	1.40884	0.852046	0	4	Private	238.526	406.681	383.088	238.526	238.526
1523	600347	4496590	2.42886	3.12913	1	5	3	1.40884	0.700276	0	4	Gateway	230.468	461.552	230.468	543.264	461.552
1524	601467	4496590	3.06501	3.9487	3	4	4	1.40884	0.883688	0	4	Gateway	674.91	1153.93	106.004	1323.96	1394.38
1525	602587	4496590	1.86464	2.40225	1	4	1	1.40884	0.537604	0	4	Gateway	410.581	565.798	130.532	834.599	1385.54
1526	603147	4496590	2.33494	2.99256	1	4	3	1.4459	0.657616	0	4	Gateway	951.252	842.449	450.142	492.932	1029.31
1527	603787	4496590	1.92695	2.82523	1	4	3	0.737981	0.898289	0	3	Public; NYC	563.575	332.511	521.433	536.429	563.575
1528	604507	4496590	2.09677	2.82523	3	4	1	1.12577	0.728468	0	3	Public; NYC	250.784	178.137	542.513	1121.34	432.576
1529	604667	4496590	2.3906	3.06389	3	3	2	1.4459	0.67329	0	3	Public; Nassau	295.936	337.888	615.098	1181.15	440.17
1530	592347	4496670	2.26793	2.26793	4	1	1	5	0	0	3	Private	142.078	897.005	710.021	897.005	972.666
1531	592427	4496670	2.26793	2.26793	4	1	1	5	0	0	3	Private	213.618	835.656	640.71	835.656	893.788
1532	593387	4496670	2.45158	3.59443	5	2	3	0.737981	1.14286	0	4	Gateway	475.55	169.681	199.358	169.681	169.681
1533	594747	4496670	3.24534	3.98107	5	2	4	1.8	0.735729	1	5	Gateway	1098.78	850.224	287.322	1419.67	1341.65
1534	595067	4496670	3.10623	3.98107	5	2	4	1.4459	0.874842	1	5	Gateway	891.628	543.747	152.103	1728.63	1384.91
1535	595147	4496670	2.93659	3.98107	5	2	4	1.0919	1.04449	1	5	Gateway	824.228	469.953	157.424	1805.75	1337.91
1536	595227	4496670	2.93659	3.98107	5	2	4	1.0919	1.04449	1	5	Gateway	759.279	398.561	128.46	1875.75	1294.14
1537	595307	4496670	3.35117	4.31736	5	3	4	1.40884	0.966191	1	5	Gateway	697.464	331.128	144.976	1946.52	1253.96
1538	598347	4496670	3.27949	4.31736	5	3	4	1.26447	1.03787	1	5	Gateway	322.128	832.733	187.86	374.423	380.597
1539	598427	4496670	2.9495	4.07597	5	3	3	0.992113	1.12646	1	5	Gateway	242.228	760.288	201.017	323.778	300.775
1540	598907	4496670	2.7016	3.75848	5	3	2	0.959427	1.05688	1	5	Gateway	114.639	383.687	367.475	114.639	114.639
1541	599067	4496670	2.79003	3.59443	5	3	2	1.40884	0.804406	0	4	Gateway	98.9071	309.36	488.575	98.9071	98.9071
1542	600187	4496670	2.79003	3.59443	3	5	2	1.40884	0.804406	0	4	Gateway	106.094	492.374	106.094	449.187	492.374
1543	600347	4496670	3.0257	3.89806	3	5	3	1.40884	0.872355	0	4	Gateway	258.206	533.811	258.206	595.404	533.811
1544	601227	4496670	3.2049	4.12892	3	5	4	1.40884	0.924019	0	4	Gateway	895.159	1197.51	348.106	1154.19	1197.51
1545	601547	4496670	2.66825	3.43754	3	4	2	1.40884	0.769295	0	4	Gateway	578.618	1043.88	111.277	1430.93	1495.28
1546	602907	4496670	1.87435	2.40225	1	4	1	1.4459	0.527895	0	4	Gateway	702.179	618.448	258.114	678.612	1225.87
1547	603147	4496670	2.33494	2.99256	1	4	3	1.4459	0.657616	0	4	Gateway	940.964	791.357	470.864	567.862	1100.39
1548	603867	4496670	2.20439	2.82523	1	4	3	1.4459	0.620847	0	3	Public; NYC	573.282	285.642	620.526	648.409	573.282
1549	603947	4496670	2.61201	3.51948	3	4	3	1.12577	0.907475	0	3	Public; NYC	532.179	220.491	566.247	700.041	532.179
1550	604027	4496670	2.74607	3.51948	3	4	3	1.4459	0.773408	0	3	Public; NYC	500.577	164.44	518.67	756.624	500.577
1551	604107	4496670	2.61201	3.51948	3	4	3	1.12577	0.907475	0	3	Public; NYC	480.354	92.2001	479.794	817.131	480.354
1552	604187	4496670	2.7667	3.72792	3	4	4	1.12577	0.961219	0	3	Public; NYC	453.649	44.8371	451.868	880.753	472.972
1553	604267	4496670	2.61201	3.51948	3	4	3	1.12577	0.907475	0	3	Public; NYC	403.108	36.6018	434.677	946.863	459.301
1554	604347	4496670	2.74607	3.51948	3	4	3	1.4459	0.773408	0	3	Public; NYC	363.31	63.9381	431.458	1014.97	411.746
1555	604427	4496670	2.40855	3.24534	3	4	2	1.12577	0.83679	0	3	Public; NYC	338.071	117.998	442.91	1084.57	375.298
1556	604587	4496670	2.53218	3.24534	3	4	2	1.4459	0.713166	0	3	Public; Nassau	340.156	266.005	504.573	1227.15	349.109
1557	592267	4496750	2.26793	2.26793	4	1	1	5	0	0	3	Private	37.6842	1009.45	819.08	1009.45	1042.88
1558	592427	4496750	2.26793	2.26793	4	1	1	5	0	0	3	Private	197.674	883.375	684.731	883.375	883.375
1559	593387	4496750	2.60105	3.59443	5	2	3	0.992113	0.993383	0	4	Gateway	552.333	102.971	277.268	102.971	102.971
1560	594747	4496750	3.24534	3.98107	5	2	4	1.8	0.735729	1	5	Gateway	1141.74	835.5	235.912	1398.79	1391.8
1561	595387	4496750	3.1638	4.07597	5	3	3	1.40884	0.912169	1	5	Gateway	584.586	220.048	142.288	1983.96	1145.89
1562	595467	4496750	3.35117	4.31736	5	3	4	1.40884	0.966191	1	5	Gateway	526.586	157.532	157.532	2057.23	1111.88
1563	595547	4496750	3.35117	4.31736	5	3	4	1.40884	0.966191	1	5	Gateway	475.021	118.369	118.369	2130.99	1082.73
1564	598267	4496750	3.27949	4.31736	5	3	4	1.26447	1.03787	1	5	Gateway	412.665	879.804	277.854	389.615	463.502
1565	600187	4496750	2.79003	3.59443	3	5	2	1.40884	0.804406	0	4	Gateway	110.646	571.976	110.646	491.63	571.976
1566	600267	4496750	3.0257	3.89806	3	5	3	1.40884	0.872355	0	4	Gateway	189.735	584.822	189.735	558.273	584.822
1567	601147	4496750	3.2049	4.12892	3	5	4	1.40884	0.924019	0	4	Gateway	968.36	1162.02	457.989	1137.88	1162.02
1568	601307	4496750	2.66825	3.43754	3	4	2	1.40884	0.769295	0	4	Gateway	808.563	1223.94	323.169	1265.41	1303.85
1569	601547	4496750	2.89364	3.72792	3	4	3	1.40884	0.834279	0	4	Gateway	569.08	1005.18	190.348	1468.67	1523.35
1570	601867	4496750	2.32285	2.99256	3	4	1	1.40884	0.669711	0	4	Gateway	250.224	732.999	42.2295	1505.17	1824.07
1571	602747	4496750	1.86464	2.40225	1	4	1	1.40884	0.537604	0	4	Gateway	537.417	461.835	243.135	835.253	1387.63
1572	603067	4496750	2.15307	2.75946	1	4	2	1.4459	0.606392	0	4	Gateway	857.416	679.35	434.858	671.415	1208.12
1573	604107	4496750	2.74607	3.51948	3	4	3	1.4459	0.773408	0	3	Public; NYC	531.599	150.152	408.675	869.689	531.599
1574	604187	4496750	2.74607	3.51948	3	4	3	1.4459	0.773408	0	3	Public; NYC	464.378	121.572	375.497	929.721	464.378
1575	604267	4496750	2.68214	3.43754	3	4	2	1.4459	0.755402	0	4	Public; NYC	401.867	116.556	355.535	992.575	401.867
1576	604347	4496750	2.53218	3.24534	3	4	2	1.4459	0.713166	0	3	Private	346.621	131.04	351.593	1057.75	346.621
1577	604587	4496750	2.53218	3.24534	3	4	2	1.4459	0.713166	0	3	Public; Nassau	269.291	296.255	438.241	1263.33	269.291
1578	592347	4496830	2.26793	2.26793	4	1	1	5	0	0	3	Private	141.739	960.094	796.726	960.094	960.094
1579	593387	4496830	2.75509	3.80731	5	2	4	0.992113	1.05221	0	4	Gateway	629.918	68.0057	356.107	68.0057	68.0057
1580	594747	4496830	3.04085	3.98107	5	2	4	1.3	0.940224	1	5	Gateway	1120.25	828.276	197.858	1380.11	1380.11
1581	595627	4496830	3.0257	3.89806	5	3	3	1.40884	0.872355	0	4	Gateway	363.497	57.0052	57.0052	2177.03	981.9
1582	595707	4496830	3.0257	3.89806	5	3	3	1.40884	0.872355	0	4	Gateway	325.702	89.1278	89.1278	2252.55	962.157
1583	598347	4496830	3.27949	4.31736	5	3	4	1.26447	1.03787	1	5	Gateway	365.834	781.699	282.641	282.641	404.027
1584	598427	4496830	3.12418	4.31736	5	3	4	0.992113	1.19318	1	5	Gateway	297.897	704.023	211.011	211.011	329.923
1585	600107	4496830	2.87535	3.89806	3	5	3	1.0919	1.02271	0	4	Gateway	58.914	650.092	58.914	487.096	650.092
1586	601147	4496830	3.06501	3.9487	3	4	4	1.40884	0.883688	0	4	Gateway	967.986	1203.25	500.558	1190.38	1203.25
1587	601387	4496830	2.66825	3.43754	3	4	2	1.40884	0.769295	0	4	Gateway	728.2	1120.79	324.888	1376.94	1411.24
1588	601627	4496830	2.66825	3.43754	3	4	2	1.40884	0.769295	0	4	Gateway	488.625	898.285	180.927	1578	1628.06
1589	601707	4496830	2.66825	3.43754	3	4	2	1.40884	0.769295	0	4	Gateway	408.877	826.295	107.019	1647.34	1701.72
1590	602747	4496830	1.86464	2.40225	1	4	1	1.40884	0.537604	0	4	Gateway	543.093	394.229	322.18	899.901	1450.01
1591	602987	4496830	2.15307	2.75946	1	4	2	1.4459	0.606392	0	4	Gateway	781.351	567.79	426.721	777.643	1316.76
1592	604027	4496830	2.90871	3.72792	3	4	3	1.4459	0.819212	0	4	Public; NYC	570.69	261.548	394.265	873.265	570.69
1593	604427	4496830	2.20439	2.82523	3	4	1	1.4459	0.620847	0	3	Private	234.373	241.015	289.64	1169.06	234.373
1594	604507	4496830	2.20439	2.82523	3	4	1	1.4459	0.620847	0	3	Private	197.598	287.676	326.656	1235.29	197.598
1595	604587	4496830	2.3906	3.06389	3	3	2	1.4459	0.67329	0	3	Private	189.628	342.892	377.248	1303.06	189.628
1596	604667	4496830	2.30311	2.82523	3	3	1	1.8	0.522123	0	4	Public; Nassau	213.712	406.439	431.582	1372.14	213.712
1597	604747	4496830	2.17434	2.66727	3	3	1	1.8	0.492929	0	3	Public; Nassau	261.126	474.984	490.351	1432.88	261.126
1598	593387	4496910	2.60105	3.59443	5	2	3	0.992113	0.993383	0	4	Gateway	708.04	70.9463	435.369	70.9463	70.9463
1599	594667	4496910	3.10623	3.98107	5	2	4	1.4459	0.874842	1	5	Gateway	1178.42	907.776	268.032	1270.14	1270.14
1600	595787	4496910	3.0257	3.89806	5	3	3	1.40884	0.872355	0	4	Gateway	225.759	61.1685	29.4253	2304.5	869.469
1601	595867	4496910	3.2049	4.12892	5	3	4	1.40884	0.924019	0	4	Gateway	224.764	137.709	63.8869	2381.35	862.087
1602	598507	4496910	2.62823	4.07597	5	3	3	0.557359	1.44773	1	5	Gateway	301.138	609.136	104.936	104.936	309.26
1603	600107	4496910	3.0257	3.89806	3	5	3	1.40884	0.872355	0	4	Gateway	79.8041	730.03	79.8041	550.267	730.03
1604	601147	4496910	3.06501	3.9487	3	4	4	1.40884	0.883688	0	4	Gateway	974.203	1248.25	547.73	1245.82	1248.25
1605	601387	4496910	2.66825	3.43754	3	4	2	1.40884	0.769295	0	4	Gateway	736.445	1096.44	393.703	1425.13	1449.8
1606	601707	4496910	2.66825	3.43754	3	4	2	1.40884	0.769295	0	4	Gateway	423.387	793.129	155.617	1687.84	1733.83
1607	602907	4496910	2.14191	2.75946	1	4	2	1.40884	0.617545	0	4	Gateway	715.162	457.006	447.972	885.584	1426.09
1608	603947	4496910	2.47322	3.16979	1	4	4	1.4459	0.696562	0	4	Public; NYC	627.995	373.99	411.674	891.305	627.995
1609	604667	4496910	2.30311	2.82523	3	3	1	1.8	0.522123	0	4	Private	148.034	455.852	377.666	1413.16	148.034
1610	604827	4496910	2.66727	2.66727	3	3	1	5	0	0	3	Private	275.746	584.325	511.8	1530.25	275.746
1611	604907	4496910	2.66727	2.66727	3	3	1	5	0	0	3	Private	309.177	653.799	583.775	1553.54	349.211
1612	593387	4496990	2.52952	3.59443	5	2	3	0.862996	1.06491	0	4	Gateway	786.54	81.8523	514.859	81.8523	81.8523
1613	594667	4496990	3.10623	3.98107	5	2	4	1.4459	0.874842	1	5	Gateway	1164.88	913.141	284.489	1231.06	1231.06
1614	595947	4496990	3.2049	4.12892	5	3	4	1.40884	0.924019	0	4	Gateway	183.86	217.915	55.5318	2438.44	782.193
1615	598507	4496990	2.86194	4.12892	5	3	4	0.8	1.26698	0	4	Gateway	368.861	601.541	113.394	113.394	368.861
1616	600107	4496990	2.79003	3.59443	3	5	2	1.40884	0.804406	0	4	Gateway	100.925	809.98	100.925	617.353	809.98
1617	601067	4496990	3.06501	3.9487	3	4	4	1.40884	0.883688	0	4	Gateway	1020.13	1235.15	660.449	1249.18	1235.15
1618	601227	4496990	2.32285	2.99256	3	4	1	1.40884	0.669711	0	4	Gateway	908.611	1222.1	548.746	1358.95	1360.05
1619	601387	4496990	2.66825	3.43754	3	4	2	1.40884	0.769295	0	4	Gateway	753.145	1068.99	464.671	1476.09	1491.66
1620	601707	4496990	2.66825	3.43754	3	4	2	1.40884	0.769295	0	4	Gateway	451.81	766.905	222.14	1731.08	1768.98
1621	602667	4496990	2.14191	2.75946	1	4	2	1.40884	0.617545	0	4	Gateway	513.86	219.116	219.116	1077.34	1625.86
1622	602747	4496990	2.14191	2.75946	1	4	2	1.40884	0.617545	0	4	Gateway	587.492	279.406	279.406	1035.65	1579.53
1623	602827	4496990	2.14191	2.75946	1	4	2	1.40884	0.617545	0	4	Gateway	661.819	347.741	347.741	994.68	1535.98
1624	604027	4496990	2.77883	3.9487	3	4	4	0.862996	1.16987	0	4	Public; NYC	539.002	400.621	303.787	1001.95	539.002
1625	604747	4496990	2.82523	2.82523	3	3	1	5	0	0	4	Private	172.322	568.882	405.126	1523.72	172.322
1626	604827	4496990	2.82523	2.82523	3	3	1	5	0	0	4	Private	250.615	603.624	479.771	1591.27	250.615
1627	604987	4496990	2.66727	2.66727	3	3	1	5	0	0	3	Private	344.911	597.174	632.999	1655.42	409.186
1628	605067	4496990	2.66727	2.66727	3	3	1	5	0	0	3	Private	329.959	609.872	710.733	1684.58	488.821
1629	593467	4497070	2.60105	3.59443	5	2	3	0.992113	0.993383	0	4	Gateway	855.661	192.896	590.106	80.216	192.896
1630	594667	4497070	3.10623	3.98107	5	2	4	1.4459	0.874842	1	5	Gateway	1152.14	925.417	320.666	1196.06	1195.84
1631	596027	4497070	3.2049	4.12892	5	3	4	1.40884	0.924019	0	4	Gateway	199.364	265.208	73.156	2499.35	711.378
1632	598507	4497070	3.04564	4.12892	5	3	4	1.0919	1.08328	0	4	Gateway	435.044	604.53	165.846	165.846	435.044
1633	600027	4497070	2.70192	3.89806	3	5	3	0.8	1.19614	0	4	Gateway	42.2533	825.017	42.2533	602.899	825.017
1634	601067	4497070	2.89364	3.72792	3	4	3	1.40884	0.834279	0	4	Gateway	1041.49	1289	715.012	1310.11	1289
1635	601387	4497070	2.66825	3.43754	3	4	2	1.40884	0.769295	0	4	Gateway	777.755	1046.94	505.271	1529.54	1536.54
1636	601707	4497070	2.89364	3.72792	3	4	3	1.40884	0.834279	0	4	Gateway	491.739	740.318	295.425	1776.87	1806.99
1637	602427	4497070	2.32285	2.99256	3	4	1	1.40884	0.669711	0	4	Gateway	356.404	106.359	106.359	1285.4	1838.77
1638	602507	4497070	2.32285	2.99256	3	4	1	1.40884	0.669711	0	4	Gateway	416.228	82.6136	82.6136	1235.23	1787.23
1639	602667	4497070	1.86464	2.40225	1	4	1	1.40884	0.537604	0	4	Gateway	549.69	168.93	168.93	1145.09	1690.8
1640	602827	4497070	2.14191	2.75946	1	4	2	1.40884	0.617545	0	4	Gateway	692.673	318.512	318.512	1064.37	1604.56
1641	604027	4497070	2.29376	3.16979	1	4	4	0.992113	0.876025	0	4	Public; NYC	539.61	475.123	275.57	1069.47	539.61
1642	604667	4497070	2.30311	2.82523	3	3	1	1.8	0.522123	0	4	Private	94.4572	575.685	303.173	1504.64	94.4572
1643	604747	4497070	2.82523	2.82523	3	3	1	5	0	0	4	Private	171.076	546.539	381.009	1568.94	171.076
1644	604907	4497070	2.66727	2.66727	3	3	1	5	0	0	3	Private	329.078	515.13	538.587	1701.53	329.078
1645	604987	4497070	2.66727	2.66727	3	3	1	5	0	0	3	Private	408.663	517.578	617.842	1730.77	408.663
1646	593467	4497150	2.60105	3.59443	5	2	3	0.992113	0.993383	0	4	Gateway	882.252	249.977	664.53	75.3997	249.977
1647	594747	4497150	2.93255	3.75848	5	2	3	1.4459	0.825928	1	5	Gateway	1063.12	867.734	317.993	1240.69	1170.03
1648	596027	4497150	3.2049	4.12892	5	3	4	1.40884	0.924019	0	4	Gateway	185.404	190.054	57.4982	2484.87	632.67
1649	596747	4497150	3.59303	4.12892	5	3	4	2.49511	0.535892	0	4	Gateway	885.821	257.589	26.3469	1872.99	1044.81
1650	596907	4497150	3.59303	4.12892	5	3	4	2.49511	0.535892	0	4	Gateway	1044.91	124.537	54.9172	1714.11	1177.31
1651	596987	4497150	3.59303	4.12892	5	3	4	2.49511	0.535892	0	4	Gateway	1124.56	89.4297	56.032	1634.75	1245.99
1652	597067	4497150	3.39213	3.89806	5	3	3	2.49511	0.505929	0	4	Gateway	1204.25	87.3689	87.3689	1555.46	1315.94
1653	598427	4497150	3.2049	4.12892	5	3	4	1.40884	0.924019	0	4	Gateway	545.544	696.037	278.41	278.41	545.544
1654	600107	4497150	3.0257	3.89806	3	5	3	1.40884	0.872355	0	4	Gateway	121.982	912.856	121.982	559.687	912.856
1655	600987	4497150	3.06501	3.9487	3	4	4	1.40884	0.883688	0	4	Gateway	991.883	1291.27	828.147	1243.84	1291.27
1656	601387	4497150	2.66825	3.43754	3	4	2	1.40884	0.769295	0	4	Gateway	809.554	1030.64	553.198	1585.23	1584.2
1657	601787	4497150	2.66825	3.43754	3	4	2	1.40884	0.769295	0	4	Gateway	483.228	639.701	357.771	1803.02	1916.25
1658	602187	4497150	2.32285	2.99256	3	4	1	1.40884	0.669711	0	4	Gateway	331.276	261.938	261.938	1507.27	2060.77
1659	602667	4497150	2.32285	2.99256	3	4	1	1.40884	0.669711	0	4	Gateway	592.117	147.861	147.861	1214.33	1756.99
1660	602827	4497150	2.14191	2.75946	1	4	2	1.40884	0.617545	0	4	Gateway	728.494	307.856	307.856	1135.41	1663.69
1661	604027	4497150	2.35248	3.16979	1	4	4	1.12577	0.817308	0	4	Public; NYC	551.937	550.786	261.991	1138.6	551.937
1662	593387	4497230	2.26434	3.12913	5	1	3	0.992113	0.86479	0	4	Gateway	851.514	285.618	624.755	28.9082	279.813
1663	594747	4497230	3.10623	3.98107	5	2	4	1.4459	0.874842	1	5	Gateway	1059.08	895.06	385.503	1216.54	1105.02
1664	596027	4497230	3.04146	3.89806	5	3	3	1.4459	0.8566	0	4	Gateway	161.442	119.214	87.7068	2472.9	554.333
1665	596667	4497230	3.59303	4.12892	5	3	4	2.49511	0.535892	0	4	Gateway	800.203	317.157	3.79972	1962.78	933.075
1666	596827	4497230	3.39213	3.89806	5	3	3	2.49511	0.505929	0	4	Gateway	960.151	157.961	0	1804.71	1067.46
1667	597147	4497230	3.59303	4.12892	5	3	4	2.49511	0.535892	0	4	Gateway	1280.09	24.563	24.563	1489.81	1352.99
1668	597227	4497230	3.59303	4.12892	5	3	4	2.49511	0.535892	0	4	Gateway	1360.08	49.6603	49.6603	1411.44	1425.96
1669	598507	4497230	3.2049	4.12892	5	3	4	1.40884	0.924019	0	4	Gateway	577.99	641.145	308.542	308.542	566.355
1670	598587	4497230	3.04564	4.12892	5	3	4	1.0919	1.08328	0	4	Gateway	551.835	566.799	292.027	292.027	516.085
1671	600187	4497230	2.89364	3.72792	3	4	3	1.40884	0.834279	0	4	Gateway	198.064	1005.76	198.064	537.226	1005.76
1672	600427	4497230	3.39213	3.89806	3	5	3	2.49511	0.505929	0	4	Gateway	437.076	1089.63	437.076	714.094	1089.63
1673	601067	4497230	2.89364	3.72792	3	4	3	1.40884	0.834279	0	4	Gateway	1076.59	1339.4	836.506	1289.69	1404.2
1674	601387	4497230	2.66825	3.43754	3	4	2	1.40884	0.769295	0	4	Gateway	847.735	1020.38	607.913	1596	1634.39
1675	601787	4497230	2.66825	3.43754	3	4	2	1.40884	0.769295	0	4	Gateway	544.78	623.029	437.641	1855.46	1957.94
1676	602667	4497230	2.32285	2.99256	3	4	1	1.40884	0.669711	0	4	Gateway	641.381	160.78	160.78	1282.78	1824.28
1677	602827	4497230	2.14191	2.75946	1	4	2	1.40884	0.617545	0	4	Gateway	769.381	316.323	316.323	1207.58	1710.98
1678	603947	4497230	2.35248	3.16979	1	4	4	1.12577	0.817308	0	4	JFK Airport	650.645	653.03	341.332	1174.5	650.645
1679	604107	4497230	2.7667	3.72792	3	4	3	1.12577	0.961219	0	4	Public; NYC	501.24	608.138	182.635	1247.84	501.24
1680	593387	4497310	2.19246	2.95418	5	1	3	1.12577	0.761715	0	3	Gateway	785.521	363.073	556.295	82.9807	203.305
1681	594827	4497310	3.04085	3.98107	5	2	4	1.3	0.940224	1	5	Gateway	981.239	857.961	420.907	1275.58	1094.72
1682	596027	4497310	3.22159	4.12892	5	3	4	1.4459	0.907331	0	4	Gateway	169.979	71.4389	71.4389	2463.47	476.549
1683	596667	4497310	3.59303	4.12892	5	3	4	2.49511	0.535892	0	4	Gateway	801.969	321.569	30.2488	1976.24	889.068
1684	596987	4497310	3.39213	3.89806	5	3	3	2.49511	0.505929	0	4	Gateway	1121.38	57.046	45.941	1663.04	1174.3
1685	597067	4497310	3.39213	3.89806	5	3	3	2.49511	0.505929	0	4	Gateway	1201.28	49.8031	49.8031	1585.16	1247.15
1686	597147	4497310	3.59303	4.12892	5	3	4	2.49511	0.535892	0	4	Gateway	1281.19	15.2782	15.2782	1507.51	1320.16
1687	597307	4497310	3.39213	3.89806	5	3	3	2.49511	0.505929	0	4	Gateway	1441.05	102.771	102.771	1353.02	1468.37
1688	598587	4497310	3.0257	3.89806	5	3	3	1.40884	0.872355	0	4	Gateway	629.385	602.229	371.5	371.5	453.392
1689	600187	4497310	2.89364	3.72792	3	4	3	1.40884	0.834279	0	4	Gateway	218.437	1025.51	218.437	478.123	1025.51
1690	600347	4497310	3.2049	4.12892	3	5	4	1.40884	0.924019	0	4	Gateway	371.88	1149.41	371.88	602.783	1149.41
1691	600507	4497310	3.75701	4.31736	3	5	4	2.49511	0.56035	1	5	Gateway	527.163	1189.48	527.163	741.143	1189.48
1692	600987	4497310	3.06501	3.9487	3	4	4	1.40884	0.883688	0	4	Gateway	1001.96	1415.36	948.645	1189.26	1415.36
1693	601307	4497310	2.32285	2.99256	3	4	1	1.40884	0.669711	0	4	Gateway	957.864	1096.32	721.036	1499.01	1628.34
1694	601467	4497310	2.66825	3.43754	3	4	2	1.40884	0.769295	0	4	Gateway	827.5	936.333	620.227	1655.34	1747.11
1695	601867	4497310	2.66825	3.43754	3	4	2	1.40884	0.769295	0	4	Gateway	569.588	536.386	520.244	1850.55	2068.5
1696	602587	4497310	2.32285	2.99256	3	4	1	1.40884	0.669711	0	4	Gateway	642.088	121.935	121.935	1392.85	1934.71
1697	602747	4497310	2.53566	3.43754	3	4	2	1.0919	0.901885	0	4	Gateway	754.195	263.26	263.26	1314.3	1823.12
1698	602827	4497310	2.03548	2.75946	1	4	2	1.0919	0.72398	0	4	Gateway	816.082	337.173	337.173	1280.68	1760.43
1699	603867	4497310	2.22095	2.99256	1	4	3	1.12577	0.771611	0	4	JFK Airport	753.422	758.096	434.473	1219.87	753.422
1700	604027	4497310	2.22095	2.99256	1	4	3	1.12577	0.771611	0	4	JFK Airport	608.232	703.662	282.868	1280.67	608.232
1701	604187	4497310	2.7667	3.72792	3	4	3	1.12577	0.961219	0	4	Public; NYC	472.703	679.605	147.927	1357.71	472.703
1702	604427	4497310	2.20439	2.82523	3	3	1	1.4459	0.620847	0	4	Private	311.2	569.01	132.933	1498.08	311.2
1703	592987	4497390	2.02169	2.72407	5	1	2	1.12577	0.702383	0	3	Public; NYC	991.164	538.925	803.29	391.199	474.693
1704	593067	4497390	2.12545	2.72407	5	1	2	1.4459	0.598615	0	3	Public; NYC	959.152	495.707	734.099	319.085	397.588
1705	593147	4497390	2.12545	2.72407	5	1	2	1.4459	0.598615	0	3	Public; NYC	895.116	462.397	667.329	251.781	321.899
1706	593227	4497390	2.12545	2.72407	5	1	2	1.4459	0.598615	0	3	Public; NYC	833.842	441.244	603.784	194.352	248.921
1707	593307	4497390	2.02169	2.72407	5	1	2	1.12577	0.702383	0	3	Public; NYC	775.984	434.029	544.594	157.96	181.946
1708	593387	4497390	2.19246	2.95418	5	1	3	1.12577	0.761715	0	3	Public; NYC	722.365	441.437	491.334	130.565	130.565
1709	594907	4497390	3.04085	3.98107	5	2	4	1.3	0.940224	1	5	Gateway	910.834	834.664	461.745	1341.59	1070.08
1710	596027	4497390	3.22159	4.12892	5	3	4	1.4459	0.907331	0	4	Gateway	211.004	87.585	87.585	2456.61	399.641
1711	596667	4497390	3.59303	4.12892	5	3	4	2.49511	0.535892	0	4	Gateway	811.655	344.999	87.9598	1992.83	850.327
1712	596907	4497390	3.39213	3.89806	5	3	3	2.49511	0.505929	0	4	Gateway	1048.97	157.381	55.3045	1759.92	1068.35
1713	597147	4497390	3.39213	3.89806	5	3	3	2.49511	0.505929	0	4	Gateway	1287.28	94.9516	94.9516	1529.19	1290.47
1714	597387	4497390	3.39213	3.89806	5	3	3	2.49511	0.505929	0	4	Gateway	1477.08	47.1145	47.1145	1301.82	1510.58
1715	598507	4497390	3.2049	4.12892	5	3	4	1.40884	0.924019	0	4	Gateway	728.067	711.798	460.434	462.7	460.434
1716	598667	4497390	2.42886	3.12913	5	3	1	1.40884	0.700276	0	4	Gateway	695.543	581.871	340.546	445.209	340.546
1717	600187	4497390	2.89364	3.72792	3	4	3	1.40884	0.834279	0	4	Gateway	247.662	1050.98	247.662	425.901	1050.98
1718	600427	4497390	3.0257	3.89806	3	5	3	1.40884	0.872355	0	4	Gateway	471.319	1244.48	471.319	634.594	1244.48
1719	600907	4497390	3.06501	3.9487	3	4	4	1.40884	0.883688	0	4	Gateway	935.08	1435.37	935.08	1091.3	1435.37
1720	601227	4497390	2.32285	2.99256	3	4	1	1.40884	0.669711	0	4	Gateway	1068.62	1178.25	834.163	1404.43	1630.14
1721	601307	4497390	2.66825	3.43754	3	4	2	1.40884	0.769295	0	4	Gateway	1003.18	1098.39	780.399	1483.18	1684.82
1722	601387	4497390	2.66825	3.43754	3	4	2	1.40884	0.769295	0	4	Gateway	940.003	1018.56	731.449	1562.04	1741.46
1723	601547	4497390	2.66825	3.43754	3	4	2	1.40884	0.769295	0	4	Gateway	822.471	858.991	652.231	1720.1	1859.89
1724	601867	4497390	2.66825	3.43754	3	4	2	1.40884	0.769295	0	4	Gateway	640.408	540.609	540.609	1904.29	2113.25
1725	602187	4497390	2.32285	2.99256	3	4	1	1.40884	0.669711	0	4	Gateway	570.771	226.827	226.827	1684.87	2237.89
1726	602267	4497390	2.32285	2.99256	3	4	1	1.40884	0.669711	0	4	Gateway	580.253	152.475	152.475	1635.21	2186.97
1727	602907	4497390	2.03548	2.75946	1	4	2	1.0919	0.72398	0	4	JFK Airport	928.478	442.131	442.131	1326.79	1697.32
1728	603867	4497390	2.22095	2.99256	1	4	3	1.12577	0.771611	0	4	JFK Airport	787.083	831.357	461.572	1295.81	787.083
1729	604107	4497390	2.33494	2.99256	1	4	3	1.4459	0.657616	0	4	JFK Airport	584.939	766.27	260.994	1387.95	584.939
1730	604267	4497390	2.74607	3.51948	3	3	3	1.4459	0.773408	0	4	Private	469.249	683.162	169.462	1468.08	469.249
1731	604347	4497390	2.53218	3.24534	3	3	2	1.4459	0.713166	0	4	Private	421.133	607.451	162.597	1512.9	421.133
1732	604427	4497390	2.74607	3.51948	3	3	3	1.4459	0.773408	0	4	Private	383.107	532.995	192.246	1560.54	383.107
1733	592907	4497470	1.66886	2.37144	5	1	1	0.862996	0.70258	0	3	Public; NYC	971.029	650.999	782.581	497.897	541.541
1734	593307	4497470	1.91702	2.72407	5	1	2	0.862996	0.807053	0	3	Public; NYC	720.916	514.029	491.252	144.846	144.846
1735	593467	4497470	1.97123	2.72407	5	1	2	0.992113	0.752843	0	3	Gateway	609.786	538.513	379.186	31.8262	31.8262
1736	593547	4497470	2.32231	3.12913	5	1	3	1.12577	0.806827	0	4	Gateway	563.115	567.523	337.948	60.8185	60.8185
1737	593627	4497470	2.32231	3.12913	5	1	3	1.12577	0.806827	0	4	Gateway	524.555	570.268	311.63	102.864	102.864
1738	594987	4497470	3.10623	3.98107	5	2	4	1.4459	0.874842	1	5	Gateway	849.71	826.334	524.266	1413.59	967.677
1739	595947	4497470	2.89297	3.89806	5	3	3	1.12577	1.00509	0	4	Gateway	230.32	71.2984	71.2984	2372.4	303.824
1740	596747	4497470	3.59303	4.12892	5	3	4	2.49511	0.535892	0	4	Gateway	906.42	321.284	71.8498	1935.43	889.595
1741	596827	4497470	3.59303	4.12892	5	3	4	2.49511	0.535892	0	4	Gateway	984.266	267.965	79.5891	1858.63	963.133
1742	597067	4497470	3.59303	4.12892	5	3	4	2.49511	0.535892	0	4	Gateway	1219.48	108.55	108.55	1630.1	1188.77
1743	597467	4497470	3.59303	4.12892	5	3	4	2.49511	0.535892	0	4	Gateway	1451.52	93.5075	93.5075	1258.74	1431.43
1744	597707	4497470	3.39213	3.89806	5	3	3	2.49511	0.505929	0	4	Gateway	1260.02	332.075	77.1252	1046.11	1193.72
1745	597787	4497470	3.59303	4.12892	5	3	4	2.49511	0.535892	0	4	Gateway	1200.06	411.967	91.6709	978.051	1114.69
1746	598507	4497470	3.2049	4.12892	5	3	4	1.40884	0.924019	0	4	Gateway	804.541	756.962	420.499	541.053	420.499
1747	600027	4497470	2.66825	3.43754	3	4	2	1.40884	0.769295	0	4	Gateway	157.392	938.698	157.392	251.866	938.698
1748	600107	4497470	2.66825	3.43754	3	4	2	1.40884	0.769295	0	4	Gateway	212.456	1009.61	212.456	314.339	1009.61
1749	600907	4497470	3.06501	3.9487	3	4	4	1.40884	0.883688	0	4	Gateway	954.274	1503.4	954.274	1075.42	1503.4
1750	601067	4497470	2.89364	3.72792	3	4	3	1.40884	0.834279	0	4	Gateway	1108.8	1344.48	1004.87	1233.56	1591.59
1751	601147	4497470	2.32285	2.99256	3	4	1	1.40884	0.669711	0	4	Gateway	1179.83	1265	947.293	1312.8	1639.76
1752	601547	4497470	2.66825	3.43754	3	4	2	1.40884	0.769295	0	4	Gateway	882.119	869.03	726.179	1710.06	1912.88
1753	601867	4497470	2.89364	3.72792	3	4	3	1.40884	0.834279	0	4	Gateway	712.554	556.422	556.422	1959.82	2160.04
1754	602347	4497470	3.06501	3.9487	3	4	4	1.40884	0.883688	0	4	Gateway	676.333	158.727	158.727	1654.21	2181.37
1755	602907	4497470	2.66825	3.43754	3	4	2	1.40884	0.769295	0	4	JFK Airport	980.046	477.284	477.284	1402.8	1674.84
1756	603867	4497470	2.22095	2.99256	1	4	3	1.12577	0.771611	0	4	JFK Airport	827.137	905.759	500.132	1372.22	827.137
1757	604107	4497470	1.93345	2.60517	1	3	2	1.12577	0.671726	0	4	JFK Airport	637.329	820.222	321.242	1459.54	637.329
1758	604507	4497470	2.86906	3.51948	3	3	3	1.8	0.650425	0	4	Private	437.851	430.211	303.918	1672.83	437.851
1759	604587	4497470	2.64558	3.24534	3	3	2	1.8	0.599762	0	4	Private	432.124	354.637	358.45	1723.48	432.124
1760	592827	4497550	1.77054	2.37144	5	1	1	1.15995	0.600901	0	3	Public; NYC	860.747	763.387	670.539	606.933	621.932
1761	593147	4497550	2.08072	2.72407	5	1	2	1.3	0.643353	0	3	Public; NYC	805.709	615.061	589.593	303.596	303.596
1762	593227	4497550	1.98416	2.72407	5	1	2	1.02508	0.739913	0	3	Public; NYC	737.039	599.321	516.572	224.752	224.752
1763	593707	4497550	2.45984	3.31445	5	1	4	1.12577	0.85461	0	4	Gateway	419.983	460.523	222.773	131.114	131.114
1764	595067	4497550	3.10623	3.98107	5	2	4	1.4459	0.874842	1	5	Gateway	799.997	763.674	601.748	1490.7	867.722
1765	595947	4497550	2.5861	3.31445	5	2	2	1.4459	0.728353	0	4	Gateway	300.777	105.495	105.495	2370.68	224.772
1766	596187	4497550	3.22159	4.12892	5	3	4	1.4459	0.907331	0	4	Gateway	436.975	308.084	18.4325	2497.05	356.898
1767	597067	4497550	3.59303	4.12892	5	3	4	2.49511	0.535892	0	4	Gateway	1236.27	96.9405	96.9405	1657.91	1166.73
1768	597307	4497550	3.12791	3.59443	5	3	2	2.49511	0.466521	0	4	Gateway	1470.34	25.6489	25.6489	1437.57	1400.71
1769	597387	4497550	3.39213	3.89806	5	3	3	2.49511	0.505929	0	4	Gateway	1548.77	83.682	83.682	1365.59	1402.31
1770	597627	4497550	3.59303	4.12892	5	3	4	2.49511	0.535892	0	4	Gateway	1372.8	269.579	56.5454	1156.01	1264.04
1771	597867	4497550	3.39213	3.89806	5	3	3	2.49511	0.505929	0	4	Gateway	1200.87	501.426	30.345	960.765	1024.96
1772	598587	4497550	3.0257	3.89806	5	3	3	1.40884	0.872355	0	4	Gateway	864.719	749.456	316.269	609.918	316.269
1773	598667	4497550	3.0257	3.89806	5	3	3	1.40884	0.872355	0	4	Gateway	853.204	695.733	241.687	605.204	241.687
1774	598747	4497550	2.79003	3.59443	5	3	2	1.40884	0.804406	0	4	Gateway	825.762	647.459	172.042	610.988	172.042
1775	598827	4497550	2.79003	3.59443	5	3	2	1.40884	0.804406	0	4	Gateway	805.362	603.441	116.554	603.441	116.554
1776	599947	4497550	2.084	2.82523	3	3	1	1.0919	0.741237	0	4	Gateway	206.394	913.4	138.759	138.759	913.4
1777	600987	4497550	3.06501	3.9487	3	4	4	1.40884	0.883688	0	4	Gateway	1053.66	1434.56	1053.66	1145.03	1613.38
1778	601307	4497550	2.32285	2.99256	3	4	1	1.40884	0.669711	0	4	Gateway	1105.68	1119.81	908.67	1464.17	1803.12
1779	601387	4497550	2.32285	2.99256	3	4	1	1.40884	0.669711	0	4	Gateway	1048.69	1041.62	866.993	1544.01	1856.16
1780	601547	4497550	2.66825	3.43754	3	4	2	1.40884	0.769295	0	4	Gateway	944.78	886.205	801.29	1703.73	1967.7
1781	601867	4497550	2.89364	3.72792	3	4	3	1.40884	0.834279	0	4	Gateway	786.222	582.883	582.883	2016.99	2208.73
1782	602187	4497550	3.06501	3.9487	3	4	4	1.40884	0.883688	0	4	Gateway	730.618	314.556	314.556	1811.28	2303.9
1783	602267	4497550	3.06501	3.9487	3	4	4	1.40884	0.883688	0	4	Gateway	738.049	265.977	265.977	1765.18	2228.2
1784	602987	4497550	2.14191	2.75946	1	4	2	1.40884	0.617545	0	4	JFK Airport	1093.04	583.851	583.851	1458.25	1566.36
1785	603867	4497550	2.22095	2.99256	1	4	3	1.12577	0.771611	0	4	JFK Airport	872.703	981.042	547.438	1449.02	872.703
1786	604107	4497550	1.88519	2.60517	1	3	2	0.992113	0.719984	0	4	JFK Airport	694.934	810.492	385.553	1531.96	694.934
1787	604587	4497550	2.86906	3.51948	3	3	3	1.8	0.650425	0	4	Private	512.11	333.618	416.382	1785.23	512.11
1788	604827	4497550	3.24534	3.24534	3	3	2	5	0	0	4	Private	569.306	102.653	598.778	1838.94	569.306
1789	592827	4497630	2.08072	2.72407	5	1	2	1.3	0.643353	0	3	Public; NYC	822.052	743.204	607.981	632.674	632.674
1790	592987	4497630	2.12545	2.72407	5	1	2	1.4459	0.598615	0	3	Public; NYC	917.016	745.905	719.661	476.824	476.824
1791	593067	4497630	2.03382	2.72407	5	1	2	1.15995	0.690253	0	3	Public; NYC	842.849	715.304	641.513	400.13	400.13
1792	593787	4497630	2.45984	3.31445	5	1	4	1.12577	0.85461	0	4	Gateway	321.267	352.928	166.559	221.689	221.689
1793	595147	4497630	2.95458	3.98107	5	2	4	1.12577	1.02649	1	5	Gateway	761.539	687.075	687.075	1572.17	771.416
1794	595947	4497630	2.57271	3.31445	5	2	2	1.40884	0.741749	0	4	Gateway	375.082	126.584	126.584	2371.66	146.752
1795	596107	4497630	3.0257	3.89806	5	3	3	1.40884	0.872355	0	4	Gateway	447.43	244.892	2.53211	2531.6	244.892
1796	596267	4497630	3.2049	4.12892	5	3	4	1.40884	0.924019	0	4	Gateway	550.054	374.231	25.5747	2441.01	386.43
1797	597147	4497630	3.59303	4.12892	5	3	4	2.49511	0.535892	0	4	Gateway	1334.45	61.8372	61.8372	1616.4	1228.66
1798	597307	4497630	3.39213	3.89806	5	3	3	2.49511	0.505929	0	4	Gateway	1488.6	73.8745	73.8745	1473.38	1334.18
1799	597627	4497630	3.59303	4.12892	5	3	4	2.49511	0.535892	0	4	Gateway	1426.18	303.626	53.5069	1200.25	1260.24
1800	597867	4497630	3.39213	3.89806	5	3	3	2.49511	0.505929	0	4	Gateway	1261.56	522.55	19.4187	1013.57	1020.28
1801	598587	4497630	3.0257	3.89806	5	3	3	1.40884	0.872355	0	4	Gateway	943.686	808.468	300.744	689.397	300.744
1802	599947	4497630	2.51906	3.24534	3	3	2	1.40884	0.726282	0	4	Gateway	286.252	962.081	102.195	102.195	931.858
1803	600027	4497630	2.51906	3.24534	3	3	2	1.40884	0.726282	0	4	Gateway	301.091	1025.16	181.704	181.704	1009.81
1804	600107	4497630	2.51906	3.24534	3	3	2	1.40884	0.726282	0	4	Gateway	334.92	1090.46	261.513	261.513	1088.05
1805	600427	4497630	3.06501	3.9487	3	4	4	1.40884	0.883688	0	4	Gateway	566.585	1367.38	566.585	581.274	1367.38
1806	600987	4497630	3.06501	3.9487	3	4	4	1.40884	0.883688	0	4	Gateway	1079.17	1449.46	1079.17	1141.18	1681.82
1807	601387	4497630	2.32285	2.99256	3	4	1	1.40884	0.669711	0	4	Gateway	1107.71	1062.03	937.66	1541.15	1915.94
1808	601627	4497630	2.66825	3.43754	3	4	2	1.40884	0.769295	0	4	Gateway	966.341	835.288	835.288	1781.14	2080.82
1809	601947	4497630	3.06501	3.9487	3	4	4	1.40884	0.883688	0	4	Gateway	837.3	550.725	550.725	2022.96	2321.13
1810	602027	4497630	3.06501	3.9487	3	4	4	1.40884	0.883688	0	4	Gateway	820.723	486.515	486.515	1972.08	2384.14
1811	602107	4497630	3.06501	3.9487	3	4	4	1.40884	0.883688	0	4	Gateway	811.726	427.662	427.662	1923.18	2356.44
1812	602347	4497630	3.2049	4.12892	3	4	5	1.40884	0.924019	0	4	Gateway	831.65	313.511	313.511	1789.96	2126.9
1813	602987	4497630	2.66825	3.43754	3	4	2	1.40884	0.769295	0	4	JFK Airport	1148.35	624.643	624.643	1536.09	1530.53
1814	603947	4497630	2.04443	2.82523	1	3	3	0.992113	0.780802	0	4	JFK Airport	863.554	968.553	546.007	1548.78	778.961
1815	604187	4497630	2.40855	3.24534	3	3	2	1.12577	0.83679	0	4	JFK Airport	709.573	728.627	422.443	1638.41	678.854
1816	604507	4497630	2.86906	3.51948	3	3	3	1.8	0.650425	0	4	Private	596.292	408.86	441.521	1801.25	596.292
1817	604667	4497630	3.51948	3.51948	3	3	3	5	0	0	4	Private	598.664	249.201	529.133	1897.72	598.664
1818	604747	4497630	3.51948	3.51948	3	3	3	5	0	0	4	Private	615.643	169.613	584.553	1840.92	615.643
1819	604827	4497630	3.51948	3.51948	3	3	3	5	0	0	4	Private	642.21	90.6553	645.153	1782.5	642.21
1820	592667	4497710	2.08072	2.72407	5	1	2	1.3	0.643353	0	3	Public; NYC	643.167	577.99	447.075	459.964	459.964
1821	592747	4497710	1.81137	2.37144	5	1	1	1.3	0.560072	0	3	Public; NYC	715.535	630.102	495.208	534.29	534.29
1822	592827	4497710	2.12545	2.72407	5	1	2	1.4459	0.598615	0	3	Public; NYC	788.915	687.593	549.962	610.053	610.053
1823	592907	4497710	2.08072	2.72407	5	1	2	1.3	0.643353	0	3	Public; NYC	863.471	749.226	610.316	577.663	577.663
1824	593867	4497710	2.32231	3.12913	5	1	3	1.12577	0.806827	0	4	Gateway	235.881	250.138	157.949	326.651	326.651
1825	595227	4497710	2.95458	3.98107	5	2	4	1.12577	1.02649	1	5	Gateway	736.922	621.729	621.729	1657.37	680.313
1826	596027	4497710	2.95526	3.80731	5	2	4	1.40884	0.852046	0	4	Gateway	479.584	134.788	115.533	2455.19	134.788
1827	596187	4497710	3.0257	3.89806	5	3	3	1.40884	0.872355	0	4	Gateway	558.396	261.467	41.9783	2540.97	280.617
1828	597227	4497710	3.59303	4.12892	5	3	4	2.49511	0.535892	0	4	Gateway	1434.85	116.988	116.988	1581.91	1272.49
1829	597707	4497710	3.59303	4.12892	5	3	4	2.49511	0.535892	0	4	Gateway	1426.87	414.723	0	1186.21	1181.62
1830	597787	4497710	3.59303	4.12892	5	3	4	2.49511	0.535892	0	4	Gateway	1374.21	481.959	30.6612	1126.64	1101.73
1831	598667	4497710	3.2049	4.12892	5	3	4	1.40884	0.924019	0	4	Gateway	1002.8	825.054	228.152	765.202	228.152
1832	598827	4497710	2.79003	3.59443	5	3	2	1.40884	0.804406	0	4	Gateway	961.525	744.451	78.6199	744.451	78.6199
1833	600187	4497710	2.73185	3.51948	3	3	3	1.40884	0.787632	0	4	Gateway	445.678	1201.73	345.773	345.773	1154.24
1834	600347	4497710	2.89364	3.72792	3	4	3	1.40884	0.834279	0	4	Gateway	551.363	1335.84	505.017	505.017	1313.23
1835	600507	4497710	3.06501	3.9487	3	4	4	1.40884	0.883688	0	4	Gateway	677.131	1475.12	664.261	664.261	1472.44
1836	601067	4497710	3.06501	3.9487	3	4	4	1.40884	0.883688	0	4	Gateway	1182.56	1391.57	1179.98	1222.8	1791.57
1837	601467	4497710	2.66825	3.43754	3	4	2	1.40884	0.769295	0	4	Gateway	1121.22	1013.64	978.943	1622.38	2028.8
1838	601547	4497710	2.66825	3.43754	3	4	2	1.40884	0.769295	0	4	Gateway	1076.58	940.242	940.242	1702.32	2082.23
1839	602427	4497710	3.2049	4.12892	3	4	5	1.40884	0.924019	0	4	JFK Airport	928.877	386.95	386.95	1818.18	2026.84
1840	602507	4497710	3.2049	4.12892	3	4	5	1.40884	0.924019	0	4	JFK Airport	953.456	397.042	397.042	1779.7	1950.24
1841	603067	4497710	2.66825	3.43754	3	4	2	1.40884	0.769295	0	4	JFK Airport	1261.48	735.976	735.976	1595.22	1424.55
1842	603867	4497710	2.20439	2.82523	1	3	3	1.4459	0.620847	0	4	JFK Airport	976.676	1053.17	658.756	1603.55	763.464
1843	604187	4497710	1.93345	2.60517	1	3	2	1.12577	0.671726	0	4	JFK Airport	777.573	735.276	498.945	1710.75	602.241
1844	604587	4497710	3.51948	3.51948	3	3	3	5	0	0	4	Private	672.091	342.252	549.134	1912.79	612.752
1845	604907	4497710	3.51948	3.51948	3	3	3	5	0	0	4	Private	748.182	85.6172	568.436	1669.38	748.182
1846	592587	4497790	1.897	2.37144	5	1	1	1.63772	0.474445	0	3	Public; NYC	536.774	465.991	336.415	357.131	357.131
1847	592747	4497790	2.22064	2.72407	5	1	2	1.8	0.503427	0	3	Public; NYC	685.942	574.682	436.862	512.387	512.387
1848	593867	4497790	2.32231	3.12913	5	1	3	1.12577	0.806827	0	4	Gateway	156.229	174.315	117.934	370.068	370.068
1849	595307	4497790	3.10623	3.98107	5	2	4	1.4459	0.874842	1	5	Gateway	727.989	571.508	571.508	1745.75	596.72
1850	595387	4497790	2.97231	3.98107	5	2	4	1.15995	1.00877	1	5	Gateway	673.693	499.245	499.245	1825.09	516.722
1851	596027	4497790	2.95526	3.80731	5	2	4	1.40884	0.852046	0	4	Gateway	553.01	95.752	95.752	2461.34	101.737
1852	598027	4497790	3.59303	4.12892	5	3	4	2.49511	0.535892	0	4	Gateway	1300.08	731.485	87.9438	1030.87	871.427
1853	598747	4497790	3.2049	4.12892	5	3	4	1.40884	0.924019	0	4	Gateway	1057.15	851.724	183.274	849.352	183.274
1854	598827	4497790	3.2049	4.12892	5	3	4	1.40884	0.924019	0	4	Gateway	1039.76	817.582	109.456	817.582	109.456
1855	600107	4497790	2.73185	3.51948	3	3	3	1.40884	0.787632	0	4	Gateway	478.805	1187.48	284.081	284.081	1067.52
1856	600267	4497790	2.51906	3.24534	3	3	2	1.40884	0.726282	0	4	Gateway	557.392	1313.32	437.267	437.267	1227.31
1857	600507	4497790	2.89364	3.72792	3	4	3	1.40884	0.834279	0	4	Gateway	724.667	1514.22	673.017	673.017	1467.08
1858	601147	4497790	3.06501	3.9487	3	4	4	1.40884	0.883688	0	4	Gateway	1286.53	1340.75	1197.11	1309	1901.71
1859	601547	4497790	2.66825	3.43754	3	4	2	1.40884	0.769295	0	4	Gateway	1144.72	976.014	976.014	1707.24	2141.68
1860	601627	4497790	2.66825	3.43754	3	4	2	1.40884	0.769295	0	4	Gateway	1106.22	906.643	906.643	1786.97	2195.28
1861	602507	4497790	3.2049	4.12892	3	4	5	1.40884	0.924019	0	4	JFK Airport	1028.91	475.327	475.327	1850.95	1928.24
1862	603067	4497790	2.51906	3.24534	3	3	2	1.40884	0.726282	0	4	JFK Airport	1319.44	785.212	785.212	1673	1394.27
1863	603787	4497790	2.19297	2.82523	1	3	3	1.40884	0.632265	0	4	JFK Airport	1089.8	1142.73	771.618	1663.38	764.574
1864	604187	4497790	1.93345	2.60517	1	3	2	1.12577	0.671726	0	4	JFK Airport	847.67	749.804	576.396	1783.73	526.635
1865	604987	4497790	3.51948	3.51948	3	3	3	5	0	0	4	Private	855.991	156.041	458.635	1556.27	786.076
1866	605067	4497790	3.51948	3.51948	3	3	3	5	0	0	4	Private	896.96	182.185	390.946	1499.57	848.598
1867	592427	4497870	2.00934	2.51189	5	1	1	1.63772	0.502543	0	4	Public; NYC	358.136	318.224	208.447	183.354	183.354
1868	592507	4497870	1.93318	2.37144	5	1	1	1.8	0.438259	0	3	Public; NYC	432.963	354.715	228.197	262.903	262.903
1869	592587	4497870	1.93318	2.37144	5	1	1	1.8	0.438259	0	3	Public; NYC	509.364	403.954	270.576	342.662	342.662
1870	592667	4497870	2.22064	2.72407	5	1	2	1.8	0.503427	0	3	Public; NYC	586.726	461.882	323.788	422.512	422.512
1871	593947	4497870	2.45984	3.31445	5	1	4	1.12577	0.85461	0	4	Gateway	118.267	80.888	80.888	482.603	272.762
1872	595467	4497870	3.02404	3.98107	5	2	4	1.26447	0.957032	1	5	Gateway	692.226	444.523	444.523	1915.75	444.523
1873	596027	4497870	2.95526	3.80731	5	2	4	1.40884	0.852046	0	4	Gateway	628.045	42.3139	42.3139	2470.07	96.5231
1874	597947	4497870	3.59303	4.12892	5	3	4	2.49511	0.535892	0	4	Gateway	1410.87	703.063	45.5205	1142.23	952.701
1875	598107	4497870	3.39213	3.89806	5	3	3	2.49511	0.505929	0	4	Gateway	1328.56	839.331	58.43	1057.72	795.244
1876	598827	4497870	3.2049	4.12892	5	3	4	1.40884	0.924019	0	4	Gateway	1118.2	891.893	121.999	891.893	121.999
1877	600027	4497870	2.73185	3.51948	3	3	3	1.40884	0.787632	0	4	Gateway	534.304	1183.91	259.421	259.421	985.926
1878	600187	4497870	2.73185	3.51948	3	3	3	1.40884	0.787632	0	4	Gateway	584.219	1300.29	390.127	390.127	1145.93
1879	600507	4497870	3.06501	3.9487	3	4	4	1.40884	0.883688	0	4	Gateway	777.546	1556.46	689.637	689.637	1465.93
1880	601227	4497870	3.2049	4.12892	3	4	5	1.40884	0.924019	0	4	Gateway	1390.49	1297.83	1224.5	1397.16	2012.19
[truncated: 538 more rows]
